# Supplementary material for: Synthesis and structure of a tetra­hedral homoleptic CuI complex with xylyl isocyanide
Source: Acta Crystallogr E Crystallogr Commun. 2025 Nov 18;81(Pt 12):1153–7. doi: 10.1107/S2056989025009867 (PMC12810317; doi:10.1107/S2056989025009867)
Supplement: Supplementary file 1 [file e-81-01153-sup1.cif]

##############################################################################
#                                                                            #
# This CIF contains the data in a paper accepted for publication in          #
# Acta Crystallographica Section E. It conforms to the requirements of       #
# Notes for Authors for Acta Crystallographica Section E, and has been       #
# peer reviewed under the auspices of the IUCr Commission on Journals.       #
#                                                                            #
# Full details of the Crystallographic Information File format               #
# are given in the paper "The Crystallographic Information File (CIF):       #
# a New Standard Archive File for Crystallography" by S. R. Hall, F. H.      #
# Allen and I. D. Brown [Acta Cryst. (1991), A47, 655-685].                  #
#                                                                            #
# The current version of the core CIF dictionary is obtainable from          #
# ftp://ftp.iucr.org/pub/cif_core.dic.                                       #
#                                                                            #
# Software is freely available for graphical display of the structure(s)     #
# in this CIF. For information consult the CIF software page                 #
# http://www.iucr.org/resources/cif/software.                                #
#                                                                            #
# This file may be used for bona fide research purposes within the           #
# scientific community so long as proper attribution is given to the journal # 
# article from which it was obtained.                                        #
#                                                                            #
##############################################################################
data_I
_audit_creation_method
;
Olex2 1.5
(compiled 2025.07.13 svn.rb7424aed for OlexSys, GUI svn.r7314)
;
_journal_date_recd_electronic     2025-10-14
_journal_date_accepted     2025-11-05
_journal_name_full     'Acta Crystallographica, Section E'
_journal_year     2025
_journal_volume     81
_journal_issue      1
_journal_page_first     0
_journal_page_last     0
_journal_paper_category     GM
_journal_paper_doi     10.1107/S2056989025009867
_journal_coeditor_code     OO2014
_publ_contact_author_name     'Cassandra L. Ward'
_publ_contact_author_address
;
Lumigen Instrument Center
Wayne State University
5101 Cass Avenue
Detroit, Michigan 48202
USA
;
_publ_contact_author_email     'groysman@wayne.edu, ward@wayne.edu'
_publ_contact_author_fax     ?
_publ_contact_author_phone     ?
_publ_section_title
;
Synthesis and structure of a tetrahedral homoleptic Cu^I^ complex with xylyl
isocyanide
;
loop_
    _publ_author_name
    _publ_author_footnote
    _publ_author_address
    'Chandima, A. M. Buddhika' .
;
Department of Chemistry
Wayne State University
5101 Cass Avenue
Detroit, Michigan 48202
USA
;
    'Groysman, Stanislav' .
;
Department of Chemistry
Wayne State University
5101 Cass Avenue
Detroit, Michigan 48202
USA
;
    'Ward, Cassandra L.' .
;
Lumigen Instrument Center
Wayne State University
5101 Cass Avenue
Detroit, Michigan 48202
USA
;
_publ_section_synopsis
;
Treatment of a tetra(acetonitrile)copper(I) precursor with excess xylyl
isocyanide forms the title tetra(isocyanide)copper(I) complex, which was
characterized structurally and spectroscopically.
;
_chemical_name_systematic
;
Tetrakis(2,6-dimethylphenyl isocyanide-\k<i>C</i>)copper(I)
hexafluorophosphate
;
_chemical_name_common     ?
_chemical_formula_moiety     'C36 H36 Cu N4 +, F6 P -'
_chemical_formula_sum     'C36 H36 Cu F6 N4 P'
_chemical_formula_iupac     '[Cu (C9 H9 N)4] P F6'
_chemical_formula_weight     733.20
_chemical_melting_point     ?
_space_group_crystal_system     monoclinic
_space_group_name_H-M_alt     'C 1 2/c 1'
_space_group_name_Hall     '-C 2yc'
loop_
    _space_group_symop_operation_xyz
    'x, y, z'
    '-x, y, -z+1/2'
    'x+1/2, y+1/2, z'
    '-x+1/2, y+1/2, -z+1/2'
    '-x, -y, -z'
    'x, -y, z-1/2'
    '-x+1/2, -y+1/2, -z'
    'x+1/2, -y+1/2, z-1/2'
_cell_length_a     25.4731(7)
_cell_length_b     10.7452(3)
_cell_length_c     15.1475(4)
_cell_angle_alpha     90
_cell_angle_beta     121.7700(10)
_cell_angle_gamma     90
_cell_volume     3524.86(17)
_cell_formula_units_Z     4
_cell_measurement_reflns_used     9948
_cell_measurement_theta_min     2.326
_cell_measurement_theta_max     26.964
_cell_measurement_temperature     100.00
_exptl_crystal_description     prism
_exptl_crystal_colour     colourless
_exptl_crystal_size_max     0.2
_exptl_crystal_size_mid     0.15
_exptl_crystal_size_min     0.1
_exptl_crystal_density_diffrn     1.382
_exptl_crystal_density_meas     ?
_exptl_crystal_density_method     ?
_exptl_crystal_F_000     1512
_exptl_absorpt_coefficient_mu     0.728
_exptl_absorpt_correction_type     multi-scan
_exptl_absorpt_process_details
;
(SADABS; Krause <i>et al.</i>,  2015)
;
_exptl_absorpt_correction_T_min     0.7242
_exptl_absorpt_correction_T_max     0.7422
_exptl_special_details
;
A suitable crystal was mounted on a Bruker D8 Venture diffractometer with kappa
geometry, an Incoatec I\mS micro-focus source X-ray tube (Mo K~\a~ radiation),
and a multilayer mirror for monochromatization. The diffraction intensities
were measured using a Photon III CPAD area detector. Data were acquired at 100
K with an Oxford 800 Cryostream low-temperature apparatus. Using APEX6
v2024.9-0, the intensities were integrated using SAINT V8.40b and a multiscan
absorption correction was applied with SADABS-2016/2. The crystal structure
was solved and refined using SHELXT (Sheldrick, 2015a) and least-squares
refinement with SHELXL-2019/3 (Sheldrick, 2015b) running under Olex2
(Dolomanov <i>et al.</i>, 2009). All non--hydrogen atoms were refined
anisotropically.
;
_diffrn_ambient_temperature     100.00
_diffrn_source     'microfocus sealed tube'
_diffrn_source_power     0.07
_diffrn_source_voltage     50.0
_diffrn_source_current     1.4
_diffrn_radiation_type     'Mo K\a'
_diffrn_radiation_wavelength     0.71073
_diffrn_radiation_monochromator     'multilayer mirror'
_diffrn_measurement_device_type     'Bruker D8 VENTURE'
_diffrn_measurement_device     '\k--geometry diffractometer'
_diffrn_measurement_method     '\f and \w scans'
_diffrn_detector     'Photon III'
_diffrn_detector_area_resol_mean     ?
_diffrn_reflns_number     92973
_diffrn_reflns_av_R_equivalents     0.0522
_diffrn_reflns_av_unetI/netI     0.0188
_diffrn_reflns_theta_min     2.116
_diffrn_reflns_theta_max     27.511
_diffrn_reflns_theta_full     25.242
_diffrn_measured_fraction_theta_max     0.998
_diffrn_measured_fraction_theta_full     0.998
_diffrn_reflns_limit_h_min     -33
_diffrn_reflns_limit_h_max     33
_diffrn_reflns_limit_k_min     -13
_diffrn_reflns_limit_k_max     13
_diffrn_reflns_limit_l_min     -19
_diffrn_reflns_limit_l_max     19
_refine_special_details
;
 The 200 and 111 reflections were omitted due to being blocked or partially
blocked by the beam stop. The other three reflections were omitted for
large Fcalc. Non-merohedral and pseudo-merohedral twinning was looked for
but did not find a suitable twin law or a second domain.
;
_reflns_number_total     4046
_reflns_number_gt     3500
_reflns_threshold_expression     'I > 2\s(I)'
_refine_ls_structure_factor_coef     Fsqd
_refine_ls_matrix_type     full
_refine_ls_R_factor_all     0.0386
_refine_ls_R_factor_gt     0.0319
_refine_ls_wR_factor_gt     0.0951
_refine_ls_wR_factor_ref     0.1013
_refine_ls_goodness_of_fit_ref     1.071
_refine_ls_restrained_S_all     1.071
_refine_ls_number_reflns     4046
_refine_ls_number_parameters     223
_refine_ls_number_restraints     0
_refine_ls_hydrogen_treatment     constr
_refine_ls_weighting_scheme     calc
_refine_ls_weighting_details
              'w=1/[\s^2^(Fo^2^)+(0.0527P)^2^+1.8864P] where P=(Fo^2^+2Fc^2^)/3'
_atom_sites_solution_hydrogens     geom
_atom_sites_solution_primary     ?
_atom_sites_solution_secondary     ?
_refine_ls_shift/su_max     0.001
_refine_ls_shift/su_mean     0.000
_refine_diff_density_max     0.241
_refine_diff_density_min     -0.168
_refine_ls_extinction_method     none
_refine_ls_extinction_coef     .
loop_
    _atom_type_symbol
    _atom_type_description
    _atom_type_scat_dispersion_real
    _atom_type_scat_dispersion_imag
    _atom_type_scat_source
    'C' 'C' 0.0033 0.0016
                         'International Tables Vol C Tables 4.2.6.8 and 6.1.1.4'
    'H' 'H' 0.0000 0.0000
                         'International Tables Vol C Tables 4.2.6.8 and 6.1.1.4'
    'Cu' 'Cu' 0.3201 1.2651
                         'International Tables Vol C Tables 4.2.6.8 and 6.1.1.4'
    'F' 'F' 0.0171 0.0103
                         'International Tables Vol C Tables 4.2.6.8 and 6.1.1.4'
    'N' 'N' 0.0061 0.0033
                         'International Tables Vol C Tables 4.2.6.8 and 6.1.1.4'
    'P' 'P' 0.1023 0.0942
                         'International Tables Vol C Tables 4.2.6.8 and 6.1.1.4'
_computing_data_collection
;
APEX6 (Bruker, 2024)
;
_computing_cell_refinement
;
SAINT V8.41 (Bruker, 2024)
;
_computing_data_reduction
;
SAINT V8.41 (Bruker, 2024)
;
_computing_structure_solution
;
<i>SHELXT </i> (Sheldrick, 2015a)
;
_computing_structure_refinement
;
<i>SHELXL2019/3</i> (Sheldrick, 2015b)
;
_computing_molecular_graphics
;
Olex2 1.5 (Dolomanov <i>et al.</i>,  2009)
;
_computing_publication_material
;
Olex2 1.5 (Dolomanov <i>et al.</i>,  2009)
;
loop_
    _atom_site_type_symbol
    _atom_site_label
    _atom_site_fract_x
    _atom_site_fract_y
    _atom_site_fract_z
    _atom_site_U_iso_or_equiv
    _atom_site_adp_type
    _atom_site_calc_flag
    _atom_site_occupancy
    _atom_site_disorder_assembly
    _atom_site_disorder_group
    Cu Cu1 0.500000 0.33279(3) 0.250000 0.04408(11) Uani d 1 . .
    P P1 0.250000 0.750000 0.500000 0.0623(2) Uani d 1 . .
    F F1 0.24423(7) 0.60646(15) 0.51955(11) 0.0860(4) Uani d 1 . .
    F F2 0.18029(6) 0.74986(16) 0.40429(10) 0.0844(4) Uani d 1 . .
    F F3 0.27340(7) 0.71339(17) 0.42396(10) 0.0837(4) Uani d 1 . .
    N N1 0.44524(7) 0.17581(14) 0.35511(12) 0.0524(4) Uani d 1 . .
    N N2 0.40387(7) 0.49851(15) 0.06716(11) 0.0532(4) Uani d 1 . .
    C C1 0.46296(8) 0.23207(18) 0.31124(13) 0.0507(4) Uani d 1 . .
    C C2 0.43813(8) 0.43636(19) 0.13574(13) 0.0527(4) Uani d 1 . .
    C C3 0.42734(9) 0.10442(18) 0.41253(15) 0.0532(4) Uani d 1 . .
    C C4 0.45639(9) 0.1277(2) 0.51896(16) 0.0615(5) Uani d 1 . .
    C C5 0.43930(11) 0.0512(3) 0.57417(18) 0.0756(7) Uani d 1 . .
    H H5 0.461572 0.064477 0.658697 0.091 Uiso calc 1 . .
    C C6 0.39537(12) -0.0403(2) 0.5258(2) 0.0799(7) Uani d 1 . .
    H H6 0.383238 -0.099785 0.571846 0.096 Uiso calc 1 . .
    C C7 0.36633(12) -0.0582(2) 0.4197(2) 0.0742(6) Uani d 1 . .
    H H7 0.330330 -0.130185 0.381418 0.089 Uiso calc 1 . .
    C C8 0.38227(11) 0.01436(19) 0.36079(17) 0.0618(5) Uani d 1 . .
    C C9 0.35095(14) -0.0037(3) 0.2452(2) 0.0835(7) Uani d 1 . .
    H H9A 0.384325 -0.040329 0.226918 0.125 Uiso calc 1 . .
    H H9B 0.333033 0.085889 0.205852 0.125 Uiso calc 1 . .
    H H9C 0.312661 -0.069704 0.218740 0.125 Uiso calc 1 . .
    C C10 0.50276(10) 0.2294(3) 0.56955(18) 0.0797(7) Uani d 1 . .
    H H10A 0.538384 0.211912 0.563170 0.119 Uiso calc 1 . .
    H H10B 0.516293 0.234284 0.643171 0.119 Uiso calc 1 . .
    H H10C 0.484074 0.308693 0.535562 0.119 Uiso calc 1 . .
    C C11 0.36347(8) 0.57934(18) -0.01298(12) 0.0493(4) Uani d 1 . .
    C C12 0.33917(9) 0.6776(2) 0.01145(16) 0.0580(5) Uani d 1 . .
    C C13 0.30131(10) 0.7600(2) -0.0679(2) 0.0714(6) Uani d 1 . .
    H H13 0.281228 0.840924 -0.051329 0.086 Uiso calc 1 . .
    C C14 0.28884(10) 0.7408(2) -0.16689(19) 0.0748(7) Uani d 1 . .
    H H14 0.258547 0.806384 -0.229230 0.090 Uiso calc 1 . .
    C C15 0.31333(11) 0.6422(3) -0.18888(16) 0.0768(7) Uani d 1 . .
    H H15 0.302400 0.628829 -0.269041 0.092 Uiso calc 1 . .
    C C16 0.35194(10) 0.5577(2) -0.11239(14) 0.0643(5) Uani d 1 . .
    C C17 0.35335(15) 0.6937(3) 0.1207(2) 0.0968(9) Uani d 1 . .
    H H17A 0.342084 0.617649 0.142587 0.145 Uiso calc 1 . .
    H H17B 0.329636 0.763969 0.123090 0.145 Uiso calc 1 . .
    H H17C 0.397576 0.709823 0.167384 0.145 Uiso calc 1 . .
    C C18 0.38040(17) 0.4495(4) -0.1342(2) 0.1130(12) Uani d 1 . .
    H H18A 0.367041 0.362761 -0.112933 0.169 Uiso calc 1 . .
    H H18B 0.430846 0.458695 -0.088595 0.169 Uiso calc 1 . .
    H H18C 0.364182 0.447586 -0.217197 0.169 Uiso calc 1 . .
loop_
    _atom_site_aniso_label
    _atom_site_aniso_U_11
    _atom_site_aniso_U_22
    _atom_site_aniso_U_33
    _atom_site_aniso_U_12
    _atom_site_aniso_U_13
    _atom_site_aniso_U_23
    Cu1 0.04500(17) 0.0608(2) 0.02891(14) 0.000 0.02116(12) 0.000
    P1 0.0586(4) 0.0893(6) 0.0406(3) 0.0024(4) 0.0273(3) 0.0124(3)
    F1 0.0929(10) 0.0894(10) 0.0810(9) 0.0009(8) 0.0494(8) 0.0180(8)
    F2 0.0618(7) 0.1242(12) 0.0539(7) 0.0025(7) 0.0212(6) 0.0119(7)
    F3 0.0869(9) 0.1199(11) 0.0611(7) 0.0040(8) 0.0505(7) 0.0068(8)
    N1 0.0543(8) 0.0602(9) 0.0554(9) 0.0128(7) 0.0376(7) 0.0126(7)
    N2 0.0500(8) 0.0657(9) 0.0377(7) -0.0025(7) 0.0189(6) 0.0055(7)
    C1 0.0496(9) 0.0642(11) 0.0448(9) 0.0087(8) 0.0294(8) 0.0075(8)
    C2 0.0517(9) 0.0687(11) 0.0362(8) -0.0021(8) 0.0222(7) 0.0021(8)
    C3 0.0597(10) 0.0593(10) 0.0600(10) 0.0180(8) 0.0449(9) 0.0184(8)
    C4 0.0512(10) 0.0862(14) 0.0564(10) 0.0201(10) 0.0348(9) 0.0187(10)
    C5 0.0691(13) 0.1117(19) 0.0617(12) 0.0289(13) 0.0453(11) 0.0335(13)
    C6 0.0910(16) 0.0878(16) 0.0933(17) 0.0238(14) 0.0709(15) 0.0371(14)
    C7 0.0938(16) 0.0618(12) 0.1006(18) 0.0089(11) 0.0742(15) 0.0136(12)
    C8 0.0822(13) 0.0541(10) 0.0757(13) 0.0104(9) 0.0598(12) 0.0070(9)
    C9 0.115(2) 0.0801(15) 0.0827(16) -0.0166(14) 0.0705(16) -0.0189(13)
    C10 0.0522(11) 0.122(2) 0.0613(13) 0.0046(12) 0.0275(10) 0.0032(13)
    C11 0.0442(8) 0.0626(10) 0.0353(7) -0.0056(7) 0.0169(7) 0.0067(7)
    C12 0.0475(9) 0.0738(13) 0.0513(10) -0.0034(8) 0.0250(8) 0.0017(9)
    C13 0.0499(10) 0.0734(14) 0.0846(16) 0.0029(9) 0.0310(11) 0.0117(11)
    C14 0.0505(11) 0.0899(16) 0.0669(13) -0.0002(11) 0.0191(10) 0.0337(12)
    C15 0.0661(13) 0.1111(19) 0.0409(10) -0.0056(13) 0.0198(9) 0.0199(11)
    C16 0.0625(11) 0.0851(14) 0.0382(9) -0.0007(10) 0.0216(8) 0.0016(9)
    C17 0.0942(19) 0.136(3) 0.0633(15) 0.0190(17) 0.0438(14) -0.0132(15)
    C18 0.136(3) 0.134(3) 0.0610(15) 0.033(2) 0.0463(17) -0.0132(16)
_geom_special_details
;
 All esds (except the esd in the dihedral angle between two l.s. planes)
 are estimated using the full covariance matrix.  The cell esds are taken
 into account individually in the estimation of esds in distances, angles
 and torsion angles; correlations between esds in cell parameters are only
 used when they are defined by crystal symmetry.  An approximate (isotropic)
 treatment of cell esds is used for estimating esds involving l.s. planes.
;
loop_
    _geom_bond_atom_site_label_1
    _geom_bond_atom_site_label_2
    _geom_bond_site_symmetry_2
    _geom_bond_distance
    _geom_bond_publ_flag
    Cu1 C1 . 1.9605(18) y
    Cu1 C1 2_655 1.9606(18) n
    Cu1 C2 . 1.9610(18) y
    Cu1 C2 2_655 1.9610(18) ?
    P1 F1 7_566 1.5919(15) ?
    P1 F1 . 1.5919(15) ?
    P1 F2 . 1.5950(13) ?
    P1 F2 7_566 1.5951(13) ?
    P1 F3 7_566 1.5998(13) ?
    P1 F3 . 1.5999(13) ?
    N1 C1 . 1.152(2) y
    N1 C3 . 1.404(2) ?
    N2 C2 . 1.154(2) y
    N2 C11 . 1.404(2) ?
    C3 C4 . 1.397(3) ?
    C3 C8 . 1.386(3) ?
    C4 C5 . 1.395(3) ?
    C4 C10 . 1.491(4) ?
    C5 H5 . 1.1030 ?
    C5 C6 . 1.376(4) ?
    C6 H6 . 1.1030 ?
    C6 C7 . 1.384(4) ?
    C7 H7 . 1.1030 ?
    C7 C8 . 1.397(3) ?
    C8 C9 . 1.506(3) ?
    C9 H9A . 1.0970 ?
    C9 H9B . 1.0970 ?
    C9 H9C . 1.0970 ?
    C10 H10A . 0.9800 ?
    C10 H10B . 0.9800 ?
    C10 H10C . 0.9800 ?
    C11 C12 . 1.370(3) ?
    C11 C16 . 1.393(3) ?
    C12 C13 . 1.392(3) ?
    C12 C17 . 1.506(3) ?
    C13 H13 . 1.1030 ?
    C13 C14 . 1.375(4) ?
    C14 H14 . 1.1030 ?
    C14 C15 . 1.357(4) ?
    C15 H15 . 1.1030 ?
    C15 C16 . 1.391(3) ?
    C16 C18 . 1.497(4) ?
    C17 H17A . 0.9800 ?
    C17 H17B . 0.9800 ?
    C17 H17C . 0.9800 ?
    C18 H18A . 1.0970 ?
    C18 H18B . 1.0970 ?
    C18 H18C . 1.0970 ?
loop_
    _geom_angle_atom_site_label_1
    _geom_angle_atom_site_label_2
    _geom_angle_atom_site_label_3
    _geom_angle_site_symmetry_1
    _geom_angle_site_symmetry_3
    _geom_angle
    _geom_angle_publ_flag
    C1 Cu1 C1 . 2_655 112.99(11) y
    C1 Cu1 C2 2_655 2_655 111.56(7) ?
    C1 Cu1 C2 . . 111.56(7) y
    C1 Cu1 C2 . 2_655 105.02(8) y
    C1 Cu1 C2 2_655 . 105.01(8) n
    C2 Cu1 C2 2_655 . 110.85(11) y
    F1 P1 F1 . 7_566 180.0 ?
    F1 P1 F2 7_566 7_566 90.03(8) ?
    F1 P1 F2 7_566 . 89.97(8) ?
    F1 P1 F2 . . 90.03(8) ?
    F1 P1 F2 . 7_566 89.97(8) ?
    F1 P1 F3 . 7_566 89.91(8) ?
    F1 P1 F3 7_566 . 89.90(8) ?
    F1 P1 F3 . . 90.09(8) ?
    F1 P1 F3 7_566 7_566 90.10(8) ?
    F2 P1 F2 . 7_566 180.0 ?
    F2 P1 F3 7_566 . 89.78(8) ?
    F2 P1 F3 . . 90.22(8) ?
    F2 P1 F3 . 7_566 89.78(8) ?
    F2 P1 F3 7_566 7_566 90.22(8) ?
    F3 P1 F3 7_566 . 180.0 ?
    C1 N1 C3 . . 176.48(18) y
    C2 N2 C11 . . 177.1(2) y
    N1 C1 Cu1 . . 174.35(17) y
    N2 C2 Cu1 . . 176.58(16) y
    C4 C3 N1 . . 118.02(19) ?
    C8 C3 N1 . . 118.27(17) ?
    C8 C3 C4 . . 123.71(18) ?
    C3 C4 C10 . . 121.26(19) ?
    C5 C4 C3 . . 116.3(2) ?
    C5 C4 C10 . . 122.4(2) ?
    C4 C5 H5 . . 119.2 ?
    C6 C5 C4 . . 121.6(2) ?
    C6 C5 H5 . . 119.2 ?
    C5 C6 H6 . . 119.8 ?
    C5 C6 C7 . . 120.3(2) ?
    C7 C6 H6 . . 119.8 ?
    C6 C7 H7 . . 119.7 ?
    C6 C7 C8 . . 120.5(2) ?
    C8 C7 H7 . . 119.7 ?
    C3 C8 C7 . . 117.4(2) ?
    C3 C8 C9 . . 121.42(19) ?
    C7 C8 C9 . . 121.1(2) ?
    C8 C9 H9A . . 109.5 ?
    C8 C9 H9B . . 109.5 ?
    C8 C9 H9C . . 109.5 ?
    H9A C9 H9B . . 109.5 ?
    H9A C9 H9C . . 109.5 ?
    H9B C9 H9C . . 109.5 ?
    C4 C10 H10A . . 109.5 ?
    C4 C10 H10B . . 109.5 ?
    C4 C10 H10C . . 109.5 ?
    H10A C10 H10B . . 109.5 ?
    H10A C10 H10C . . 109.5 ?
    H10B C10 H10C . . 109.5 ?
    C12 C11 N2 . . 118.23(16) ?
    C12 C11 C16 . . 123.53(18) ?
    C16 C11 N2 . . 118.21(18) ?
    C11 C12 C13 . . 117.58(19) ?
    C11 C12 C17 . . 120.2(2) ?
    C13 C12 C17 . . 122.2(2) ?
    C12 C13 H13 . . 119.9 ?
    C14 C13 C12 . . 120.2(2) ?
    C14 C13 H13 . . 119.9 ?
    C13 C14 H14 . . 119.6 ?
    C15 C14 C13 . . 120.8(2) ?
    C15 C14 H14 . . 119.6 ?
    C14 C15 H15 . . 119.3 ?
    C14 C15 C16 . . 121.3(2) ?
    C16 C15 H15 . . 119.3 ?
    C11 C16 C18 . . 121.2(2) ?
    C15 C16 C11 . . 116.5(2) ?
    C15 C16 C18 . . 122.4(2) ?
    C12 C17 H17A . . 109.5 ?
    C12 C17 H17B . . 109.5 ?
    C12 C17 H17C . . 109.5 ?
    H17A C17 H17B . . 109.5 ?
    H17A C17 H17C . . 109.5 ?
    H17B C17 H17C . . 109.5 ?
    C16 C18 H18A . . 109.5 ?
    C16 C18 H18B . . 109.5 ?
    C16 C18 H18C . . 109.5 ?
    H18A C18 H18B . . 109.5 ?
    H18A C18 H18C . . 109.5 ?
    H18B C18 H18C . . 109.5 ?
loop_
    _geom_torsion_atom_site_label_1
    _geom_torsion_atom_site_label_2
    _geom_torsion_atom_site_label_3
    _geom_torsion_atom_site_label_4
    _geom_torsion_site_symmetry_1
    _geom_torsion_site_symmetry_2
    _geom_torsion_site_symmetry_3
    _geom_torsion_site_symmetry_4
    _geom_torsion
    _geom_torsion_publ_flag
    N1 C3 C4 C5 . . . . -177.29(17) ?
    N1 C3 C4 C10 . . . . 3.0(3) ?
    N1 C3 C8 C7 . . . . 178.19(17) ?
    N1 C3 C8 C9 . . . . -2.6(3) ?
    N2 C11 C12 C13 . . . . 177.32(17) ?
    N2 C11 C12 C17 . . . . -3.0(3) ?
    N2 C11 C16 C15 . . . . -177.91(18) ?
    N2 C11 C16 C18 . . . . 1.6(3) ?
    C3 C4 C5 C6 . . . . -1.2(3) ?
    C4 C3 C8 C7 . . . . -1.3(3) ?
    C4 C3 C8 C9 . . . . 177.9(2) ?
    C4 C5 C6 C7 . . . . -0.6(4) ?
    C5 C6 C7 C8 . . . . 1.6(4) ?
    C6 C7 C8 C3 . . . . -0.6(3) ?
    C6 C7 C8 C9 . . . . -179.8(2) ?
    C8 C3 C4 C5 . . . . 2.2(3) ?
    C8 C3 C4 C10 . . . . -177.48(19) ?
    C10 C4 C5 C6 . . . . 178.5(2) ?
    C11 C12 C13 C14 . . . . 0.7(3) ?
    C12 C11 C16 C15 . . . . -0.2(3) ?
    C12 C11 C16 C18 . . . . 179.3(3) ?
    C12 C13 C14 C15 . . . . -0.4(3) ?
    C13 C14 C15 C16 . . . . -0.3(4) ?
    C14 C15 C16 C11 . . . . 0.5(3) ?
    C14 C15 C16 C18 . . . . -178.9(3) ?
    C16 C11 C12 C13 . . . . -0.4(3) ?
    C16 C11 C12 C17 . . . . 179.3(2) ?
    C17 C12 C13 C14 . . . . -179.0(2) ?
_shelx_space_group_comment
;
The symmetry employed for this shelxl refinement is uniquely defined
by the following loop, which should always be used as a source of
symmetry information in preference to the above space-group names.
They are only intended as comments.
;
_shelx_estimated_absorpt_T_min     0.868
_shelx_estimated_absorpt_T_max     0.931
_shelx_hkl_file
;
   2   0   0 0.68371 0.27277   3
   2   0   0 0.00759 0.13893   9
  -2   0   0 -0.1045 0.15129   2
  -2   0   0 -0.2496 0.12534   4
  -2   0   0 -0.0002 0.15100   6
  -2   0   0 0.12707 0.21979   8
   4   0   0 17.6196 0.95738   9
  -4   0   0 14.3333 1.26519   3
  -4   0   0 16.3951 1.25389   4
  -4   0   0 22.0644 1.25168   6
  -4   0   0 17.8462 1.42383   8
  -4   0   0 16.1016 1.01076   9
  -4   0   0 18.0088 0.98875   9
   4   0   0 15.5331 1.00772   1
   4   0   0 19.0898 1.37536   2
   4   0   0 18.6625 1.33669   4
   4   0   0 18.0312 1.17832   6
   4   0   0 18.8079 1.44320   8
   4   0   0 16.9830 0.97449   9
  -4   0   0 16.6288 1.27177   2
  -4   0   0 21.2967 1.12834   1
  -4   0   0 17.6150 1.05729   1
   6   0   0 277.179 9.73999   2
   6   0   0 265.498 9.71084   3
   6   0   0 290.226 9.75183   4
   6   0   0 270.045 9.14964   1
  -6   0   0 270.590 9.67449   4
   6   0   0 262.611 8.95319   9
  -6   0   0 272.931 9.67807   2
  -6   0   0 273.877 9.73817   3
   6   0   0 265.462 9.40224   6
   6   0   0 271.926 9.94499   8
   6   0   0 279.117 9.05177   9
  -6   0   0 274.147 9.23095   1
  -6   0   0 270.748 9.03974   9
  -6   0   0 285.299 9.24107   1
  -6   0   0 284.331 9.14847   9
  -6   0   0 273.327 9.42608   6
  -6   0   0 268.487 9.88451   8
  -8   0   0 759.437 23.7388   9
  -8   0   0 713.731 24.8323   8
  -8   0   0 752.865 23.9747   1
  -8   0   0 767.381 24.6749   2
  -8   0   0 734.946 23.8143   9
  -8   0   0 727.617 24.6058   4
   8   0   0 733.299 23.6876   9
   8   0   0 789.622 23.6352   9
   8   0   0 740.989 23.8416   1
   8   0   0 732.064 24.6631   3
  -8   0   0 731.490 23.9374   1
 -10   0   0 92.7306 3.94565   9
  10   0   0 86.4435 4.71399   3
  10   0   0 94.2697 4.73060   4
 -10   0   0 97.2402 3.92574   5
 -10   0   0 91.8528 4.96580   8
  10   0   0 94.3632 3.91487   1
  10   0   0 101.236 4.91198   2
  10   0   0 90.7463 4.99042   8
  10   0   0 91.3531 3.75945   9
  10   0   0 93.2779 3.64931   9
 -10   0   0 89.8946 4.69047   3
 -10   0   0 91.8727 4.70540   4
  10   0   0 99.9270 4.47111   6
 -10   0   0 91.0913 4.66726   2
 -10   0   0 90.0402 4.32128   6
 -10   0   0 90.3685 4.01359   1
 -10   0   0 89.0334 3.77955   9
 -10   0   0 94.1682 4.06870   1
  12   0   0 264.245 8.73505   9
 -12   0   0 252.268 10.9386   7
 -12   0   0 260.936 10.6544   8
 -12   0   0 248.656 8.94905   9
  12   0   0 262.270 10.2983   4
  12   0   0 249.196 9.74596   6
 -12   0   0 254.117 10.2747   3
  12   0   0 259.558 9.02154   1
  12   0   0 243.407 8.79560   9
 -12   0   0 249.309 9.26346   1
 -12   0   0 243.909 10.1044   2
 -12   0   0 254.934 9.13638   9
 -12   0   0 252.641 9.26068   1
  12   0   0 246.620 10.2848   3
  12   0   0 258.315 9.05740   1
  12   0   0 239.051 10.5811   8
 -12   0   0 257.812 9.06595   5
  14   0   0 94.0653 5.37030   4
 -14   0   0 92.2931 4.40359   1
 -14   0   0 85.9890 5.15781   2
 -14   0   0 89.0865 5.31307   3
  14   0   0 90.7691 3.90459   9
 -14   0   0 98.2649 4.33608   9
  14   0   0 88.9631 4.01524   1
  14   0   0 93.4776 4.09810   1
  14   0   0 101.813 5.56875   3
 -14   0   0 82.2407 3.99293   9
 -14   0   0 85.5451 5.53163   8
  14   0   0 88.8643 3.73780   9
  14   0   0 91.0073 4.92414   6
 -14   0   0 95.9608 4.19814   5
 -14   0   0 86.6559 5.83793   7
 -14   0   0 95.9993 4.40520   1
  14   0   0 99.6845 5.91982   8
 -16   0   0 489.147 16.8796   1
 -16   0   0 476.011 16.4474   5
 -16   0   0 458.958 19.1481   7
  16   0   0 500.583 18.4629   4
  16   0   0 489.698 17.7273   6
  16   0   0 476.644 15.9402   9
  16   0   0 497.747 16.0960   9
 -16   0   0 484.271 16.6886   9
  16   0   0 477.277 16.2752   1
 -16   0   0 479.271 18.3626   3
  16   0   0 500.519 19.2323   8
 -16   0   0 487.106 16.4330   9
 -16   0   0 484.533 16.7811   1
  18   0   0 66.8599 3.05434   9
 -18   0   0 72.5958 3.55747   5
  18   0   0 69.1428 4.62312   6
  18   0   0 64.9407 3.22305   1
  18   0   0 68.1413 3.26569   1
 -18   0   0 60.3134 3.58255   9
 -18   0   0 70.4968 5.77190   7
  18   0   0 70.7163 5.26371   4
  18   0   0 65.1812 2.96369   9
  18   0   0 69.8152 5.62776   8
 -18   0   0 67.1731 3.80979   1
 -18   0   0 66.7467 3.74650   1
 -18   0   0 64.9960 4.97576   3
 -18   0   0 62.5646 3.43743   9
  20   0   0 245.981 10.7176   6
 -20   0   0 224.169 8.45803   5
  20   0   0 235.771 8.05416   9
 -20   0   0 248.224 8.98278   9
 -20   0   0 235.230 9.11980   9
 -20   0   0 254.466 12.5893   7
  20   0   0 224.314 12.0749   8
  20   0   0 229.530 8.01318   9
 -20   0   0 233.428 8.77705   5
 -20   0   0 231.110 9.27338   1
  20   0   0 232.346 11.3633   4
 -20   0   0 240.247 11.3724   3
 -20   0   0 245.996 9.30044   1
 -22   0   0 41.4798 2.83914   1
 -22   0   0 35.1487 2.28001   5
  22   0   0 35.1878 4.09487   6
 -22   0   0 38.7601 2.78143   1
 -22   0   0 35.3954 2.49345   9
  22   0   0 45.7278 5.31883   4
 -22   0   0 33.5982 5.00967   7
 -22   0   0 40.0710 2.75922   9
 -22   0   0 35.4371 2.15894   5
 -22   0   0 37.4062 4.80749   3
  22   0   0 48.0233 6.29167   8
 -24   0   0 28.2114 2.00370   9
 -24   0   0 23.3444 2.01719   9
  24   0   0 24.0391 4.35999   4
 -24   0   0 40.2242 5.89084   7
  24   0   0 24.0532 3.54852   6
  24   0   0 32.1019 5.48237   8
 -24   0   0 33.8851 4.72717   3
  26   0   0 3.19908 2.94291   8
 -26   0   0 4.00899 2.26758   3
  26   0   0 6.02175 2.32484   6
  26   0   0 7.71590 3.11210   4
 -26   0   0 3.47480 2.61748   7
  28   0   0 25.2535 5.36799   8
  28   0   0 17.0066 3.59121   6
 -28   0   0 22.3692 4.39309   3
 -28   0   0 24.0685 4.95203  10
  28   0   0 17.4497 4.34219   4
   1  -1   0 8.83471 0.61960   3
   1  -1   0 9.38744 0.67230   4
   1   1   0 7.03954 0.61059   5
   1   1   0 8.09807 0.64366   2
  -1   1   0 8.41029 0.57900   4
  -3  -1   0 78.4463 2.87690   6
  -3  -1   0 74.7702 3.03999   9
   3  -1   0 81.9211 3.47779   7
   3  -1   0 81.1801 3.32566   8
   3  -1   0 73.8871 3.25673   1
  -3  -1   0 83.0383 3.19691   2
   3  -1   0 80.7701 3.25440   4
  -3  -1   0 82.5488 3.01264   9
   3  -1   0 85.1992 3.26830   9
  -3  -1   0 78.7596 3.11426   1
  -3  -1   0 83.1861 3.23123   1
  -3  -1   0 79.5982 2.96273   5
   3  -1   0 78.5286 3.09812   3
   3  -1   0 79.5379 3.19184   1
  -3  -1   0 78.8270 2.95095   4
  -3   1   0 77.6919 3.45364   7
  -3   1   0 76.1926 3.20566   4
   3   1   0 88.0634 3.00674   9
   3   1   0 77.1508 3.29542   8
   3   1   0 80.8035 3.19940   2
  -3   1   0 78.9766 3.29697   8
  -3   1   0 75.8910 3.21892   9
  -3   1   0 85.5596 3.07984   9
   3   1   0 81.0486 3.11503   1
   3   1   0 82.6560 3.00609   5
  -3   1   0 83.6501 3.35279   1
  -3   1   0 76.5296 3.08115   3
  -3   1   0 80.1849 3.20307   1
   3   1   0 83.1581 2.97074   4
  -5  -1   0 370.538 12.3595   8
  -5  -1   0 375.258 11.8853   1
   5  -1   0 340.386 11.6642   9
  -5  -1   0 347.636 11.7098   9
   5  -1   0 350.312 11.9081   9
   5  -1   0 345.384 12.5440   7
   5  -1   0 349.484 11.9390   1
  -5  -1   0 348.488 11.9108   4
  -5  -1   0 361.844 11.6291   5
  -5  -1   0 347.955 11.6964   6
   5  -1   0 359.161 12.3496   8
   5  -1   0 342.953 12.0072   1
   5  -1   0 337.365 11.9850   3
   5  -1   0 392.559 12.3204   4
  -5  -1   0 361.791 11.6946   9
  -5  -1   0 362.757 11.9151   1
  -5  -1   0 354.336 12.3492   3
  -5  -1   0 352.584 12.1047   2
   5   1   0 360.323 11.7462   6
   5   1   0 373.137 12.4101   8
  -5   1   0 344.286 11.9419   9
  -5   1   0 341.673 12.1633   4
   5   1   0 375.199 12.2090   2
   5   1   0 400.666 11.7496   9
  -5   1   0 366.488 11.9745   1
  -5   1   0 346.775 12.0011   3
  -5   1   0 359.803 12.5797   7
  -5   1   0 368.109 12.3897   8
   5   1   0 348.786 11.7725   1
  -5   1   0 352.391 11.7087   9
   5   1   0 352.104 11.9033   4
  -5   1   0 357.107 12.0888   1
   5   1   0 360.312 11.6439   5
   5   1   0 351.723 11.5937   9
  -7  -1   0 451.238 15.3284   2
   7  -1   0 440.832 15.2309   3
  -7  -1   0 454.672 15.5987   8
  -7  -1   0 462.135 14.6627   9
   7  -1   0 432.069 14.7821   9
   7  -1   0 466.076 15.4752   4
  -7  -1   0 438.458 14.7679   6
  -7  -1   0 439.456 14.7791   1
   7  -1   0 454.338 15.0115   1
   7  -1   0 455.925 15.6287   8
  -7  -1   0 457.112 15.1655   4
  -7  -1   0 450.194 14.6444   9
  -7  -1   0 445.641 15.5335   3
   7  -1   0 436.185 15.1171   6
  -7  -1   0 461.355 14.8650   1
   7  -1   0 442.699 14.5897   9
   7   1   0 439.394 14.4893   9
  -7   1   0 456.156 14.9572   9
   7   1   0 441.749 15.0949   4
  -7   1   0 452.836 15.4626   4
  -7   1   0 446.367 15.8573   7
  -7   1   0 446.712 15.5854   8
   7   1   0 446.214 14.6932   1
   7   1   0 438.919 14.5497   5
   7   1   0 445.565 15.3495   2
   7   1   0 463.434 15.6739   8
  -7   1   0 442.233 14.6650   9
  -7   1   0 428.847 15.1536   3
  -7   1   0 451.526 15.2960   2
   7   1   0 449.508 14.5756   9
  -7   1   0 449.017 14.9496   1
  -7   1   0 446.419 15.0728   1
   7   1   0 448.423 14.8316   6
  -9  -1   0 153.551 5.90024   1
  -9  -1   0 146.579 6.70532   8
   9  -1   0 154.936 6.01558   1
  -9  -1   0 153.330 5.69593   9
  -9  -1   0 152.532 5.58460   5
  -9  -1   0 161.145 6.79128   3
   9  -1   0 156.681 6.62635   4
   9  -1   0 157.795 6.50375   3
   9  -1   0 151.586 5.60522   9
   9  -1   0 153.266 5.83918   9
  -9  -1   0 140.172 6.36194   2
  -9  -1   0 147.653 6.31044   4
  -9  -1   0 149.343 5.68515   9
   9  -1   0 154.562 6.32491   6
  -9  -1   0 145.456 5.91210   6
   9  -1   0 159.664 6.92058   8
  -9  -1   0 154.520 5.87614   1
  -9   1   0 153.354 6.47752   2
  -9   1   0 154.374 6.00476   9
   9   1   0 152.059 5.55681   9
   9   1   0 148.644 5.48709   9
   9   1   0 150.392 5.71022   1
  -9   1   0 150.478 6.41054   3
   9   1   0 159.047 6.39074   4
  -9   1   0 152.115 6.01907   1
   9   1   0 156.983 6.59498   2
  -9   1   0 145.222 6.97333   7
  -9   1   0 146.704 6.55301   4
  -9   1   0 143.243 6.69536   8
   9   1   0 154.085 6.00491   6
   9   1   0 158.142 6.91703   8
  -9   1   0 159.812 6.19461   1
 -11  -1   0 316.188 12.0436   2
 -11  -1   0 322.512 11.1916   1
 -11  -1   0 316.047 10.9193   9
  11  -1   0 314.952 11.2396   1
 -11  -1   0 320.618 10.8149   5
  11  -1   0 313.840 11.9949   3
 -11  -1   0 311.805 11.1552   1
 -11  -1   0 315.433 12.2885   3
  11  -1   0 318.236 10.7850   9
  11  -1   0 318.820 11.0350   9
  11  -1   0 316.364 12.1530   4
 -11  -1   0 317.802 11.3831   6
  11  -1   0 328.449 12.6129   8
 -11  -1   0 321.800 12.4645   8
  11  -1   0 322.841 11.7772   6
 -11  -1   0 308.678 10.9353   9
 -11   1   0 335.404 12.9257   7
 -11   1   0 314.749 10.9795   9
  11   1   0 312.314 12.4858   8
 -11   1   0 312.594 11.4282   1
  11   1   0 308.559 12.1002   2
 -11   1   0 327.782 12.0386   3
  11   1   0 320.028 11.8822   4
  11   1   0 304.460 11.3694   6
  11   1   0 309.095 10.6517   9
 -11   1   0 305.122 11.9336   2
 -11   1   0 320.781 11.3523   1
 -11   1   0 316.036 12.4129   8
  11   1   0 307.617 10.8806   1
 -11   1   0 314.895 11.2756   9
  11   1   0 313.364 10.9775   1
  11   1   0 322.292 10.7257   9
  13  -1   0 138.131 5.52972   9
  13  -1   0 151.438 7.17030   4
 -13  -1   0 145.068 5.75736   9
  13  -1   0 150.937 7.03494   3
 -13  -1   0 158.046 6.43268   6
 -13  -1   0 129.954 7.11719   8
 -13  -1   0 141.029 7.15540   3
 -13  -1   0 140.087 6.89586   2
 -13  -1   0 152.093 5.65823   5
  13  -1   0 157.295 7.61588   8
  13  -1   0 143.408 5.99191   1
 -13  -1   0 145.181 6.02634   1
 -13  -1   0 143.612 5.83157   9
  13  -1   0 140.194 6.62271   6
  13  -1   0 145.979 5.81165   9
  13   1   0 150.529 7.17975   2
 -13   1   0 129.663 6.69622   2
 -13   1   0 142.057 6.13627   1
 -13   1   0 146.785 6.93133   3
  13   1   0 157.016 7.67501   8
  13   1   0 139.936 5.67485   1
  13   1   0 146.459 5.47727   9
 -13   1   0 146.641 7.68744   7
  13   1   0 144.015 5.47260   9
 -13   1   0 155.382 5.93949   9
  13   1   0 146.926 6.41087   6
 -13   1   0 151.941 6.34621   1
 -13   1   0 141.204 7.28436   8
  13   1   0 150.538 6.91083   4
 -13   1   0 140.960 6.09968   9
  15  -1   0 17.1532 2.88218   4
  15  -1   0 22.9472 1.76717   9
 -15  -1   0 26.1341 1.99819   9
 -15  -1   0 26.4173 2.05148   9
 -15  -1   0 32.3277 3.79435   3
 -15  -1   0 25.8193 2.16400   1
  15  -1   0 22.1739 3.31280   8
  15  -1   0 23.8068 1.88535   9
 -15  -1   0 23.7068 2.98187   2
  15  -1   0 24.1725 1.96984   1
 -15  -1   0 23.9655 1.79065   5
 -15  -1   0 17.8650 2.92756   8
  15  -1   0 27.1818 3.12784   6
  15  -1   0 27.2337 2.14400   1
 -15  -1   0 22.6959 2.07652   1
  15  -1   0 23.6747 3.03055   3
 -15   1   0 24.3991 2.26467   1
  15   1   0 24.8683 3.29403   4
  15   1   0 19.1841 2.46037   6
  15   1   0 27.1631 3.83841   8
 -15   1   0 25.7524 3.84172   7
  15   1   0 22.4967 1.83425   1
 -15   1   0 23.3428 3.05125   2
 -15   1   0 26.7313 3.53775   8
  15   1   0 25.8014 3.48887   2
  15   1   0 24.2743 1.86168   1
  15   1   0 21.7801 1.60137   9
 -15   1   0 25.9613 2.26308   1
 -15   1   0 23.7866 1.99751   9
  15   1   0 25.2869 1.67000   9
 -15   1   0 25.0499 3.23937   3
 -15   1   0 26.8845 2.27398   9
  17  -1   0 2.78199 1.45339   3
  17  -1   0 1.21823 0.85735   1
  17  -1   0 2.43151 1.34048   6
  17  -1   0 3.66433 0.94037   9
 -17  -1   0 2.25974 0.82643   5
 -17  -1   0 1.88577 0.97835   9
  17  -1   0 1.77557 1.79437   8
  17  -1   0 2.86881 0.92812   9
  17  -1   0 3.00033 1.81790   4
  17  -1   0 2.25826 0.99444   1
 -17  -1   0 3.76660 1.19466   1
 -17  -1   0 2.50761 1.65468   3
 -17  -1   0 3.50609 1.14547   1
 -17  -1   0 4.17513 1.08866   9
 -17   1   0 2.45296 1.12057   9
  17   1   0 3.47152 0.81515   9
 -17   1   0 3.37232 1.14969   1
 -17   1   0 2.35757 0.96821   9
 -17   1   0 1.17943 1.55445   7
  17   1   0 2.89811 1.39112   6
  17   1   0 4.50257 2.05823   8
 -17   1   0 2.83141 1.53289   3
 -17   1   0 2.64602 1.04549   5
 -17   1   0 2.61465 1.16385   1
  17   1   0 2.16701 0.83951   1
  17   1   0 4.04646 0.97691   1
  17   1   0 2.26889 1.63866   4
  17   1   0 3.23396 0.81694   9
  19  -1   0 11.3905 1.48953   9
  19  -1   0 13.9388 1.75017   1
 -19  -1   0 11.4114 1.85089   1
 -19  -1   0 14.3770 3.19914   7
 -19  -1   0 14.1711 1.53330   5
 -19  -1   0 14.0114 1.93892   1
  19  -1   0 15.6892 1.75850   1
 -19  -1   0 11.6399 2.91043   3
 -19  -1   0 15.3100 1.77093   9
  19  -1   0 16.9957 3.16634   3
  19  -1   0 11.0815 1.37433   9
  19  -1   0 13.3792 2.53381   6
  19  -1   0 13.7705 3.25901   8
 -19  -1   0 13.2992 1.81316   9
  19  -1   0 14.3604 3.08554   4
  19   1   0 10.2943 2.97406   8
 -19   1   0 7.27671 2.15232   3
  19   1   0 10.8610 2.27889   6
  19   1   0 13.3383 1.16641   9
 -19   1   0 10.4870 1.79577   5
 -19   1   0 15.9849 1.91100   9
 -19   1   0 12.6678 3.12632   7
  19   1   0 12.4920 1.15827   9
 -19   1   0 12.3529 1.88479   9
 -19   1   0 11.6424 1.59628   5
 -19   1   0 11.9715 1.97720   1
  19   1   0 14.7259 3.02508   4
 -19   1   0 13.4057 2.09110   1
 -21  -1   0 28.1254 4.76655   7
  21  -1   0 26.3772 3.53022   6
 -21  -1   0 22.6392 2.21777   1
 -21  -1   0 22.8219 2.30486   9
 -21  -1   0 22.7247 1.58627   5
 -21  -1   0 23.3136 2.23903   1
 -21  -1   0 24.1545 2.07562   9
  21  -1   0 27.1564 4.48940   4
  21  -1   0 18.8093 4.16709   8
  21  -1   0 23.3806 1.61066   9
 -21  -1   0 29.6815 4.15021   3
 -21   1   0 23.1655 2.37705   1
 -21   1   0 23.0288 2.03473   5
  21   1   0 19.6786 4.13241   8
 -21   1   0 20.5966 2.55293   1
  21   1   0 29.8612 4.09993   4
  21   1   0 26.1890 3.45020   6
 -21   1   0 25.4122 2.65168   9
 -21   1   0 26.5001 3.87537   3
 -21   1   0 23.8006 2.28914   5
 -21   1   0 22.6888 2.31987   9
 -21   1   0 24.6676 4.27263   7
  23  -1   0 6.98345 2.79575   8
 -23  -1   0 6.94574 1.27682   9
  23  -1   0 12.1653 2.72833   6
  23  -1   0 7.61445 2.77259   4
 -23  -1   0 3.10924 2.34902   7
 -23  -1   0 6.06969 2.47233   3
 -23  -1   0 4.57791 1.16976   9
 -23   1   0 5.86652 1.22555   5
 -23   1   0 4.92938 1.30664   9
  23   1   0 7.37341 2.16793   6
  23   1   0 5.99045 2.84747   8
 -23   1   0 9.22031 1.71441   9
 -23   1   0 7.76114 1.68984   1
 -23   1   0 0.84136 1.69944   3
 -23   1   0 6.70997 1.35836   5
  23   1   0 5.82061 2.59509   4
 -23   1   0 6.06170 2.62133   7
 -23   1   0 6.53940 1.54586   1
  25  -1   0 1.58445 2.58056   8
 -25  -1   0 2.03348 2.24594   3
  25  -1   0 2.88567 2.56578   4
  25  -1   0 0.93284 1.67509   6
 -25  -1   0 -3.8743 1.51265   7
  25   1   0 -1.0801 2.14901   4
 -25   1   0 0.82966 0.75747   5
 -25   1   0 0.67818 0.90036   9
 -25   1   0 0.96552 0.78953   5
  25   1   0 -0.8955 2.29032   8
  25   1   0 -0.3941 1.41619   6
 -25   1   0 -2.3274 1.31922   3
 -25   1   0 0.45145 0.81786   9
 -25   1   0 -1.2778 1.90011   7
  27  -1   0 0.51923 1.59781   6
  27  -1   0 -1.3276 2.42285   8
 -27  -1   0 1.56254 2.16260  10
 -27  -1   0 -0.4180 2.14103   7
 -27  -1   0 2.91789 2.32596   3
 -27  -1   0 1.09359 1.80896  10
  27  -1   0 1.13183 2.58122   4
  27   1   0 -0.1799 2.73704   8
  27   1   0 1.00890 1.62905   6
 -27   1   0 3.35762 2.76793   7
 -27   1   0 -0.8953 1.68361   3
  27   1   0 -1.0923 2.28455   4
   0  -2   0 873.456 43.9178  11
   0   2   0 819.004 42.9571  11
   2  -2   0 841.118 44.1371  11
  -2   2   0 873.849 44.7333  11
   4  -2   0 9982.71 329.793  11
  -4  -2   0 9999.99 326.929  11
   4   2   0 9914.20 327.786  11
  -4   2   0 9705.06 329.249  11
   6  -2   0 1453.99 68.0118  11
   6   2   0 1481.48 65.3211  11
  -6   2   0 1487.26 69.0076  11
   8  -2   0 83.6283 3.55579   9
  -8  -2   0 81.1281 3.62990   9
  -8  -2   0 76.0068 3.49631   9
  -8  -2   0 73.6962 3.33923   6
  -8  -2   0 75.2888 3.31390   5
  -8  -2   0 78.2318 3.80140   1
   8  -2   0 77.7482 4.24253   8
   8  -2   0 76.9476 3.77965   1
   8  -2   0 72.4214 4.45222   7
  -8  -2   0 77.5720 4.32106   3
   8  -2   0 78.3774 3.85678   3
   8  -2   0 77.1702 4.07620   4
  -8  -2   0 78.8097 3.72097   1
  -8  -2   0 82.6747 4.03447   2
   8  -2   0 66.8536 3.67405   9
   8  -2   0 72.3211 3.87414   6
   8  -2   0 82.6888 4.04497   1
  -8   2   0 75.1798 4.17561   8
   8   2   0 77.0800 3.73378   1
   8   2   0 78.1018 3.44009   5
  -8   2   0 73.4061 3.86877   9
   8   2   0 71.5492 3.93610   2
   8   2   0 79.4194 4.28694   8
  -8   2   0 76.0093 4.03267   1
  -8   2   0 76.7615 3.53929   9
  -8   2   0 79.6796 3.84372   3
   8   2   0 75.9413 3.32020   9
  -8   2   0 70.7863 3.98849   4
   8   2   0 77.5183 3.62059   4
   8   2   0 77.9529 3.59859   1
  -8   2   0 73.1140 3.79162   1
  -8   2   0 83.7953 4.63945   7
   8   2   0 73.7220 3.43216   9
  10  -2   0 104.094 5.39341   4
 -10  -2   0 100.302 5.47471   3
 -10  -2   0 111.016 4.36239   5
  10  -2   0 109.411 4.54413   9
 -10  -2   0 97.8188 4.46993   6
 -10  -2   0 98.2759 4.55017   9
  10  -2   0 109.824 5.21767   6
 -10  -2   0 105.149 4.84619   1
  10  -2   0 113.344 4.94162   9
 -10  -2   0 121.906 4.95533   1
 -10  -2   0 103.323 4.53556   9
  10  -2   0 107.445 5.03713   1
  10  -2   0 101.630 5.06084   3
  10  -2   0 111.473 5.67237   8
 -10  -2   0 114.551 5.33625   2
  10  -2   0 108.347 4.88571   1
 -10   2   0 103.226 5.50641   8
  10   2   0 120.990 4.59148   9
  10   2   0 108.346 4.93786   4
  10   2   0 107.919 5.36782   2
  10   2   0 103.098 5.58144   8
 -10   2   0 105.344 5.00685   9
 -10   2   0 107.332 5.19851   1
  10   2   0 103.276 4.60687   1
 -10   2   0 106.318 5.06775   3
  10   2   0 101.837 4.27989   9
 -10   2   0 105.214 4.93917   1
 -10   2   0 95.1975 5.64145   7
 -10   2   0 100.922 4.56521   9
 -10   2   0 106.255 5.20075   2
  10   2   0 103.138 4.39148   5
  10   2   0 105.984 4.63910   6
  12  -2   0 144.141 6.17828   9
  12  -2   0 137.956 5.80986   9
 -12  -2   0 154.924 6.37007   1
  12  -2   0 149.890 7.38269   8
 -12  -2   0 148.777 6.04982   9
 -12  -2   0 159.006 6.31002   1
 -12  -2   0 145.864 5.96529   9
  12  -2   0 152.919 7.17921   4
 -12  -2   0 140.631 6.80038   2
 -12  -2   0 143.806 7.25099   3
  12  -2   0 149.759 6.79606   6
  12  -2   0 144.268 6.80674   3
  12  -2   0 151.147 6.50395   1
 -12  -2   0 145.870 6.10858   6
 -12  -2   0 149.331 5.69620   5
  12  -2   0 147.456 6.27311   1
  12   2   0 149.767 7.08779   2
  12   2   0 153.096 6.66997   4
 -12   2   0 143.790 6.61235   1
 -12   2   0 142.329 6.44796   9
  12   2   0 140.060 5.75223   9
  12   2   0 142.996 6.19412   6
  12   2   0 158.319 7.55840   8
 -12   2   0 151.780 7.75807   7
 -12   2   0 146.876 6.84955   2
  12   2   0 142.546 5.61375   9
 -12   2   0 145.477 7.28695   8
 -12   2   0 143.114 6.68274   3
 -12   2   0 155.491 6.57190   1
 -12   2   0 149.653 6.08624   9
  12   2   0 143.904 5.96614   1
 -14  -2   0 0.76507 0.77570   1
 -14  -2   0 0.32904 0.73714   9
  14  -2   0 -0.7267 1.08837   4
 -14  -2   0 -0.6031 0.73513   2
  14  -2   0 1.74190 1.03249   1
 -14  -2   0 0.60473 0.55386   5
  14  -2   0 0.91405 1.09526   6
 -14  -2   0 0.87097 0.89836   6
 -14  -2   0 0.34905 1.20327   3
  14  -2   0 0.99759 0.75537   9
 -14  -2   0 -0.3350 0.69147   1
 -14  -2   0 1.23040 0.81516   9
  14  -2   0 0.63804 1.34356   8
  14  -2   0 0.95268 0.85605   9
  14  -2   0 0.05277 0.99040   3
  14   2   0 0.12605 0.79618   6
 -14   2   0 0.54969 0.99901   2
  14   2   0 0.50807 0.68836   9
 -14   2   0 -0.3824 0.63063   5
 -14   2   0 2.41185 1.03958   9
 -14   2   0 -0.5804 0.87159   3
  14   2   0 0.05172 0.56964   9
 -14   2   0 0.51559 1.00744   8
 -14   2   0 -0.1509 0.86857   1
  14   2   0 0.90324 1.04882   4
  14   2   0 -0.1712 1.15773   8
  14   2   0 0.26958 0.65979   1
 -14   2   0 1.35694 0.88558   1
 -14   2   0 0.15566 0.71117   9
  14   2   0 -0.1062 1.04553   2
 -14   2   0 0.75485 1.27032   7
  14   2   0 1.28742 0.80345   1
  16  -2   0 50.8590 4.61966   8
 -16  -2   0 46.9907 2.56747   5
 -16  -2   0 49.3574 3.34724   6
  16  -2   0 49.1656 3.08074   9
  16  -2   0 47.9024 2.79918   9
  16  -2   0 49.9906 3.99389   3
 -16  -2   0 44.7119 2.91605   9
 -16  -2   0 44.4205 3.04085   1
  16  -2   0 43.7404 3.12629   1
  16  -2   0 54.5679 4.08824   6
 -16  -2   0 43.5508 3.07663   1
 -16  -2   0 45.2868 2.88731   9
 -16  -2   0 50.3440 4.30928   3
  16  -2   0 45.5433 4.17360   4
  16   2   0 43.2542 4.08857   2
  16   2   0 51.2776 3.95195   4
 -16   2   0 52.5211 3.18665   9
 -16   2   0 45.0325 3.75290   3
  16   2   0 42.8570 2.78194   1
  16   2   0 45.8424 2.49700   9
 -16   2   0 43.6729 4.97135   7
 -16   2   0 54.6783 3.53432   1
 -16   2   0 40.2729 3.21617   9
  16   2   0 43.7741 4.48438   8
  16   2   0 46.8297 3.42516   6
 -16   2   0 48.5399 3.57098   1
  16   2   0 51.7208 2.66625   9
 -16   2   0 43.3999 2.91277   5
  16   2   0 45.5946 2.77003   1
  18  -2   0 14.5596 1.90044   9
 -18  -2   0 12.5982 1.95633   1
  18  -2   0 13.6689 3.25579   8
 -18  -2   0 12.6909 1.77360   9
  18  -2   0 9.85713 1.68893   1
  18  -2   0 12.1485 2.42557   3
 -18  -2   0 12.1954 1.39323   5
 -18  -2   0 15.2633 2.96236   3
  18  -2   0 13.6645 2.07077   1
  18  -2   0 11.2252 2.61718   4
 -18  -2   0 13.7725 1.86241   9
  18  -2   0 13.6781 1.66802   9
  18  -2   0 12.5238 2.58520   6
 -18  -2   0 11.2906 1.83423   1
  18   2   0 11.5903 2.51728   4
 -18   2   0 13.7982 2.41649   1
 -18   2   0 10.0564 2.81736   7
  18   2   0 12.6734 1.59546   1
  18   2   0 14.5674 3.04394   2
 -18   2   0 9.83841 1.90063   9
  18   2   0 12.0320 1.32755   9
 -18   2   0 11.1538 1.81927   9
 -18   2   0 13.8628 2.63729   3
  18   2   0 12.1366 2.11354   6
  18   2   0 13.8092 1.67855   1
  18   2   0 10.4562 2.90826   8
  18   2   0 13.9445 1.44441   9
 -18   2   0 10.8311 1.72475   5
 -18   2   0 11.3155 2.03150   1
 -20  -2   0 25.0689 2.40678   1
  20  -2   0 22.2582 3.50670   3
 -20  -2   0 26.3892 2.30838   9
 -20  -2   0 22.2372 2.27914   1
  20  -2   0 25.3191 2.29173   1
 -20  -2   0 26.5302 4.01260   3
  20  -2   0 27.2989 4.45619   8
  20  -2   0 24.1516 3.65832   6
 -20  -2   0 25.5698 2.32442   9
  20  -2   0 24.8326 2.17772   9
  20  -2   0 23.2950 3.97997   4
 -20  -2   0 25.3348 1.63609   5
  20  -2   0 23.9988 2.32827   1
  20  -2   0 27.2800 2.06706   9
 -20   2   0 20.2894 3.39745   3
  20   2   0 25.7430 1.59011   9
  20   2   0 30.6010 4.05585   4
 -20   2   0 25.4503 2.92270   9
 -20   2   0 27.4881 2.47492   9
  20   2   0 30.7722 3.53699   6
  20   2   0 25.8743 1.62182   9
 -20   2   0 26.4291 4.28742   7
 -20   2   0 28.7443 3.11154   1
 -20   2   0 22.5177 2.47026   5
  20   2   0 18.6969 3.83176   8
 -20   2   0 29.7661 2.94354   1
  22  -2   0 6.84794 2.66140   4
  22  -2   0 9.11962 2.68817   6
  22  -2   0 4.77156 2.84541   8
  22  -2   0 7.56270 1.28205   9
  22  -2   0 2.08197 1.74202   3
  22  -2   0 6.98698 1.17480   9
 -22  -2   0 6.90792 2.79923   7
 -22  -2   0 8.42405 1.53602   9
 -22  -2   0 7.72018 1.55383   1
 -22  -2   0 7.06759 1.43285   9
 -22  -2   0 6.48896 2.49006   3
 -22  -2   0 5.97821 1.44818   1
  22  -2   0 7.50029 1.35653   1
  22  -2   0 8.29580 1.46540   1
 -22   2   0 8.60495 1.86616   1
 -22   2   0 7.50454 1.76935   5
  22   2   0 5.23824 2.27264   4
 -22   2   0 10.3426 3.26061   7
 -22   2   0 9.32365 2.00402   1
 -22   2   0 6.56154 2.21581   3
 -22   2   0 5.54691 1.46789   9
 -22   2   0 5.75995 1.46862   5
 -22   2   0 5.92712 1.72304   9
  22   2   0 4.92114 2.62813   8
 -24  -2   0 50.4859 6.56810   7
 -24  -2   0 41.8536 2.54665   9
  24  -2   0 46.6393 6.09761   4
  24  -2   0 34.1230 4.59614   6
 -24  -2   0 40.9090 4.91057  10
 -24  -2   0 42.7537 2.59862   9
  24  -2   0 57.3118 7.05446   8
 -24  -2   0 45.1042 5.63879   3
 -24   2   0 50.8554 3.48810   5
 -24   2   0 46.8614 6.38427   7
 -24   2   0 41.7764 3.33318   1
  24   2   0 51.7773 5.96239   4
 -24   2   0 37.0571 2.92807   5
 -24   2   0 40.9711 3.01471   9
 -24   2   0 47.5012 3.39516   9
 -24   2   0 41.0038 3.37119   1
  24   2   0 32.4392 5.44423   8
 -24   2   0 35.1631 4.67593   3
  26  -2   0 8.31144 3.51865   4
  26  -2   0 10.0241 3.92973   8
  26  -2   0 10.1329 2.67504   6
 -26  -2   0 3.42161 2.44707   3
 -26  -2   0 10.4843 3.85291   7
 -26  -2   0 9.98805 2.98188  10
 -26  -2   0 2.78123 2.20126  10
 -26   2   0 5.30053 2.46986   3
 -26   2   0 10.1708 3.92179   7
  26   2   0 6.26780 3.44474   8
 -26   2   0 8.55879 1.58444   5
 -26   2   0 6.32958 1.38777   9
  26   2   0 14.6884 3.58905   4
 -26   2   0 8.61889 1.63979   9
 -26   2   0 6.49626 1.38403   5
   1  -3   0 316.837 11.3676   7
   1  -3   0 328.712 11.1802   9
  -1  -3   0 313.578 11.2667   7
  -1  -3   0 300.997 11.0165   9
  -1  -3   0 302.386 11.4500   1
   1  -3   0 316.779 11.5266   1
  -1  -3   0 310.148 9.93246   4
   1  -3   0 315.166 10.3944   4
   1  -3   0 314.545 11.1309   5
   1  -3   0 314.762 11.8560   1
   1  -3   0 333.136 11.7067   9
  -1  -3   0 311.213 11.0890   5
   1   3   0 312.639 11.7752   1
  -1   3   0 313.752 11.0705   9
  -1   3   0 332.640 11.9649   1
   1   3   0 312.087 11.0368   9
   1   3   0 317.400 11.2595   7
  -1   3   0 318.716 11.1643   5
   1   3   0 333.873 11.5910   9
   1   3   0 314.316 11.1116   5
  -1   3   0 311.908 11.3302   7
  -1   3   0 318.028 11.6121   9
  -3  -3   0 446.100 15.5892   1
   3  -3   0 433.415 15.6065   1
   3  -3   0 440.480 15.2925   1
  -3  -3   0 419.921 15.1599   9
  -3  -3   0 425.840 14.7509   9
   3  -3   0 459.521 14.8997   9
  -3  -3   0 441.025 14.9950   7
  -3  -3   0 431.786 14.7431   5
   3  -3   0 433.982 14.6252   3
  -3  -3   0 420.406 15.1395   1
   3  -3   0 420.207 15.3146   9
   3  -3   0 442.495 14.5172   4
   3  -3   0 437.349 15.3186   7
   3   3   0 429.548 15.4321   1
   3   3   0 440.222 14.8326   5
  -3   3   0 455.330 14.6816   3
  -3   3   0 434.566 15.3519   9
  -3   3   0 417.228 15.2183   7
  -3   3   0 437.184 14.5107   4
  -3   3   0 430.595 14.9020   5
   3   3   0 433.028 15.1366   1
   3   3   0 445.735 14.0825  10
  -3   3   0 433.248 14.8238   9
  -3   3   0 437.557 15.2938   1
   3   3   0 431.973 14.9582   7
  -3   3   0 439.036 15.6803   1
   3   3   0 426.348 14.7224   9
   3   3   0 439.536 14.5928   2
   3   3   0 439.695 15.1590   9
   5  -3   0 867.581 29.0735   9
   5  -3   0 850.892 29.2528   7
  -5  -3   0 861.788 28.7682   7
  -5  -3   0 950.465 29.3303   1
   5  -3   0 866.825 29.3526   1
   5   3   0 878.743 29.0964   1
  -5   3   0 888.213 29.3027   7
  -5   3   0 853.268 28.4933   9
   7  -3   0 1382.54 74.2068  11
  -7  -3   0 1406.17 71.8651  11
   7   3   0 1526.89 72.7972  11
  -7   3   0 1459.89 76.8929  11
  -9  -3   0 501.393 16.5982  10
  -9  -3   0 502.057 17.0977   5
  -9  -3   0 529.323 18.0729   1
  -9  -3   0 493.219 17.6018   9
   9  -3   0 499.992 18.8282   7
   9  -3   0 524.686 17.9872   1
   9  -3   0 543.684 18.0389   6
   9  -3   0 489.878 17.9258   9
  -9  -3   0 524.452 16.9778   6
  -9  -3   0 527.830 17.9317   2
  -9  -3   0 469.098 17.6460   1
   9  -3   0 504.307 18.0822   4
   9  -3   0 512.488 17.7119   3
   9  -3   0 514.533 18.2662   1
   9   3   0 520.185 18.1024   2
   9   3   0 494.308 17.1056   9
  -9   3   0 507.659 17.6392   3
   9   3   0 507.383 17.6057   1
  -9   3   0 502.166 17.5447   5
  -9   3   0 523.082 18.4024   8
  -9   3   0 524.395 18.1692   9
  -9   3   0 517.805 18.8646   7
  -9   3   0 503.940 17.4680   9
   9   3   0 508.178 17.4360   9
   9   3   0 514.015 18.4763   8
   9   3   0 518.705 17.1853   4
  -9   3   0 526.276 18.1357   1
  -9   3   0 521.780 18.4683   1
   9   3   0 505.343 17.8428   1
   9   3   0 512.237 17.3211   5
  11  -3   0 219.075 8.78258   1
  11  -3   0 214.847 8.76510   9
 -11  -3   0 213.596 7.83142  10
  11  -3   0 218.884 8.25155   9
 -11  -3   0 211.078 8.84475   2
  11  -3   0 216.435 8.95726   6
  11  -3   0 206.847 8.70156   3
  11  -3   0 208.837 9.83902   7
 -11  -3   0 211.322 7.94310   6
 -11  -3   0 218.341 8.33538   9
 -11  -3   0 247.571 8.71796   9
 -11  -3   0 220.655 9.61100   3
 -11  -3   0 198.965 8.49460   1
  11  -3   0 229.804 9.31650   4
  11  -3   0 219.327 9.02920   1
 -11  -3   0 218.101 7.95824   5
 -11  -3   0 232.284 8.93215   1
  11   3   0 232.090 9.72190   8
  11   3   0 206.218 8.34563   1
  11   3   0 210.580 8.32671   4
 -11   3   0 181.383 8.58828   1
  11   3   0 205.147 9.01253   2
 -11   3   0 217.689 9.46580   8
  11   3   0 210.092 7.93292   9
  11   3   0 212.274 8.57748   1
 -11   3   0 179.674 8.40925   3
 -11   3   0 215.771 8.45310   5
 -11   3   0 217.965 9.92556   7
  11   3   0 206.383 8.14716   9
  11   3   0 217.722 8.12640   5
 -11   3   0 208.271 8.89293   9
 -11   3   0 206.913 8.32527   9
 -11   3   0 199.632 9.06310   1
  13  -3   0 269.951 11.1704   4
 -13  -3   0 265.604 10.0519   9
 -13  -3   0 263.476 9.41902   5
 -13  -3   0 273.235 10.4558   1
 -13  -3   0 261.294 9.69565  10
 -13  -3   0 256.616 9.82666   9
  13  -3   0 253.025 10.2292   1
  13  -3   0 246.599 10.4275   1
  13  -3   0 257.379 9.73647   9
 -13  -3   0 251.279 11.2985   3
 -13  -3   0 237.155 10.5318   2
  13  -3   0 258.911 10.5981   3
  13  -3   0 264.703 10.3151   9
  13  -3   0 258.029 10.6574   6
 -13  -3   0 255.812 9.67608   6
 -13  -3   0 265.547 10.2423   1
  13   3   0 259.691 9.88738   1
  13   3   0 259.821 10.1901   4
 -13   3   0 253.952 10.7987   1
  13   3   0 258.765 9.59559   5
 -13   3   0 261.670 10.5006   1
  13   3   0 264.960 11.0182   2
 -13   3   0 276.173 10.0575   9
 -13   3   0 257.696 10.7148   2
 -13   3   0 257.883 10.0168   5
 -13   3   0 275.568 10.6435   3
  13   3   0 254.646 9.64319   9
 -13   3   0 255.516 11.2410   8
  13   3   0 256.352 11.4018   8
 -13   3   0 250.672 11.6998   7
 -13   3   0 275.976 10.7087   9
  13   3   0 248.555 9.39073   9
  15  -3   0 87.3684 5.04314   9
  15  -3   0 98.5863 5.29619   1
  15  -3   0 108.245 5.95918   6
  15  -3   0 94.2452 5.69707   3
  15  -3   0 100.647 4.84484   9
 -15  -3   0 106.567 5.15619   9
 -15  -3   0 110.731 6.62878   3
 -15  -3   0 107.118 5.43828   1
 -15  -3   0 106.490 4.53461   5
 -15  -3   0 99.4431 4.96817   9
 -15  -3   0 99.9024 4.99082   6
 -15  -3   0 96.2217 5.15326   1
 -15  -3   0 102.616 5.07726  10
  15  -3   0 107.373 6.34235   4
  15  -3   0 108.355 5.64623   1
 -15   3   0 102.941 5.09022   9
  15   3   0 107.647 5.01860   1
 -15   3   0 102.974 5.87031   1
  15   3   0 106.574 5.64548   4
 -15   3   0 114.972 5.80257   9
 -15   3   0 98.4276 6.75198   7
  15   3   0 112.394 4.64572   9
 -15   3   0 98.3441 5.51728   1
  15   3   0 109.472 6.26841   2
  15   3   0 103.589 6.62273   8
 -15   3   0 110.760 5.88239   3
 -15   3   0 99.8230 5.11531   5
  15   3   0 102.197 4.74696   9
  17  -3   0 68.7100 4.94251   6
  17  -3   0 72.1181 4.76472   1
 -17  -3   0 67.9167 4.11770   6
 -17  -3   0 66.9768 3.93015   9
  17  -3   0 77.1483 5.61157   4
  17  -3   0 67.7841 4.38340   1
 -17  -3   0 68.7121 4.30188   1
 -17  -3   0 68.7416 5.49615   3
  17  -3   0 72.1911 5.04807   3
  17  -3   0 62.6004 5.45600   8
 -17  -3   0 66.6024 4.01013   9
 -17  -3   0 72.2621 4.34513  10
  17  -3   0 66.7361 4.10039   9
  17  -3   0 68.4440 3.79787   9
 -17  -3   0 74.8489 3.48585   5
 -17  -3   0 69.0090 4.23575   1
 -17   3   0 73.1877 6.00160   7
  17   3   0 76.4159 4.85938   4
  17   3   0 63.2162 5.56741   8
 -17   3   0 69.6968 4.53599   1
 -17   3   0 68.3945 4.09687   5
 -17   3   0 61.1158 3.95777   9
  17   3   0 73.3565 3.67974   9
  17   3   0 74.0133 3.51260   9
 -17   3   0 78.8174 4.75273   9
  17   3   0 68.0699 3.78041   1
  17   3   0 76.0865 4.04707   1
 -17   3   0 78.3041 5.00628   3
 -17   3   0 67.1980 4.69073   1
  17   3   0 68.1145 5.31391   2
  19  -3   0 31.9493 2.95505   1
 -19  -3   0 27.9303 1.88151   5
  19  -3   0 28.9927 2.44590   9
 -19  -3   0 27.1935 2.70392   1
 -19  -3   0 23.6394 2.80548   1
  19  -3   0 28.2501 3.89006   3
  19  -3   0 29.8136 2.66916   9
  19  -3   0 30.4977 4.74582   8
  19  -3   0 25.5319 3.53102   6
 -19  -3   0 29.8533 3.40509  10
 -19  -3   0 28.4343 2.61796   9
 -19  -3   0 25.2712 2.68586   9
 -19  -3   0 31.6900 4.50504   3
  19  -3   0 26.5194 4.52658   4
 -19   3   0 25.1878 4.20685   7
 -19   3   0 23.4746 3.24720   1
  19   3   0 27.4586 4.25249   8
 -19   3   0 29.3112 3.44108   1
 -19   3   0 29.9839 2.75553   9
 -19   3   0 24.6607 3.17555   9
  19   3   0 25.6654 3.77685   2
  19   3   0 29.6424 3.74900   4
  19   3   0 23.8293 2.24549   1
 -19   3   0 28.4103 3.63919   3
 -19   3   0 27.9662 2.97414   5
  19   3   0 31.5680 2.18391   9
  19   3   0 25.1613 2.21415   1
  19   3   0 30.0021 2.02925   9
 -21  -3   0 2.80955 1.57897  10
  21  -3   0 4.53096 1.95984   3
  21  -3   0 3.79969 1.23390   9
  21  -3   0 8.49948 2.92559   4
  21  -3   0 4.30637 1.50600   1
 -21  -3   0 6.34150 1.54848   9
 -21  -3   0 3.73289 0.74094   5
  21  -3   0 3.19753 1.28251   1
 -21  -3   0 5.07984 1.47415   1
 -21  -3   0 4.01777 1.27685   9
  21  -3   0 5.24006 2.07758   6
 -21  -3   0 2.51738 1.93393   3
 -21  -3   0 5.17629 1.48218   1
  21   3   0 5.81508 0.98551   9
  21   3   0 4.85532 2.12580   4
 -21   3   0 2.97336 1.23132   5
  21   3   0 6.99627 2.87076   8
  21   3   0 4.90631 0.98347   9
 -21   3   0 6.36480 2.68446   7
 -21   3   0 4.18285 1.46725   9
 -21   3   0 4.18672 1.57468   9
 -21   3   0 5.97226 2.10244   3
 -21   3   0 3.26110 1.45764   1
 -21   3   0 4.57394 1.62334   1
  21   3   0 4.48494 2.49554   2
  23  -3   0 7.70177 1.63435   1
 -23  -3   0 5.20279 1.93594  10
 -23  -3   0 8.11671 2.27770  10
 -23  -3   0 8.98740 1.68960   9
  23  -3   0 8.69507 1.61871   9
  23  -3   0 6.78127 2.48726   3
 -23  -3   0 9.99053 1.71960   9
 -23  -3   0 11.0573 1.89356   1
  23  -3   0 8.85294 1.53558   9
  23  -3   0 8.59662 3.38508   4
  23  -3   0 15.2395 3.23273   6
  23  -3   0 8.57185 1.71335   1
 -23  -3   0 9.56433 1.89275   1
 -23  -3   0 14.4793 3.67270   3
 -23   3   0 11.3608 2.40296   1
 -23   3   0 7.77657 2.04293   1
  23   3   0 10.2623 3.42938   8
  23   3   0 11.8690 3.04238   4
 -23   3   0 8.62504 3.16486   7
 -23   3   0 9.10259 1.90175   9
 -23   3   0 10.2138 2.18073   9
 -23   3   0 10.4534 1.94656   5
 -23   3   0 8.60465 2.56859   3
  25  -3   0 21.1445 4.55861   4
 -25  -3   0 14.6519 4.08623   7
 -25  -3   0 15.9643 1.75711   9
  25  -3   0 16.3450 1.68273   9
 -25  -3   0 13.7247 3.00043  10
 -25  -3   0 13.3215 1.63784   9
 -25  -3   0 18.6547 4.05829   3
  25  -3   0 13.4121 1.47783   9
 -25  -3   0 11.2989 2.94136  10
  25  -3   0 14.2247 3.28363   6
 -25   3   0 12.9124 2.11223   9
 -25   3   0 13.5204 2.50721   1
 -25   3   0 15.6860 4.39682   7
  25   3   0 18.1451 4.39924   8
 -25   3   0 15.1580 2.49804   9
 -25   3   0 12.5376 2.24541   5
 -25   3   0 14.6888 3.15687   3
 -25   3   0 16.3752 2.62971   5
 -25   3   0 15.3182 2.61434   1
  25   3   0 16.3939 3.61184   4
  27  -3   0 10.1708 3.76038   4
  27  -3   0 7.18445 2.74556   6
 -27  -3   0 10.9151 2.94259  10
 -27  -3   0 8.37906 3.25736   3
 -27  -3   0 11.7035 3.99936   7
 -27  -3   0 13.8887 3.26866  10
  27   3   0 10.2600 3.48931   4
 -27   3   0 11.6019 2.20499   5
 -27   3   0 11.5804 1.95920   9
 -27   3   0 8.94510 1.87850   9
 -27   3   0 8.07270 3.51469   7
 -27   3   0 10.8002 2.97896   3
  27   3   0 10.1492 3.93056   8
 -27   3   0 9.91186 1.88547   5
   0  -4   0 1043.84 34.6714   9
   2  -4   0 399.399 14.8851   7
   2  -4   0 407.013 14.5582   9
  -2  -4   0 425.202 14.5793   5
   2  -4   0 403.877 14.5502   5
  -2  -4   0 406.499 15.4523   1
  -2  -4   0 415.141 14.7668   7
   2  -4   0 421.782 15.1565   1
   2  -4   0 417.253 13.7428   4
  -2  -4   0 412.462 15.1097   1
   2  -4   0 425.307 14.3650   3
   2  -4   0 418.248 15.2817   9
  -2  -4   0 414.253 15.1358   9
   2  -4   0 421.051 15.6381   1
  -2  -4   0 429.237 14.5683   9
   2   4   0 436.435 14.1678  10
  -2   4   0 405.465 14.5115   9
  -2   4   0 405.729 14.6241   5
   2   4   0 400.068 14.9594   1
   2   4   0 402.084 14.4268   9
  -2   4   0 401.705 15.5103   1
   2   4   0 418.340 15.0900   9
   2   4   0 408.469 14.6991   7
  -2   4   0 417.698 15.1284   1
   2   4   0 413.295 14.5752   5
   2   4   0 409.894 15.4364   1
  -2   4   0 409.093 15.2013   9
  -2   4   0 410.458 14.9357   7
  -4  -4   0 183.936 7.42119   9
   4  -4   0 188.231 7.27654   3
   4  -4   0 187.426 8.05505   1
   4  -4   0 187.565 7.11944   4
   4  -4   0 175.740 7.95465   7
  -4  -4   0 190.082 8.32100   1
  -4  -4   0 181.453 7.37319   5
  -4  -4   0 187.415 7.70194   7
   4  -4   0 170.275 7.96995   9
  -4  -4   0 189.522 7.97815   1
   4  -4   0 179.348 7.49487   9
  -4  -4   0 181.835 7.94285   9
  -4   4   0 190.856 7.54026   9
   4   4   0 185.988 8.23240   1
   4   4   0 195.232 6.57187  10
   4   4   0 187.468 7.52082   5
   4   4   0 186.519 7.89569   1
  -4   4   0 189.533 8.19297   9
   4   4   0 166.656 7.70288   9
   4   4   0 189.047 7.25730   2
  -4   4   0 185.403 7.59491   5
  -4   4   0 185.189 8.02782   1
  -4   4   0 194.112 8.12071   7
   4   4   0 183.866 7.40758   9
  -4   4   0 186.709 8.45488   1
   6  -4   0 29.1513 2.74778   1
  -6  -4   0 30.3579 2.56578   7
  -6  -4   0 28.0061 3.03404   9
  -6  -4   0 27.7778 2.23488   5
   6  -4   0 27.1552 2.33437   4
  -6  -4   0 28.8984 2.57271   1
  -6  -4   0 32.1853 2.97033   1
   6  -4   0 36.8601 3.73871   7
   6  -4   0 32.1957 2.79804   9
  -6  -4   0 24.8638 2.26422   9
   6  -4   0 29.9787 2.29230   3
   6  -4   0 26.8331 3.04835   1
   6   4   0 27.7311 2.48877   1
   6   4   0 30.2538 2.41088   2
  -6   4   0 27.2308 2.35431   9
   6   4   0 30.2947 1.45626   4
  -6   4   0 25.9948 2.40798   5
  -6   4   0 34.7816 3.04640   7
   6   4   0 25.9986 2.12546   9
   6   4   0 27.1983 2.84285   9
  -6   4   0 30.9410 3.04267   1
   6   4   0 28.4206 2.34267   5
   6   4   0 20.3478 2.45791   1
  -6   4   0 32.3062 2.34946   3
  -6   4   0 28.3939 3.06086   9
  -6   4   0 26.8639 2.63825   1
  -8  -4   0 4.12258 1.48832   1
   8  -4   0 0.03857 1.10621   9
   8  -4   0 3.09759 1.05540   3
   8  -4   0 4.64886 1.29322   9
  -8  -4   0 3.08275 1.14583   9
  -8  -4   0 3.54762 1.36718   1
  -8  -4   0 4.39864 1.34517   7
  -8  -4   0 3.19117 1.08888   2
   8  -4   0 4.12360 1.38389   1
   8  -4   0 2.00413 1.10780   1
  -8  -4   0 2.16939 0.74197   6
  -8  -4   0 4.29334 1.09882   5
   8  -4   0 5.31983 1.79269   7
  -8  -4   0 2.73005 1.24142   9
   8  -4   0 4.37788 1.33512   4
   8   4   0 3.13637 1.04164   9
  -8   4   0 3.60097 1.22290   9
  -8   4   0 3.53202 1.26345   5
   8   4   0 4.24471 1.34532   1
   8   4   0 3.81749 1.22642   1
  -8   4   0 3.38876 1.65217   7
  -8   4   0 2.89405 1.34809   9
  -8   4   0 2.15291 1.16252   1
   8   4   0 3.73210 0.81250   4
  -8   4   0 2.10551 0.98232   3
  -8   4   0 2.02427 1.11481   8
   8   4   0 3.96356 1.28330   2
  -8   4   0 2.48315 1.28139   1
   8   4   0 2.13971 0.95386   5
  10  -4   0 91.5330 5.12040   4
  10  -4   0 93.2947 5.25151   9
  10  -4   0 97.4661 5.19403   1
  10  -4   0 87.9270 4.91697   6
 -10  -4   0 83.4492 5.03387   1
 -10  -4   0 85.8466 4.52651   9
  10  -4   0 88.9367 5.32580   1
  10  -4   0 82.2520 4.61306   3
 -10  -4   0 81.8882 4.72527   9
 -10  -4   0 88.7681 4.93396   1
 -10  -4   0 91.5685 3.98109   6
  10  -4   0 93.0231 5.78059   7
 -10  -4   0 90.4110 4.31410   5
 -10  -4   0 84.3896 4.73486   2
  10   4   0 90.5764 4.34516   9
 -10   4   0 94.4503 4.84096   5
  10   4   0 95.2947 4.58706   5
 -10   4   0 97.0388 5.86417   7
 -10   4   0 88.6998 4.63164   9
 -10   4   0 87.7558 5.44901   1
 -10   4   0 91.2709 5.29215   8
 -10   4   0 90.8437 4.66577   3
 -10   4   0 83.3305 5.01418   1
  10   4   0 91.4824 4.78823   1
  10   4   0 85.5850 4.94408   1
  10   4   0 92.8727 5.44536   8
 -10   4   0 92.3729 5.33382   9
  10   4   0 73.3671 4.35542   9
  10   4   0 83.2845 3.99727   4
  10   4   0 88.0890 5.02107   2
  12  -4   0 35.2097 4.27480   7
  12  -4   0 34.1376 3.28297   4
  12  -4   0 37.2538 3.41332   1
 -12  -4   0 39.0721 3.29347   1
 -12  -4   0 34.7321 3.06756   1
  12  -4   0 32.9232 3.07401   1
 -12  -4   0 37.1666 1.96982  10
  12  -4   0 36.5331 2.79008   9
 -12  -4   0 37.7797 3.16786   2
 -12  -4   0 37.7241 2.86748   9
 -12  -4   0 38.4011 2.44281   6
  12  -4   0 35.3170 3.11847   9
 -12  -4   0 42.9468 3.18407   9
 -12  -4   0 42.5530 2.67769   5
  12  -4   0 38.5591 3.34680   6
  12  -4   0 43.7293 3.23396   3
 -12  -4   0 35.6532 3.99385   3
 -12   4   0 37.7984 3.55102   1
 -12   4   0 45.3513 4.19369   7
  12   4   0 39.2159 3.75719   8
 -12   4   0 34.8222 2.88459   5
  12   4   0 36.2294 2.64371   4
 -12   4   0 37.1204 3.49026   8
 -12   4   0 37.5306 3.30296   1
  12   4   0 37.8448 2.96946   1
 -12   4   0 35.5747 3.28211   9
  12   4   0 34.5841 3.33547   2
 -12   4   0 36.5581 2.92073   9
  12   4   0 48.4275 3.41109   1
  12   4   0 41.2167 2.84255   5
  12   4   0 38.0514 2.59106   9
  12   4   0 29.2649 2.64146   9
 -12   4   0 38.9886 3.07228   3
  14  -4   0 78.4260 5.05375   6
  14  -4   0 74.5260 4.76715   3
  14  -4   0 75.6551 5.27709   4
  14  -4   0 78.8858 4.83853   1
  14  -4   0 85.6730 5.21981   1
 -14  -4   0 81.5886 4.44970   9
 -14  -4   0 77.7801 4.84121   1
  14  -4   0 68.8329 4.65543   9
 -14  -4   0 80.7305 3.96727   5
 -14  -4   0 76.6866 4.70467   1
 -14  -4   0 76.3138 3.95085   6
 -14  -4   0 78.0627 4.59738   9
 -14  -4   0 76.8436 3.60957  10
  14  -4   0 74.9144 5.85074   7
 -14  -4   0 82.8055 5.72870   3
  14  -4   0 74.4248 4.24596   9
  14   4   0 80.0846 4.23080   5
  14   4   0 82.6982 5.71945   8
 -14   4   0 69.0225 5.63258   7
  14   4   0 75.7949 3.94869   9
 -14   4   0 70.3850 4.93177   9
 -14   4   0 81.4567 4.49730   9
  14   4   0 78.0632 4.44558   1
  14   4   0 69.8761 5.04122   2
 -14   4   0 84.3431 5.44789   1
  14   4   0 76.9360 4.35496   4
  14   4   0 81.2894 4.71619   1
 -14   4   0 82.0619 4.84699   3
 -14   4   0 75.8429 4.85410   2
 -14   4   0 72.4606 4.82103   1
 -14   4   0 80.4636 4.57709   5
  14   4   0 74.7851 4.17883   9
 -16  -4   0 37.4079 2.53852   5
  16  -4   0 40.9054 3.03332   9
  16  -4   0 36.1493 4.54129   4
 -16  -4   0 41.8414 3.13154   9
 -16  -4   0 34.4491 4.55688   3
 -16  -4   0 34.4450 3.14764   1
  16  -4   0 37.0137 4.02971   3
 -16  -4   0 36.8012 3.16028   9
 -16  -4   0 34.8255 2.73811   6
  16  -4   0 35.4502 3.90736   6
  16  -4   0 32.4505 3.20048   1
  16  -4   0 37.3866 3.24277   9
 -16  -4   0 30.0891 3.11682   1
 -16  -4   0 39.2884 2.63760  10
  16  -4   0 33.0035 3.34424   1
  16   4   0 41.1189 5.26738   8
 -16   4   0 31.1925 2.99680   5
 -16   4   0 36.6857 4.78186   7
 -16   4   0 31.2194 3.90973   1
  16   4   0 29.7769 2.72617   1
 -16   4   0 32.6296 3.31639   1
  16   4   0 31.3972 3.11327   4
  16   4   0 34.3101 4.23476   2
  16   4   0 32.7932 2.49154   9
 -16   4   0 38.5618 3.10761   9
 -16   4   0 33.7960 3.82432   9
 -16   4   0 31.9338 3.57573   3
  16   4   0 34.2400 2.71016   9
  16   4   0 37.4318 2.72964   5
  18  -4   0 16.7545 3.04211   3
 -18  -4   0 13.8069 2.21230   9
 -18  -4   0 13.5508 2.03271  10
  18  -4   0 17.7079 2.75594   1
  18  -4   0 11.6063 2.60865   6
  18  -4   0 16.1453 2.80323   1
 -18  -4   0 12.7826 3.14397   3
 -18  -4   0 12.1605 1.64670   5
 -18  -4   0 14.9013 2.42777   1
  18  -4   0 17.4966 2.60932   9
  18  -4   0 10.5939 2.83196   4
 -18  -4   0 13.9206 2.30714   9
 -18  -4   0 17.6720 2.37910   6
  18  -4   0 11.9939 2.01620   9
 -18  -4   0 14.2998 2.57752   1
 -18  -4   0 13.7995 1.94154  10
 -18   4   0 14.8642 2.62789   3
 -18   4   0 13.7073 2.75608   1
  18   4   0 10.0951 2.67086   2
  18   4   0 16.1806 2.38933   1
 -18   4   0 14.4795 3.63030   7
 -18   4   0 11.6313 2.50930   1
  18   4   0 16.3219 2.03259   9
  18   4   0 15.9080 2.29070   1
 -18   4   0 9.69988 2.27114   9
  18   4   0 11.8401 3.10423   8
  18   4   0 18.9218 2.06968   9
 -18   4   0 14.1563 2.36175   9
  18   4   0 14.5219 2.59656   4
 -18   4   0 20.2310 2.77562   5
  20  -4   0 0.32964 1.27667   1
  20  -4   0 -1.5329 1.05821   3
 -20  -4   0 0.29744 1.07434  10
  20  -4   0 -0.4151 1.97771   4
 -20  -4   0 0.02558 0.61335   5
 -20  -4   0 1.63064 1.33030   9
 -20  -4   0 -1.1343 1.52761   3
  20  -4   0 -0.1516 0.93882   9
 -20  -4   0 -0.1362 0.96152  10
  20  -4   0 -1.2965 1.31021   6
 -20  -4   0 0.27741 1.04991   1
  20  -4   0 -0.8983 0.93584   1
 -20  -4   0 0.68275 1.23381   1
 -20  -4   0 -0.6673 0.92383   9
  20   4   0 -0.5962 0.73245   9
  20   4   0 -0.1404 1.30268   4
 -20   4   0 0.44091 1.16602   9
  20   4   0 0.73015 0.92861   1
 -20   4   0 -0.0754 1.27432   3
 -20   4   0 1.59570 1.21623   5
  20   4   0 -2.5101 1.53456   8
 -20   4   0 -0.2690 1.10622   1
 -20   4   0 5.10741 2.56741   7
 -20   4   0 0.22076 1.36300   9
  20   4   0 0.42003 0.86085   1
  20   4   0 0.51042 1.81355   2
 -20   4   0 0.41336 1.29755   1
  20   4   0 -0.1733 0.85869   9
  22  -4   0 7.00428 1.98291   1
 -22  -4   0 7.19809 1.77964   1
 -22  -4   0 4.60676 1.51705  10
  22  -4   0 4.60163 2.31550   6
 -22  -4   0 6.98358 0.94330   5
 -22  -4   0 9.02907 1.99600  10
  22  -4   0 5.49202 1.62653   9
  22  -4   0 9.64849 1.78319   9
 -22  -4   0 8.37509 2.01065   1
 -22  -4   0 6.80732 2.75824   3
  22  -4   0 5.79119 2.31259   3
  22  -4   0 9.98915 3.12297   4
 -22  -4   0 7.93356 1.76101   9
 -22  -4   0 10.5987 2.04759   9
  22  -4   0 7.10040 1.88209   1
  22   4   0 6.99672 3.14619   8
 -22   4   0 5.68953 1.77658   9
 -22   4   0 8.51176 2.31603   3
 -22   4   0 4.91113 1.63421   5
  22   4   0 8.45435 1.49264   1
  22   4   0 7.42380 1.25381   9
 -22   4   0 3.12988 1.76103   1
 -22   4   0 6.38721 1.96172   1
  22   4   0 5.39440 2.28600   4
  22   4   0 7.21699 2.81459   2
  22   4   0 6.33615 1.39782   1
 -22   4   0 9.11293 2.37935   9
 -22   4   0 7.62719 3.02739   7
  24  -4   0 0.64008 1.05774   9
 -24  -4   0 -2.2542 0.91447  10
  24  -4   0 0.38524 1.04006   1
 -24  -4   0 -0.7873 1.05874   1
 -24  -4   0 0.48717 2.11052   3
 -24  -4   0 0.06599 1.02036   9
 -24  -4   0 -0.2270 0.89428   1
  24  -4   0 -0.2080 2.30200   4
  24  -4   0 -0.6557 0.84451   9
  24  -4   0 -0.1098 1.09593   1
 -24  -4   0 -0.3356 1.19456  10
 -24  -4   0 -0.8739 0.96116   9
  24  -4   0 -3.1427 1.15058   6
 -24   4   0 1.32026 1.60417   9
  24   4   0 -0.3312 1.78857   4
 -24   4   0 0.46365 2.18669   7
 -24   4   0 -0.0220 1.37611   1
 -24   4   0 -0.3244 1.30734   1
 -24   4   0 0.86294 1.49565   3
 -24   4   0 -0.0843 1.21303   5
 -24   4   0 -0.4197 1.13912   9
  24   4   0 0.40832 2.53693   8
 -26  -4   0 8.98101 1.42100   9
 -26  -4   0 9.29706 2.32254  10
  26  -4   0 3.76928 2.70091   6
  26  -4   0 4.36991 1.21335   9
 -26  -4   0 9.01004 3.40770   3
 -26  -4   0 8.14717 2.20692  10
 -26  -4   0 7.03215 1.46483   9
  26  -4   0 13.3050 4.09360   4
 -26  -4   0 4.93417 2.71523   7
  26  -4   0 4.33323 2.38035   3
 -26   4   0 4.43032 2.21796   3
  26   4   0 7.69179 2.98681   4
 -26   4   0 4.40282 1.97076   5
 -26   4   0 3.69785 1.68882   5
  26   4   0 2.86317 2.70653   8
 -26   4   0 3.17822 1.78434   1
 -26   4   0 5.50534 3.46380   7
 -26   4   0 6.68647 2.07487   1
 -26   4   0 5.95735 2.02200   9
 -26   4   0 4.53148 1.78073   9
   1  -5   0 35.5870 2.90093   5
  -1  -5   0 36.4109 1.56527   4
  -1  -5   0 35.9975 2.82977   9
   1  -5   0 34.7933 2.83099   9
   1  -5   0 35.0212 3.26290   9
   1  -5   0 38.8065 2.01859   4
  -1  -5   0 45.1130 3.59904   9
   1  -5   0 42.1362 3.42042   1
  -1  -5   0 40.8793 3.35637   1
  -1  -5   0 42.3654 3.01160   5
   1  -5   0 34.3669 2.99459   7
  -1  -5   0 32.4579 2.90399   7
  -1  -5   0 31.3026 3.67064   1
   1   5   0 37.4525 3.21686   1
  -1   5   0 47.3743 3.87569   1
  -1   5   0 39.9889 2.96846   9
  -1   5   0 36.8598 3.45328   9
  -1   5   0 35.9000 3.20359   1
   1   5   0 38.5505 2.81639   9
   1   5   0 35.8306 2.74553  10
   1   5   0 36.7149 2.98940   5
  -1   5   0 31.3629 3.48213   7
  -1   5   0 35.1236 2.87043   5
   1   5   0 41.7920 3.40651   9
   1   5   0 37.5302 3.02305   7
  -3  -5   0 17.1760 2.20750   5
   3  -5   0 22.7234 2.59402   9
   3  -5   0 21.5229 2.79282   7
   3  -5   0 20.7336 2.86312   1
  -3  -5   0 22.4316 3.03599   1
   3  -5   0 22.5131 1.82625   4
  -3  -5   0 22.6175 2.67932   7
  -3  -5   0 26.3340 3.04569   1
  -3  -5   0 21.4462 2.92487   9
   3  -5   0 20.9331 2.41104   5
   3  -5   0 19.3250 2.17815   3
   3  -5   0 17.8946 2.77156   9
   3  -5   0 19.5050 3.12163   1
  -3  -5   0 20.2253 2.45843   9
   3   5   0 22.9684 2.02813   2
  -3   5   0 32.7991 3.44206   7
   3   5   0 24.3148 2.98888   1
   3   5   0 27.1628 3.17091   9
  -3   5   0 20.4967 2.39934   5
   3   5   0 27.3283 2.76399   9
   3   5   0 24.8240 2.71586   7
  -3   5   0 25.0800 3.20041   9
  -3   5   0 21.5658 2.74238   1
   3   5   0 28.3588 3.51951   1
   3   5   0 23.8125 1.94283  10
  -3   5   0 24.6930 3.42180   1
  -3   5   0 29.9594 2.61137   9
   3   5   0 24.7967 2.72728   5
  -5  -5   0 79.5026 4.65879   9
   5  -5   0 63.2563 4.41760   1
   5  -5   0 65.1714 3.73560   3
  -5  -5   0 64.1619 4.34482   1
  -5  -5   0 62.0180 4.06385   7
   5  -5   0 68.4734 4.03131   9
   5  -5   0 71.2173 4.87220   1
   5  -5   0 68.4213 4.58756   7
   5  -5   0 60.9651 4.46416   9
  -5  -5   0 64.1814 3.85631   5
  -5  -5   0 56.0728 4.47994   1
  -5  -5   0 62.4315 3.84150   9
   5  -5   0 69.0540 3.66028   4
  -5   5   0 67.7965 4.05819   9
   5   5   0 57.7038 4.11839   1
   5   5   0 66.3143 4.62219   1
   5   5   0 70.7590 3.96304   9
   5   5   0 65.1230 3.74315   2
  -5   5   0 72.5330 4.23664   5
  -5   5   0 63.2372 4.79799   1
  -5   5   0 71.3000 4.64677   7
  -5   5   0 65.1395 4.52214   9
   5   5   0 66.9812 4.00301   5
   5   5   0 74.0464 3.02795  10
  -5   5   0 65.0095 4.39618   1
   5   5   0 67.8776 4.37194   9
   7  -5   0 29.2479 2.96244   1
  -7  -5   0 24.3559 2.71221   9
  -7  -5   0 29.3347 2.50444   5
   7  -5   0 27.9111 2.48975   4
   7  -5   0 26.0273 3.56887   1
   7  -5   0 28.2956 3.46052   9
  -7  -5   0 20.2996 2.68224   1
   7  -5   0 32.9952 4.00000   7
   7  -5   0 26.7819 2.35906   3
   7  -5   0 22.7920 2.78490   9
  -7  -5   0 21.4664 2.80735   7
  -7  -5   0 30.8221 3.48871   9
  -7  -5   0 21.3114 2.76356   1
   7   5   0 33.5043 3.78631   1
  -7   5   0 24.7176 2.68748   9
   7   5   0 24.4540 2.38434   5
  -7   5   0 24.5816 2.84794   5
   7   5   0 31.5822 2.67567   2
   7   5   0 27.7694 2.43718   9
  -7   5   0 20.9073 2.96565   7
  -7   5   0 26.5474 3.46193   1
  -7   5   0 33.3058 2.60421   3
  -7   5   0 29.1292 3.56682   1
   7   5   0 19.5721 2.65946   9
  -7   5   0 24.0176 3.22693   9
   7   5   0 23.7411 2.87335   1
   9  -5   0 112.761 5.59272   3
  -9  -5   0 119.030 5.54837   5
   9  -5   0 114.274 5.87732   4
  -9  -5   0 114.472 4.77520   6
  -9  -5   0 109.757 6.13456   9
  -9  -5   0 113.656 5.69364   9
  -9  -5   0 113.960 6.52379   1
   9  -5   0 107.682 6.50917   1
   9  -5   0 121.065 6.42124   1
   9  -5   0 125.982 6.99283   7
   9  -5   0 108.061 6.30297   9
  -9  -5   0 115.882 6.18408   7
  -9  -5   0 111.254 6.14153   1
  -9  -5   0 112.699 5.67759   2
   9  -5   0 111.133 5.69211   9
   9   5   0 112.436 6.01371   1
  -9   5   0 113.056 6.38513   9
   9   5   0 122.190 4.54436   4
   9   5   0 107.381 5.60580   5
  -9   5   0 121.835 6.48524   1
   9   5   0 110.703 5.45992   9
   9   5   0 111.570 5.87386   2
  -9   5   0 114.971 5.63437   3
  -9   5   0 111.236 5.87298   5
  -9   5   0 106.881 6.57819   7
  -9   5   0 125.189 6.38077   8
  -9   5   0 123.716 7.00050   1
   9   5   0 114.360 6.35123   1
  -9   5   0 110.370 5.71112   9
 -11  -5   0 79.8938 4.21098   5
 -11  -5   0 66.3364 4.17481   9
 -11  -5   0 69.9772 4.63957   9
  11  -5   0 64.4681 4.66944   1
  11  -5   0 81.6133 5.15157   9
  11  -5   0 64.6935 4.92868   1
 -11  -5   0 68.5352 3.44566   6
 -11  -5   0 75.0959 5.09929   1
 -11  -5   0 70.9780 4.78345   7
  11  -5   0 71.4392 4.65737   6
  11  -5   0 61.2856 5.06991   7
 -11  -5   0 72.1040 4.44450   2
  11  -5   0 71.2571 4.31830   9
 -11  -5   0 75.8578 4.79071   1
  11  -5   0 69.7356 4.68774   4
  11  -5   0 70.3506 4.35605   3
  11   5   0 68.6408 4.00408   9
  11   5   0 66.5846 4.59212   2
 -11   5   0 68.8470 5.33606   7
  11   5   0 73.0261 4.28220   5
 -11   5   0 70.4785 4.90585   8
  11   5   0 78.5241 4.95142   1
 -11   5   0 71.3669 4.88314   1
  11   5   0 72.5461 5.11570   8
 -11   5   0 70.9148 4.98648   9
  11   5   0 70.6865 3.49754   4
 -11   5   0 81.6517 4.74264   5
 -11   5   0 83.6110 4.57444   9
 -11   5   0 66.2299 4.23651   3
  11   5   0 69.2223 4.49587   1
 -11   5   0 75.0588 5.34573   1
  11   5   0 70.3450 4.39232   9
  13  -5   0 150.888 7.63427   1
 -13  -5   0 148.886 7.04401   9
  13  -5   0 138.482 7.46100   9
  13  -5   0 143.681 7.87371   1
 -13  -5   0 152.650 7.86429   1
 -13  -5   0 147.205 6.53958   5
  13  -5   0 152.360 8.64629   7
  13  -5   0 143.849 7.19120   3
 -13  -5   0 133.714 7.20069   9
  13  -5   0 147.428 7.51726   6
 -13  -5   0 145.014 6.06429   6
  13  -5   0 151.343 7.74929   4
 -13  -5   0 141.485 8.09550   3
  13   5   0 154.333 7.05488   9
 -13   5   0 143.511 7.16449   5
  13   5   0 149.967 6.81782   5
  13   5   0 166.946 8.49309   8
  13   5   0 152.603 7.77771   2
  13   5   0 143.968 6.26096   4
 -13   5   0 147.627 8.55204   7
  13   5   0 146.763 7.16329   1
 -13   5   0 139.056 6.96981   3
 -13   5   0 150.425 8.21565   1
 -13   5   0 144.879 6.99196   9
 -13   5   0 148.135 7.82295   9
  13   5   0 136.703 6.48674   9
 -13   5   0 132.894 7.46297   1
  13   5   0 143.265 7.43202   1
 -15  -5   0 9.38431 2.03499   9
  15  -5   0 7.62666 1.90282   3
 -15  -5   0 7.29792 2.48328   3
  15  -5   0 8.58258 2.10681   9
  15  -5   0 10.7847 2.09084   9
 -15  -5   0 11.1337 2.26003   9
  15  -5   0 10.8990 2.29793   1
  15  -5   0 5.11323 1.86681   6
 -15  -5   0 7.76251 1.48632   6
  15  -5   0 7.37512 2.19814   1
  15  -5   0 6.02396 2.37660   7
  15  -5   0 5.96417 2.27942   4
 -15  -5   0 9.41960 2.19350   1
 -15  -5   0 7.82512 1.56783   5
 -15  -5   0 9.46177 2.40865   1
 -15   5   0 12.5938 3.20802   7
 -15   5   0 8.66711 2.11870   1
  15   5   0 8.00388 2.38593   2
  15   5   0 6.20748 1.53200   9
 -15   5   0 9.94606 2.12583   3
  15   5   0 7.50942 2.41765   8
 -15   5   0 7.98801 2.26705   1
 -15   5   0 11.0292 2.51300   9
  15   5   0 8.10317 1.70643   5
 -15   5   0 3.72467 1.67838   9
  15   5   0 8.57035 1.77348   4
  15   5   0 9.41999 2.14484   1
  15   5   0 5.38642 1.67464   9
 -15   5   0 7.50091 1.85112   5
  15   5   0 8.37978 1.99615   1
 -17  -5   0 8.29909 1.51497   5
  17  -5   0 5.21615 1.86237   9
  17  -5   0 2.36211 1.56744   1
  17  -5   0 5.68934 1.92252   3
  17  -5   0 6.70882 2.31491   6
 -17  -5   0 6.95953 2.04021   1
  17  -5   0 5.46201 2.48471   4
 -17  -5   0 7.68455 2.00300   9
 -17  -5   0 5.15072 1.44577   6
 -17  -5   0 7.61476 0.91030  10
 -17  -5   0 3.67269 2.15022   3
 -17  -5   0 5.87657 0.86106  10
  17  -5   0 5.34220 1.72161   9
  17  -5   0 6.69973 2.10154   1
 -17  -5   0 3.57887 1.54857   9
 -17  -5   0 5.69065 1.84357   1
  17   5   0 3.47487 1.59472   1
 -17   5   0 7.58536 2.30944   1
 -17   5   0 7.21610 1.95868   3
 -17   5   0 6.26298 1.84348   5
  17   5   0 6.68011 1.57993   5
  17   5   0 5.61091 1.66718   1
  17   5   0 3.95175 2.13492   2
  17   5   0 7.32893 1.72532   9
  17   5   0 4.55013 1.33261   9
 -17   5   0 6.82891 2.85105   7
  17   5   0 7.80704 2.67905   8
  17   5   0 6.00905 1.83744   4
 -17   5   0 7.34569 2.27297   1
 -17   5   0 4.38666 1.60718   9
 -17   5   0 7.10697 2.17639   9
 -19  -5   0 11.4574 1.35609  10
 -19  -5   0 11.3854 2.40742   1
 -19  -5   0 8.78866 1.84792   6
 -19  -5   0 9.73891 2.09114   9
  19  -5   0 10.2363 2.12199   9
  19  -5   0 11.0926 2.73301   1
  19  -5   0 11.9354 2.77940   6
 -19  -5   0 10.8362 1.73595   5
  19  -5   0 6.06817 2.88968   4
 -19  -5   0 7.85618 1.20796  10
 -19  -5   0 12.0625 2.48278   1
  19  -5   0 10.5572 2.33583   1
 -19  -5   0 13.4751 3.29855   3
  19  -5   0 10.2679 2.67383   3
 -19  -5   0 11.1489 2.28979   9
 -19   5   0 10.0835 2.46654   3
 -19   5   0 11.9571 2.33700   9
 -19   5   0 9.19461 2.51798   1
  19   5   0 8.45970 2.82856   2
  19   5   0 9.91803 3.24662   8
  19   5   0 10.5577 2.37290   4
 -19   5   0 10.0012 2.19528   5
  19   5   0 10.8835 2.11045   1
 -19   5   0 12.3555 2.86237   1
 -19   5   0 10.8434 3.30386   7
 -19   5   0 10.1609 2.59530   9
  19   5   0 12.6947 2.11936   9
  21  -5   0 6.25476 2.02707   9
 -21  -5   0 4.19922 1.55641   9
 -21  -5   0 4.80508 1.74969   1
  21  -5   0 0.26384 1.35874   1
  21  -5   0 -0.0970 1.07735   1
 -21  -5   0 6.58690 1.99967   9
 -21  -5   0 1.76145 0.93189  10
  21  -5   0 2.09698 1.71100   3
 -21  -5   0 -1.2574 2.00261   3
  21  -5   0 2.23228 1.46001   9
  21  -5   0 3.22406 2.51160   4
 -21  -5   0 2.66258 0.98260  10
  21  -5   0 0.66799 1.85052   6
 -21  -5   0 2.27224 0.94662   5
 -21  -5   0 4.94504 1.88849   1
 -21   5   0 2.31803 1.81477   9
 -21   5   0 5.31476 1.93617   5
 -21   5   0 1.51559 1.44923   9
  21   5   0 2.37941 2.59403   8
 -21   5   0 2.75261 1.77528   1
 -21   5   0 5.91109 2.81473   7
  21   5   0 -0.0908 2.02437   2
  21   5   0 3.33158 1.84480   4
 -21   5   0 0.90213 1.51061   3
 -21   5   0 0.38903 1.31262   1
  21   5   0 1.84143 1.02484   9
  21   5   0 0.40317 1.09303   9
  21   5   0 4.50083 1.47700   1
  21   5   0 6.22990 1.67889   1
  23  -5   0 0.41978 1.13292   9
 -23  -5   0 2.54376 1.45415   9
 -23  -5   0 2.49573 1.08126  10
 -23  -5   0 1.08739 1.40369   9
  23  -5   0 2.79435 2.33770   6
 -23  -5   0 2.61865 1.06531  10
 -23  -5   0 2.67838 1.51434   1
 -23  -5   0 0.58982 1.32333   1
  23  -5   0 3.48172 2.50060   4
 -23  -5   0 -0.2564 1.78503   3
 -23   5   0 0.82325 1.63497   3
 -23   5   0 -2.0902 1.98697   7
 -23   5   0 2.41411 1.58287   5
  23   5   0 0.19125 1.69680   4
  23   5   0 1.52690 1.20468   1
 -23   5   0 1.13764 1.51090   1
 -23   5   0 2.46616 1.85103   1
  23   5   0 0.47740 2.10267   8
  23   5   0 1.67726 1.05627   9
  23   5   0 0.99648 0.89360   9
  23   5   0 1.13089 0.98417   1
 -23   5   0 0.82565 1.47849   9
  23   5   0 5.50415 2.86208   2
 -23   5   0 3.15852 1.97280   9
  25  -5   0 4.84262 2.54642   6
 -25  -5   0 3.45504 2.74301   3
  25  -5   0 6.67833 3.38462   4
 -25  -5   0 2.52519 1.40363   1
  25  -5   0 5.26542 2.47516   3
 -25  -5   0 1.96789 1.44646   9
  25  -5   0 2.59181 1.74907   1
  25  -5   0 5.36809 1.59130   9
  25  -5   0 1.93780 1.36091   1
 -25  -5   0 2.77924 1.49286   1
 -25  -5   0 6.01801 1.70527   9
 -25  -5   0 3.09567 1.20203  10
 -25  -5   0 2.06043 1.13771  10
 -25   5   0 4.20918 1.90899   5
 -25   5   0 3.85369 2.00462   1
 -25   5   0 2.05115 1.88564   3
 -25   5   0 1.24245 1.71797   9
  25   5   0 6.05241 3.28539   8
 -25   5   0 1.36816 2.61255   7
 -25   5   0 4.19989 2.03385   1
 -25   5   0 2.12740 1.69451   9
  25   5   0 0.91972 1.99067   4
  25   5   0 0.40507 2.30279   2
   0  -6   0 20.9075 2.69798   5
   0  -6   0 28.2020 1.56016   4
   0  -6   0 27.4019 3.04261   9
   0  -6   0 21.5051 3.16371   9
   0  -6   0 24.0883 3.21405   7
   0   6   0 27.0679 3.12509   5
   0   6   0 26.7753 3.38860   1
   0   6   0 21.4336 3.14039   1
   0   6   0 27.2051 3.31521   7
   0   6   0 29.7836 3.65642   9
   0   6   0 27.0254 3.04748   9
   2  -6   0 726.978 25.2106   3
  -2  -6   0 721.674 27.0167   1
   2  -6   0 749.756 27.2077   1
  -2  -6   0 764.934 25.7317   9
   2  -6   0 713.725 25.5280   5
  -2  -6   0 741.503 26.5595   9
  -2  -6   0 734.513 25.8740   7
  -2  -6   0 753.737 26.4968   1
   2  -6   0 716.820 26.0395   7
   2  -6   0 753.414 25.6857   9
   2  -6   0 749.646 26.6098   1
   2  -6   0 752.203 26.7355   9
  -2  -6   0 709.619 25.4399   5
   2  -6   0 772.118 24.1483   4
   2   6   0 754.899 25.1164  10
   2   6   0 715.083 25.3736   9
  -2   6   0 746.399 25.6177   9
   2   6   0 730.482 26.3050   9
   2   6   0 735.650 26.3182   1
   2   6   0 768.022 25.9930   7
   2   6   0 741.807 27.0124   1
  -2   6   0 745.872 27.2391   1
  -2   6   0 742.568 26.4272   1
  -2   6   0 737.791 25.7288   5
  -2   6   0 754.668 26.2485   7
  -2   6   0 743.473 26.6532   9
   2   6   0 726.242 25.6333   5
  -4  -6   0 7.71196 1.79505   5
  -4  -6   0 9.12609 2.25447   9
   4  -6   0 3.48192 1.23271   1
   4  -6   0 7.72238 2.22658   1
  -4  -6   0 5.43416 1.66106   7
   4  -6   0 6.49939 1.73593   9
   4  -6   0 9.18567 1.51767   4
  -4  -6   0 7.01132 1.98522   1
  -4  -6   0 10.3689 2.29550   1
   4  -6   0 6.06932 1.95850   9
  -4  -6   0 7.84255 1.76942   9
   4  -6   0 6.70241 1.95027   7
   4  -6   0 8.67308 1.73101   3
   4   6   0 7.01601 2.09466   1
   4   6   0 2.83736 1.44982   7
   4   6   0 7.01530 1.87443   9
   4   6   0 8.59937 1.80301   5
  -4   6   0 7.94190 2.08118   7
  -4   6   0 8.60452 2.22999   1
  -4   6   0 7.35192 1.66940   5
   4   6   0 4.95014 1.50877   9
   4   6   0 6.73769 1.24880  10
   4   6   0 8.92319 1.95959   1
  -4   6   0 5.78389 1.59729   9
  -4   6   0 11.9948 2.62710   1
  -4   6   0 7.46674 2.30136   9
   6  -6   0 208.798 8.48628   4
  -6  -6   0 195.703 9.22544   7
   6  -6   0 214.670 10.0162   9
  -6  -6   0 206.223 8.89428   5
  -6  -6   0 190.070 9.48782   1
  -6  -6   0 216.404 9.07047   9
   6  -6   0 210.093 8.71879   3
   6  -6   0 214.261 9.88840   1
  -6  -6   0 203.243 10.1012   1
   6  -6   0 222.740 10.0969   7
   6  -6   0 212.213 9.05480   9
   6  -6   0 202.160 10.2113   1
  -6  -6   0 210.585 9.78894   9
   6   6   0 210.571 8.87335   9
  -6   6   0 196.625 10.1903   1
  -6   6   0 200.254 9.73299   7
   6   6   0 220.796 8.83929   2
  -6   6   0 209.361 9.05812   9
   6   6   0 209.225 9.13561   5
   6   6   0 203.882 9.51412   1
  -6   6   0 198.091 9.88551   9
   6   6   0 209.263 10.0537   1
  -6   6   0 231.246 10.1244   1
  -6   6   0 203.811 9.21723   5
   6   6   0 203.530 7.40745  10
   6   6   0 214.734 9.60848   9
  -8  -6   0 72.0363 4.56977   9
  -8  -6   0 72.2535 5.07659   1
  -8  -6   0 73.7761 4.51121   5
   8  -6   0 73.4448 4.46260   3
   8  -6   0 91.0930 6.02560   1
  -8  -6   0 84.2426 5.72473   1
  -8  -6   0 76.4386 5.18146   9
   8  -6   0 77.9795 5.50995   7
   8  -6   0 85.5887 5.49893   1
  -8  -6   0 73.8681 4.88197   7
   8  -6   0 84.4343 4.68069   4
   8  -6   0 76.2237 4.80363   9
   8  -6   0 73.7113 5.35722   9
   8   6   0 83.3417 5.06334   9
   8   6   0 71.1252 4.91481   1
   8   6   0 72.2489 4.60119   2
  -8   6   0 89.1948 5.13803   5
   8   6   0 71.5910 4.63444   5
  -8   6   0 71.7129 5.20639   1
  -8   6   0 76.5035 4.49642   3
  -8   6   0 69.9434 5.33690   7
  -8   6   0 67.2926 5.55651   1
  -8   6   0 72.2577 4.68286   9
   8   6   0 86.4958 4.70758   9
  -8   6   0 80.2797 5.47888   9
   8   6   0 79.4883 5.48867   1
 -10  -6   0 211.171 10.6501   1
 -10  -6   0 219.807 10.1516   7
 -10  -6   0 215.666 8.33730   6
 -10  -6   0 231.103 9.74919   9
 -10  -6   0 231.724 10.4137   1
  10  -6   0 239.717 9.94014   4
  10  -6   0 216.682 9.67774   9
  10  -6   0 219.912 10.5237   9
 -10  -6   0 216.299 9.33629   5
  10  -6   0 216.988 9.46329   3
  10  -6   0 220.873 10.8992   1
  10  -6   0 224.098 10.4955   1
 -10  -6   0 233.135 10.4097   9
  10  -6   0 236.468 10.0010   6
  10  -6   0 206.018 10.7767   7
 -10   6   0 232.547 11.3035   1
  10   6   0 228.731 10.6251   1
  10   6   0 225.315 9.71652   5
 -10   6   0 217.116 9.70617   9
  10   6   0 235.322 9.99128   2
 -10   6   0 219.490 10.6023   9
 -10   6   0 228.226 10.3239   8
 -10   6   0 221.582 9.90548   5
  10   6   0 222.317 9.90465   9
 -10   6   0 211.967 9.39255   3
  10   6   0 228.699 7.84437   4
  10   6   0 224.232 10.1113   1
  10   6   0 213.397 9.29050   9
 -10   6   0 237.464 10.7302   1
 -10   6   0 236.696 11.1123   7
 -12  -6   0 100.553 5.52898   5
 -12  -6   0 103.280 6.35181   9
  12  -6   0 107.538 6.60825   1
 -12  -6   0 102.735 6.41089   7
  12  -6   0 108.731 6.31598   6
 -12  -6   0 111.605 6.54088   1
  12  -6   0 110.779 7.05186   1
  12  -6   0 100.141 7.07425   7
  12  -6   0 99.1828 6.54737   9
 -12  -6   0 109.661 5.98956   9
  12  -6   0 110.780 6.01942   3
  12  -6   0 116.121 6.52534   4
  12  -6   0 112.163 6.07102   9
 -12  -6   0 102.139 6.73807   1
 -12  -6   0 110.263 4.82011   6
 -12   6   0 113.405 6.90033   9
 -12   6   0 117.333 6.21343   9
 -12   6   0 111.360 6.78884   1
  12   6   0 110.886 6.90725   8
  12   6   0 111.178 6.66258   1
 -12   6   0 95.4064 5.98302   5
 -12   6   0 110.131 7.30372   7
  12   6   0 102.127 5.79933   5
  12   6   0 114.613 4.72754   4
  12   6   0 98.8739 5.47482   9
 -12   6   0 106.496 7.19906   1
 -12   6   0 118.602 6.05101   3
  12   6   0 122.119 6.65391   2
  12   6   0 106.542 6.22749   1
 -14  -6   0 45.2308 4.37797   1
 -14  -6   0 39.7139 2.72705   6
  14  -6   0 46.3014 4.91354   9
 -14  -6   0 46.3355 5.03360   7
 -14  -6   0 43.4961 4.04889   9
  14  -6   0 33.8132 4.06574   6
  14  -6   0 41.8589 5.18306   1
  14  -6   0 39.8885 4.03491   1
  14  -6   0 42.5520 4.89034   4
 -14  -6   0 34.2300 4.50937   3
 -14  -6   0 40.4502 3.63008   9
  14  -6   0 36.9481 5.10764   7
 -14  -6   0 41.5567 3.35314   5
  14  -6   0 46.1852 3.90065   3
 -14   6   0 43.5555 3.72637   3
  14   6   0 38.4198 3.42401   5
  14   6   0 40.1203 4.00927   1
  14   6   0 39.3233 2.81956   4
  14   6   0 43.2159 5.12942   8
  14   6   0 44.0409 4.30781   2
  14   6   0 41.1080 3.26701   9
 -14   6   0 37.4296 4.62752   1
 -14   6   0 47.6406 4.08603   5
  14   6   0 40.0371 3.62318   9
 -14   6   0 44.4833 5.02147   9
 -14   6   0 47.0036 4.38528   1
 -14   6   0 45.8107 3.80428   9
 -14   6   0 40.9835 5.22625   7
  14   6   0 42.5366 3.81508   1
 -16  -6   0 -0.6657 1.08621   1
 -16  -6   0 1.79328 2.04760   3
 -16  -6   0 -0.2527 1.41878   9
  16  -6   0 0.33175 1.22744   9
  16  -6   0 0.47323 1.27164   1
  16  -6   0 0.45337 1.79247   4
 -16  -6   0 0.04662 1.23674   9
  16  -6   0 0.10203 1.25756   3
 -16  -6   0 0.78741 1.08207   5
 -16  -6   0 2.61939 1.66507   1
  16  -6   0 -0.8708 1.33159   1
  16  -6   0 -0.8308 1.36810   6
 -16  -6   0 -1.0659 1.30385   7
 -16  -6   0 -1.0896 0.74269   6
 -16   6   0 -0.6593 1.33536   1
  16   6   0 1.47428 1.32839   1
 -16   6   0 0.63490 1.58744   9
  16   6   0 3.04759 1.28788   4
  16   6   0 0.75148 1.20761   5
  16   6   0 -0.8804 1.12327   9
 -16   6   0 2.26178 1.52901   9
  16   6   0 1.23712 1.42737   1
  16   6   0 -0.4604 1.07515   9
 -16   6   0 -1.0066 1.51498   7
 -16   6   0 0.33647 1.32039   3
 -16   6   0 -0.3204 1.31544   1
 -16   6   0 0.09027 1.19428   5
  16   6   0 1.13884 2.02423   8
  16   6   0 -2.4660 1.31638   2
 -18  -6   0 114.009 6.86818   1
  18  -6   0 115.292 7.36678   1
  18  -6   0 112.119 6.94607   9
  18  -6   0 113.041 6.28622   9
 -18  -6   0 117.837 5.56894   6
 -18  -6   0 112.272 5.62827   5
  18  -6   0 109.866 6.78076   3
  18  -6   0 125.277 7.94887   4
 -18  -6   0 111.910 8.14816   3
 -18  -6   0 103.116 6.93721   1
  18  -6   0 102.185 7.02224   6
 -18  -6   0 106.051 6.61367   9
 -18  -6   0 122.257 6.56947   9
  18  -6   0 115.130 7.02935   1
  18   6   0 116.062 7.66515   2
  18   6   0 114.229 6.16999   9
  18   6   0 107.340 6.29747   1
  18   6   0 121.488 6.85875   1
 -18   6   0 117.562 6.79858   3
 -18   6   0 125.521 7.59522   9
  18   6   0 112.057 8.14100   8
 -18   6   0 123.669 7.92606   1
 -18   6   0 109.661 8.31703   7
 -18   6   0 106.063 7.07928   1
  18   6   0 123.289 6.14141   4
  18   6   0 108.595 5.98843   5
 -18   6   0 95.3727 6.41523   5
 -18   6   0 109.920 6.49921   9
 -20  -6   0 16.2502 3.93873   3
  20  -6   0 21.6916 3.34445   1
 -20  -6   0 19.7883 3.13862   9
  20  -6   0 16.3037 3.71913   4
 -20  -6   0 16.8518 3.17802   1
  20  -6   0 20.8881 3.03147   9
 -20  -6   0 18.0757 2.91250   9
  20  -6   0 16.2997 3.48356   6
 -20  -6   0 19.4031 2.52347   6
  20  -6   0 17.5786 3.16309   9
 -20  -6   0 14.3250 2.08498   5
  20  -6   0 22.6829 3.63450   3
 -20  -6   0 20.8316 3.60298   1
  20   6   0 15.9617 3.42218   2
  20   6   0 24.3890 3.34921   1
  20   6   0 19.0039 2.45168   9
 -20   6   0 23.6200 4.21161   1
  20   6   0 16.8612 3.98587   8
 -20   6   0 13.9249 2.71945   9
  20   6   0 19.8222 2.80109   9
  20   6   0 19.8474 2.96111   4
 -20   6   0 15.3742 3.00996   3
 -20   6   0 21.1195 3.75651   9
 -20   6   0 22.1201 3.33418   5
 -20   6   0 20.2510 4.56475   7
 -20   6   0 20.1934 3.59234   1
 -22  -6   0 13.0746 2.74290   1
  22  -6   0 13.4746 3.63209   3
  22  -6   0 14.8159 3.83921   4
 -22  -6   0 13.9585 3.07030   1
 -22  -6   0 21.4422 3.41901   9
  22  -6   0 13.6279 2.53787   9
 -22  -6   0 15.3317 2.58704   9
  22  -6   0 20.8097 4.05992   6
  22  -6   0 13.0866 3.12182   1
  22  -6   0 9.47225 2.52860   1
 -22  -6   0 11.9278 3.57312   3
 -22   6   0 16.7193 3.20700   3
 -22   6   0 13.6546 2.84826   5
  22   6   0 19.4185 2.92759   1
 -22   6   0 15.7950 3.28054   9
 -22   6   0 13.9473 4.17371   7
 -22   6   0 15.0238 3.31579   1
 -22   6   0 14.2572 2.82975   9
  22   6   0 16.3968 3.85480   2
 -22   6   0 18.1223 3.80207   1
  22   6   0 11.2602 2.14529   9
  22   6   0 13.5680 2.48311   1
  22   6   0 14.3354 2.78841   4
  22   6   0 12.0225 2.15749   9
  22   6   0 15.2969 4.07830   8
 -24  -6   0 2.48228 1.57590   9
  24  -6   0 1.31838 1.69178   1
  24  -6   0 0.85919 2.02247   6
 -24  -6   0 5.58689 3.02561   3
 -24  -6   0 4.18293 1.90041   9
  24  -6   0 2.20455 2.79152   4
  24  -6   0 3.23658 2.01183   3
 -24  -6   0 0.86712 1.42925   1
  24  -6   0 0.45242 1.38118   9
 -24  -6   0 3.64631 1.76409   1
  24  -6   0 1.43110 1.49481   1
 -24   6   0 -0.9196 1.52980   1
 -24   6   0 1.93793 1.90561   9
 -24   6   0 5.01660 2.08722   9
  24   6   0 5.45789 3.12542   8
 -24   6   0 2.64907 2.84936   7
  24   6   0 1.64813 1.16797   9
  24   6   0 1.29097 1.85722   4
 -24   6   0 -0.8178 1.34604   5
  24   6   0 1.44518 2.26164   2
 -24   6   0 2.24322 1.92496   3
 -24   6   0 2.32865 1.94895   1
  24   6   0 2.72305 1.29087   1
  -1  -7   0 32.3295 5.48006   1
   1  -7   0 17.7728 3.02319   7
   1  -7   0 13.1938 2.66730   9
  -1  -7   0 12.2776 2.87867   1
  -1  -7   0 21.7778 3.51748   9
  -1  -7   0 14.2772 2.60879   9
  -1  -7   0 12.6725 2.63204   7
   1  -7   0 14.4786 1.34799   4
   1  -7   0 11.6334 2.26664   1
  -1  -7   0 10.5442 2.14644   5
   1  -7   0 16.5782 2.61794   5
   1  -7   0 14.6110 2.39801   3
   1  -7   0 13.5124 2.89715   9
   1  -7   0 17.8154 3.45651   1
  -1   7   0 19.7535 3.65122   1
  -1   7   0 18.2175 3.27521   1
   1   7   0 21.5275 3.77832   1
   1   7   0 14.8884 2.53575   9
   1   7   0 19.6059 2.84010  10
  -1   7   0 10.9817 2.23684   5
   1   7   0 15.4473 3.00973   9
  -1   7   0 9.40492 2.10650   9
   1   7   0 14.9439 2.47840   5
  -1   7   0 13.8000 2.52208   7
   1   7   0 10.4296 2.19940   1
  -1   7   0 14.2988 3.12844   9
   1   7   0 18.5072 2.97011   7
   3  -7   0 134.363 7.84852   9
  -3  -7   0 127.363 6.86808   9
  -3  -7   0 126.419 7.00811   7
  -3  -7   0 136.063 7.73879   9
  -3  -7   0 112.370 7.64615   1
   3  -7   0 124.195 7.21755   7
   3  -7   0 129.673 6.53247   3
  -3  -7   0 134.360 6.89799   5
   3  -7   0 138.297 8.22329   1
   3  -7   0 126.222 6.80538   9
   3  -7   0 136.276 7.75046   1
   3   7   0 141.497 6.37766   2
   3   7   0 143.947 7.27691   7
   3   7   0 138.484 7.09737   5
   3   7   0 129.728 7.42885   9
  -3   7   0 130.879 7.56895   1
   3   7   0 136.648 6.88393   9
  -3   7   0 126.570 7.30560   7
   3   7   0 124.549 7.81522   1
  -3   7   0 128.221 6.86486   9
  -3   7   0 130.748 8.10967   1
   3   7   0 133.788 6.25293  10
  -3   7   0 128.265 6.96257   5
  -3   7   0 139.143 7.81880   9
  -5  -7   0 39.5565 5.14996   1
   5  -7   0 25.4817 3.53848   1
  -5  -7   0 32.3605 4.23843   9
   5  -7   0 36.9067 2.79095   4
  -5  -7   0 35.4625 3.96149   7
  -5  -7   0 35.6744 3.31211   5
  -5  -7   0 41.0408 3.63263   9
  -5  -7   0 29.4096 3.75119   1
   5  -7   0 40.0426 4.77546   1
   5  -7   0 37.0362 4.51718   9
   5  -7   0 38.7816 3.21368   3
   5  -7   0 33.9539 3.76326   9
   5  -7   0 34.6426 4.16493   7
   5   7   0 39.5172 4.12652   7
   5   7   0 50.7142 4.19526   1
   5   7   0 37.5535 4.59247   1
  -5   7   0 36.6901 3.41715   9
  -5   7   0 35.2452 4.42136   9
  -5   7   0 36.3200 3.53311   5
   5   7   0 35.0420 3.05858   2
  -5   7   0 36.8460 4.27516   7
  -5   7   0 55.7765 7.20897   1
   5   7   0 34.6028 3.13438   9
   5   7   0 42.7563 3.64717   5
   5   7   0 39.0180 2.60352  10
  -5   7   0 46.0447 4.66754   1
   5   7   0 35.4161 4.15447   9
   7  -7   0 4.90449 1.91686   7
  -7  -7   0 8.44744 2.21806   1
   7  -7   0 5.27383 1.51423   3
  -7  -7   0 6.65568 1.98414   7
  -7  -7   0 6.88170 2.17347   9
  -7  -7   0 6.64404 2.06988   1
   7  -7   0 11.5185 2.26199   9
   7  -7   0 5.90278 1.86794   1
   7  -7   0 8.00965 2.37329   9
   7  -7   0 5.74749 1.83895   1
  -7  -7   0 9.64869 2.14845   9
   7  -7   0 9.86899 1.91272   4
  -7  -7   0 5.99177 1.72189   5
   7   7   0 6.58345 1.70369   2
   7   7   0 6.21303 2.10482   1
  -7   7   0 7.11482 2.43960   9
   7   7   0 9.00701 2.30455   1
  -7   7   0 5.82621 1.84392   9
  -7   7   0 5.60608 1.99029   1
   7   7   0 7.77764 0.96865  10
   7   7   0 2.42145 1.32952   5
   7   7   0 9.21598 2.10575   9
   7   7   0 6.39271 2.04513   9
  -7   7   0 9.61752 2.59358   7
  -7   7   0 5.15965 1.86727   1
  -7   7   0 7.77269 2.07186   5
  -9  -7   0 29.2092 3.27520   5
  -9  -7   0 27.5077 4.02649   1
   9  -7   0 30.2954 4.80055   1
   9  -7   0 27.3151 4.15141   7
   9  -7   0 22.1029 2.87552   3
  -9  -7   0 26.1274 3.45723   7
  -9  -7   0 24.8616 3.77399   9
   9  -7   0 30.2629 3.58625   4
   9  -7   0 34.2888 4.57347   1
   9  -7   0 25.0092 3.97756   9
  -9  -7   0 24.1016 3.17580   9
   9  -7   0 30.3395 3.46348   9
  -9  -7   0 29.9995 4.65489   1
  -9   7   0 27.0846 3.55197   9
   9   7   0 28.2820 3.94339   1
   9   7   0 32.1153 4.56991   1
  -9   7   0 39.7432 4.97040   1
   9   7   0 29.9896 3.86407   9
   9   7   0 35.5761 3.84823   2
   9   7   0 35.0355 3.90410   5
  -9   7   0 29.6588 4.39980   7
  -9   7   0 29.4820 4.73699   1
   9   7   0 27.8650 3.30822   9
  -9   7   0 32.7084 4.47442   9
  -9   7   0 29.6546 3.77449   5
  11  -7   0 179.241 9.57653   9
  11  -7   0 180.409 8.75285   6
 -11  -7   0 163.847 6.91306   6
  11  -7   0 163.908 9.64966   1
 -11  -7   0 183.006 8.24775   5
 -11  -7   0 157.059 8.93419   9
 -11  -7   0 180.609 9.16043   7
  11  -7   0 165.099 8.19765   3
  11  -7   0 168.114 9.77422   7
 -11  -7   0 162.441 9.01136   1
 -11  -7   0 172.385 9.65828   1
  11  -7   0 187.205 8.70826   4
 -11  -7   0 177.546 8.56052   9
  11  -7   0 166.411 8.41347   9
  11  -7   0 165.139 9.20418   1
  11   7   0 175.735 8.55972   5
  11   7   0 163.405 8.60938   9
 -11   7   0 186.091 9.65883   1
 -11   7   0 167.341 9.85924   1
  11   7   0 163.094 8.52673   2
  11   7   0 181.207 9.08828   1
 -11   7   0 176.122 8.62506   9
  11   7   0 176.274 8.19692   9
 -11   7   0 175.914 9.67126   9
 -11   7   0 174.364 8.27046   3
  11   7   0 180.688 9.60236   1
 -11   7   0 178.765 8.86118   5
 -11   7   0 183.104 9.96560   7
 -13  -7   0 -1.9643 1.16358   7
 -13  -7   0 -0.8735 1.20209   1
  13  -7   0 0.39657 1.50418   6
  13  -7   0 -0.0557 1.28494   1
 -13  -7   0 -2.8427 0.94031   9
 -13  -7   0 -0.6614 1.24659   9
  13  -7   0 1.87947 1.86249   9
  13  -7   0 0.98314 1.56973   1
  13  -7   0 -1.0634 1.24501   4
 -13  -7   0 -1.6206 0.87550   5
  13  -7   0 -1.0189 1.25210   9
  13  -7   0 -1.0525 1.07294   3
 -13  -7   0 -0.2289 0.77195   6
 -13  -7   0 -1.1593 1.34151   1
 -13   7   0 -0.6141 1.08770   3
 -13   7   0 0.15572 1.68685   7
 -13   7   0 -0.8959 1.30276   9
 -13   7   0 -0.5811 1.28743   5
 -13   7   0 -1.8304 1.52222   9
  13   7   0 -0.6169 1.18139   1
 -13   7   0 -0.7495 1.32251   1
  13   7   0 -1.6843 1.22573   1
 -13   7   0 -0.0545 1.45355   1
  13   7   0 -1.3596 1.40781   2
  13   7   0 -0.6230 1.05641   5
  13   7   0 0.08240 1.62602   8
 -15  -7   0 2.01443 2.11004   3
  15  -7   0 1.71180 1.72612   1
  15  -7   0 -0.1043 1.51804   6
 -15  -7   0 -1.3102 1.30959   7
 -15  -7   0 0.31036 1.59335   9
  15  -7   0 -1.4405 1.24532   1
  15  -7   0 0.83780 1.88507   4
 -15  -7   0 -0.4975 1.44649   1
  15  -7   0 0.20552 1.40190   3
 -15  -7   0 -0.3177 1.00599   5
 -15  -7   0 0.15865 1.32082   9
 -15  -7   0 -0.4494 0.77227   6
  15  -7   0 0.02975 1.45550   9
 -15   7   0 0.04765 1.37003   3
 -15   7   0 0.70326 1.68915   1
 -15   7   0 -1.0344 1.17767   5
  15   7   0 0.72595 1.70245   1
  15   7   0 0.05695 1.47906   9
  15   7   0 -1.3488 0.77789   4
  15   7   0 0.15850 1.79149   2
 -15   7   0 2.83012 2.04271   9
  15   7   0 -0.7549 1.86263   8
  15   7   0 0.28550 1.20547   5
  15   7   0 0.72308 1.45895   1
 -15   7   0 -0.1351 1.42560   1
 -15   7   0 -0.2353 1.20746   9
 -15   7   0 -0.0904 1.68056   7
 -17  -7   0 3.87542 1.83500   9
 -17  -7   0 4.04824 2.29202   3
 -17  -7   0 4.28565 2.27496   1
  17  -7   0 -0.0692 0.80913   9
 -17  -7   0 0.36123 1.19758   5
  17  -7   0 5.27468 2.12856   6
 -17  -7   0 -0.5117 1.39698   9
 -17  -7   0 1.51172 1.00291   6
 -17  -7   0 4.41848 2.28701   7
  17  -7   0 0.63361 1.87999   4
  17  -7   0 6.03094 2.30631   1
  17  -7   0 0.63395 1.52017   7
 -17  -7   0 4.54084 2.00463   1
  17  -7   0 6.31805 2.25329   3
  17   7   0 -0.2398 2.09609   8
  17   7   0 4.56042 2.49256   2
 -17   7   0 6.79957 2.86786   7
  17   7   0 2.27740 1.56829   9
 -17   7   0 2.11650 1.67020   5
 -17   7   0 2.64889 1.70872   9
 -17   7   0 2.91196 1.72899   3
  17   7   0 3.83118 1.70921   5
  17   7   0 1.81693 1.52991   1
  17   7   0 3.61393 1.48557   9
  17   7   0 4.15713 1.80039   1
  17   7   0 2.35090 1.30812   4
 -17   7   0 1.67810 1.76989   1
 -17   7   0 1.20525 1.73497   1
 -17   7   0 3.95084 2.26989   9
 -19  -7   0 3.72427 2.01977   9
 -19  -7   0 4.22753 1.35705   6
 -19  -7   0 4.69514 1.83831   9
 -19  -7   0 7.53696 2.66388   1
 -19  -7   0 11.2215 3.25355   3
 -19  -7   0 3.14231 2.06798   7
  19  -7   0 5.96046 2.76450   4
  19  -7   0 6.54378 2.57099   9
  19  -7   0 4.62509 2.28548   1
  19  -7   0 8.18776 2.78135   6
 -19  -7   0 4.23766 1.54496   5
  19  -7   0 7.56001 2.43866   1
 -19  -7   0 5.56522 2.21181   1
  19  -7   0 2.67437 1.64576   9
  19  -7   0 3.13771 1.81611   3
 -19   7   0 7.05741 2.67923   9
 -19   7   0 5.44095 2.05192   3
 -19   7   0 5.02420 2.15786   5
  19   7   0 5.62415 2.78845   2
 -19   7   0 3.61260 2.12261   1
  19   7   0 6.31448 3.20189   8
 -19   7   0 6.23558 2.84469   7
 -19   7   0 3.11200 1.90311   9
  19   7   0 4.64308 1.91896   1
  19   7   0 7.41823 1.84991   4
 -19   7   0 7.64965 2.58410   1
  19   7   0 5.23016 1.87015   9
  19   7   0 2.41697 1.45687   9
  19   7   0 5.88567 1.94887   5
  21  -7   0 14.0578 3.09609   1
 -21  -7   0 13.6797 2.75361   9
 -21  -7   0 12.0269 3.12259   1
 -21  -7   0 16.4557 3.26348   9
  21  -7   0 7.46195 2.61220   3
  21  -7   0 8.55923 2.87497   1
 -21  -7   0 10.8246 2.80488   1
  21  -7   0 18.5198 3.88546   6
  21  -7   0 15.8901 2.82386   9
  21  -7   0 12.7197 3.65823   4
 -21  -7   0 7.13281 2.95067   3
 -21  -7   0 8.46495 3.08230   7
  21   7   0 10.4683 2.32488   4
  21   7   0 12.1068 3.21754   2
  21   7   0 11.8630 2.62787   1
 -21   7   0 12.8263 3.95570   7
  21   7   0 11.0663 2.29822   9
  21   7   0 16.2053 3.99383   8
  21   7   0 12.1213 2.59170   1
 -21   7   0 10.7035 2.62395   3
 -21   7   0 14.8229 3.42569   1
  21   7   0 8.45309 2.00011   5
 -21   7   0 8.77614 2.42080   9
 -21   7   0 11.1080 2.91165   9
 -21   7   0 10.9642 3.17708   1
 -21   7   0 8.20849 2.70610   5
 -23  -7   0 0.72363 1.72306   1
  23  -7   0 3.11348 1.97878   3
 -23  -7   0 3.15752 1.79201   1
 -23  -7   0 4.56345 2.96995   3
 -23  -7   0 4.43828 1.85438   9
  23  -7   0 0.36224 2.01782   6
  23  -7   0 -0.3826 2.34291   4
  23  -7   0 1.95189 1.65348   9
  23  -7   0 1.94671 1.65760   1
 -23  -7   0 1.10202 1.90159   9
 -23   7   0 2.68436 1.97901   9
 -23   7   0 2.37778 2.22655   1
  23   7   0 3.74812 1.77512   4
 -23   7   0 4.78894 2.36263   5
  23   7   0 1.32855 1.40373   9
  23   7   0 2.92909 1.79910   1
 -23   7   0 0.90078 1.89573   3
  23   7   0 0.62342 2.36495   2
 -23   7   0 3.49897 2.32475   9
  23   7   0 2.94116 1.61418   1
 -23   7   0 -0.0830 2.20709   7
 -23   7   0 -0.6601 1.39995   1
  23   7   0 1.90257 2.46683   8
   0  -8   0 3.56167 1.92242   9
   0  -8   0 2.76668 1.73183   1
   0  -8   0 4.46139 1.82838   7
   0  -8   0 1.62688 1.46843   5
   0  -8   0 2.14827 1.52215   1
   0  -8   0 3.17737 2.14190   9
   0  -8   0 3.18327 0.74125   4
   0   8   0 4.18356 1.64569  10
   0   8   0 0.55772 1.50123   7
   0   8   0 4.98806 2.16799   9
   0   8   0 2.94522 1.66098   5
   0   8   0 6.07715 2.31107   1
   0   8   0 2.63655 1.63637   9
   0   8   0 7.25799 2.66033   1
   2  -8   0 130.317 5.38176   4
  -2  -8   0 125.147 7.99908   9
   2  -8   0 123.374 7.88863   1
   2  -8   0 141.997 8.34320   9
  -2  -8   0 126.478 7.89670   1
   2  -8   0 130.643 7.59960   7
   2  -8   0 123.584 6.72411   3
   2  -8   0 113.614 6.96624   9
  -2  -8   0 130.823 8.48543   1
  -2  -8   0 122.366 7.34519   7
  -2  -8   0 134.918 7.25913   9
  -2  -8   0 131.057 7.12261   5
  -2   8   0 136.766 8.10791   9
  -2   8   0 125.603 7.82747   1
   2   8   0 133.661 6.73849  10
  -2   8   0 136.275 7.75422   7
   2   8   0 115.057 7.53236   1
   2   8   0 123.893 7.82480   9
   2   8   0 140.510 8.67051   1
  -2   8   0 120.744 7.14359   5
  -2   8   0 139.103 7.70784  10
  -2   8   0 119.335 7.01920   9
   2   8   0 139.778 7.19697   9
   2   8   0 132.511 7.47984   7
   2   8   0 124.309 7.19061   5
  -4  -8   0 12.8358 2.62371   5
   4  -8   0 17.3150 2.94244   9
   4  -8   0 19.8821 2.84242   3
   4  -8   0 14.4028 2.05232   4
   4  -8   0 14.5829 3.30476   9
   4  -8   0 15.8879 3.05189   7
   4  -8   0 18.9652 3.63569   1
  -4  -8   0 11.6990 2.65874   7
  -4  -8   0 15.6207 3.14549   9
  -4  -8   0 12.6856 3.02469   1
  -4  -8   0 9.80244 2.39908   1
  -4  -8   0 14.4753 2.79822   9
   4  -8   0 21.4803 3.88171   1
   4   8   0 22.8883 3.54313   7
  -4   8   0 15.0417 3.29004   9
  -4   8   0 11.6678 3.10738   1
  -4   8   0 14.1766 2.93864   5
   4   8   0 13.2190 2.11229  10
  -4   8   0 11.3951 2.53377   9
   4   8   0 9.77048 2.43804   1
   4   8   0 18.1214 2.63081   2
   4   8   0 15.8832 2.90189   9
  -4   8   0 17.6829 3.46185   1
   4   8   0 14.6833 2.85576   5
   4   8   0 9.36041 2.39202   1
   4   8   0 14.8483 3.02137   9
  -4   8   0 15.9610 3.02241   7
  -6  -8   0 60.8316 4.67116   9
  -6  -8   0 61.4871 5.39132   1
  -6  -8   0 56.4141 5.33426   9
   6  -8   0 53.5023 5.49253   1
  -6  -8   0 55.2339 5.51764   1
   6  -8   0 59.2706 5.37904   9
  -6  -8   0 65.1908 5.08386   7
   6  -8   0 64.3616 4.45222   3
   6  -8   0 65.1874 4.82962   9
   6  -8   0 68.9832 5.52645   7
   6  -8   0 61.6386 3.92313   4
   6  -8   0 66.0335 5.57340   1
  -6  -8   0 57.3636 4.55656   5
  -6   8   0 60.9437 4.70443   9
  -6   8   0 68.5802 5.45867   7
   6   8   0 55.3353 4.68510   5
   6   8   0 61.7508 5.12385   1
  -6   8   0 58.4110 5.24730   1
  -6   8   0 61.3624 5.82438   1
   6   8   0 61.4605 5.56627   1
  -6   8   0 57.5019 5.36453   9
   6   8   0 62.4467 4.53700   9
   6   8   0 61.6965 3.45345  10
   6   8   0 69.2418 4.56630   2
  -6   8   0 67.6979 5.08021   5
   6   8   0 61.6211 5.14251   9
  -8  -8   0 13.5215 3.19696   1
   8  -8   0 10.5779 2.96924   9
   8  -8   0 13.2702 2.44463   3
   8  -8   0 11.2326 2.52240   9
   8  -8   0 15.1794 3.08980   1
  -8  -8   0 15.5887 2.90751   9
   8  -8   0 15.0165 3.38390   7
  -8  -8   0 18.5462 3.26846   7
   8  -8   0 17.4935 3.70389   1
   8  -8   0 15.7625 2.46959   4
  -8  -8   0 17.7689 2.79949   5
  -8  -8   0 9.65027 2.62309   1
  -8  -8   0 13.8933 3.12959   9
  -8   8   0 12.4361 3.07429   7
   8   8   0 15.0250 3.24779   9
  -8   8   0 18.8360 3.78221   1
  -8   8   0 11.7323 2.99939   9
   8   8   0 16.3800 2.98303   5
   8   8   0 15.2344 3.08342   1
  -8   8   0 11.6701 2.53138   5
  -8   8   0 11.7579 2.90393   1
   8   8   0 16.0851 2.87731   9
   8   8   0 12.5502 2.60995   2
  -8   8   0 14.9028 2.86599   9
   8   8   0 12.9837 3.10852   1
  10  -8   0 1.25529 1.90176   9
 -10  -8   0 7.22883 2.19470   5
 -10  -8   0 3.84801 1.76306   7
  10  -8   0 3.81843 1.78290   1
  10  -8   0 2.87733 1.86724   9
 -10  -8   0 2.31767 1.69224   1
  10  -8   0 3.61629 1.59464   3
  10  -8   0 3.06026 1.72933   4
 -10  -8   0 5.15568 1.93089   9
 -10  -8   0 4.66789 2.06938   9
  10  -8   0 3.74914 2.35205   7
  10  -8   0 4.05547 1.91900   6
 -10  -8   0 3.36427 2.15232   1
 -10   8   0 4.18317 2.09868   1
 -10   8   0 9.22079 2.42340   9
  10   8   0 4.95291 1.82716   9
 -10   8   0 2.92981 2.12665   7
 -10   8   0 3.06630 1.72736   1
  10   8   0 0.74398 1.62740   9
 -10   8   0 3.33182 1.72660   5
  10   8   0 2.84447 1.89513   2
  10   8   0 1.47256 1.51170   1
  10   8   0 4.27274 2.26933   1
  10   8   0 3.56748 1.83875   5
 -10   8   0 6.13389 2.48169   9
 -12  -8   0 1.54218 1.54106   7
  12  -8   0 0.53766 1.57258   6
  12  -8   0 0.79594 1.32565   3
  12  -8   0 -0.4886 1.35237   1
  12  -8   0 3.50170 1.88844   4
 -12  -8   0 -1.5673 1.31576   9
 -12  -8   0 0.76044 1.36161   1
 -12  -8   0 -0.9905 1.40545   9
 -12  -8   0 -0.8169 0.65071   6
  12  -8   0 0.63451 1.56508   9
 -12  -8   0 -1.8006 1.29109   1
 -12  -8   0 -1.2825 1.10716   5
  12  -8   0 -1.4723 1.27261   1
  12  -8   0 -1.0534 1.37712   9
  12   8   0 0.30881 1.57840   1
 -12   8   0 -1.8706 1.06351   9
  12   8   0 0.40569 1.35869   5
 -12   8   0 0.61857 1.65627   1
  12   8   0 -0.2851 1.24126   1
 -12   8   0 -0.0332 1.71817   7
  12   8   0 0.97013 1.69173   2
 -12   8   0 0.18950 1.46561   5
 -12   8   0 0.62557 1.91891   9
 -12   8   0 0.53903 1.60935   1
  12   8   0 -0.2945 1.51817   9
 -14  -8   0 81.8867 6.26324   1
 -14  -8   0 72.4499 6.41904   1
  14  -8   0 84.6836 5.79290   9
 -14  -8   0 76.9251 6.04612   7
 -14  -8   0 78.6045 5.22865   5
 -14  -8   0 78.1298 5.67593   9
 -14  -8   0 79.4933 6.21312   9
  14  -8   0 63.4733 5.18802   3
  14  -8   0 82.5041 6.55225   1
  14  -8   0 86.2822 6.08984   4
 -14  -8   0 69.4664 3.86477   6
  14  -8   0 70.9577 5.71921   6
  14  -8   0 81.4232 6.54962   9
 -14   8   0 61.3888 5.23174   9
 -14   8   0 69.5155 6.28622   9
 -14   8   0 67.3928 5.60176   5
  14   8   0 74.3101 6.47486   8
 -14   8   0 73.4267 6.71699   1
 -14   8   0 72.0119 5.25792   3
  14   8   0 80.4253 6.11166   2
 -14   8   0 76.1426 6.60524   1
  14   8   0 77.1468 6.31491   1
  14   8   0 83.9558 5.71633   5
 -14   8   0 70.6120 6.66649   7
 -16  -8   0 6.63479 2.74940   1
 -16  -8   0 4.02134 1.73537   5
  16  -8   0 7.44582 2.80493   1
 -16  -8   0 7.38855 2.41221   9
  16  -8   0 8.41755 2.61490   1
 -16  -8   0 2.66049 2.07612   9
  16  -8   0 10.0887 2.62298   9
  16  -8   0 6.25625 2.49572   4
 -16  -8   0 4.72849 2.14981   7
  16  -8   0 5.92638 2.49780   9
 -16  -8   0 8.60301 1.49936   6
  16  -8   0 6.11283 2.39554   6
  16  -8   0 10.4746 2.52949   3
 -16  -8   0 6.89123 2.88025   3
  16   8   0 9.84280 2.33581   9
  16   8   0 9.46080 3.27485   8
 -16   8   0 7.85116 2.68758   1
  16   8   0 6.04822 2.34815   1
 -16   8   0 15.8535 4.13647   1
 -16   8   0 6.44374 2.34470   5
 -16   8   0 6.57468 2.65630   9
  16   8   0 6.73005 2.56381   1
 -16   8   0 7.55570 3.26811   7
  16   8   0 6.19568 2.09767   5
  16   8   0 7.22040 2.26698   9
 -16   8   0 8.05313 2.33305   3
  16   8   0 10.6755 2.96596   2
 -16   8   0 9.30784 2.46054   9
 -18  -8   0 19.1993 4.04544   3
  18  -8   0 20.8035 3.91411   6
  18  -8   0 21.9633 3.83215   1
  18  -8   0 16.9892 3.62818   4
 -18  -8   0 17.5376 2.81589   5
 -18  -8   0 15.6987 3.09110   9
 -18  -8   0 20.4099 3.97668   1
 -18  -8   0 24.5249 2.28517   6
 -18  -8   0 20.5261 3.86820   9
  18  -8   0 23.5394 4.56185   1
 -18  -8   0 26.0753 4.22884   1
  18  -8   0 22.6416 3.78573   3
 -18  -8   0 18.7472 3.65253   7
 -18   8   0 19.4705 4.28648   1
 -18   8   0 28.7162 4.92456   1
 -18   8   0 12.1861 3.44016   9
 -18   8   0 22.8493 3.66220   9
  18   8   0 22.7455 3.73724   1
 -18   8   0 24.4055 4.10876   5
 -18   8   0 29.0100 4.02067   3
  18   8   0 26.2578 4.30833   1
  18   8   0 21.2754 3.47897   9
  18   8   0 31.1489 4.92164   2
 -18   8   0 19.5248 4.36310   7
  18   8   0 21.4634 3.38610   5
  18   8   0 17.1160 3.99382   8
 -20  -8   0 0.17452 1.87342   9
  20  -8   0 0.91418 1.55706   1
 -20  -8   0 0.41391 1.50997   9
 -20  -8   0 0.10205 0.92869   6
 -20  -8   0 0.37168 1.85143   7
  20  -8   0 -1.7342 2.11082   4
  20  -8   0 2.56170 2.24419   6
 -20  -8   0 1.02135 1.81537   1
 -20  -8   0 3.15519 2.02639   1
  20  -8   0 0.03608 1.40068   9
 -20  -8   0 0.85605 2.32163   3
 -20   8   0 -0.4278 1.69408   5
 -20   8   0 0.03937 1.51645   3
 -20   8   0 -0.2353 1.59998   1
  20   8   0 0.37541 1.37686   1
  20   8   0 -1.5970 1.20912   5
  20   8   0 -0.0148 1.37216   9
 -20   8   0 -1.2503 1.66340   9
  20   8   0 -3.2577 1.82488   8
 -20   8   0 2.63042 2.34850   1
 -20   8   0 0.30108 2.12577   7
  20   8   0 0.68494 1.62648   1
 -20   8   0 -0.6722 1.63550   9
  20   8   0 -0.3059 2.18257   2
  22  -8   0 4.52458 3.00840   4
  22  -8   0 1.98740 2.17656   6
 -22  -8   0 2.87277 2.10684   1
  22  -8   0 0.63210 1.76125   3
 -22  -8   0 4.25406 2.84714   3
 -22  -8   0 0.84634 2.17437   9
  22  -8   0 2.79306 1.87842   9
 -22  -8   0 3.53220 2.06052   1
  22  -8   0 2.01652 1.84813   1
 -22  -8   0 0.87084 1.63916   9
 -22   8   0 2.71827 2.05590   9
 -22   8   0 2.70990 2.25776   1
  22   8   0 2.61329 2.24781   1
 -22   8   0 7.49259 2.79819   5
  22   8   0 3.19382 2.98163   8
 -22   8   0 0.06740 1.98598   9
  22   8   0 5.53575 2.97472   2
 -22   8   0 2.48354 2.51476   7
 -22   8   0 2.07472 1.86106   3
  22   8   0 2.83775 1.85661   9
 -22   8   0 2.96921 2.43156   1
  22   8   0 1.30548 1.68684   1
  22   8   0 1.60787 1.55402   5
  -1  -9   0 117.290 7.16801   9
  -1  -9   0 117.153 7.98384   9
   1  -9   0 114.394 4.63817   4
   1  -9   0 115.213 7.04346   9
   1  -9   0 107.873 7.77096   9
   1  -9   0 113.441 6.59591   3
  -1  -9   0 103.425 7.05034   7
   1  -9   0 118.040 7.46842   7
   1  -9   0 100.723 7.47182   1
  -1  -9   0 100.537 7.93030   1
   1  -9   0 117.874 8.36402   1
  -1  -9   0 110.574 7.72269   1
  -1   9   0 110.248 7.60458   1
   1   9   0 115.507 6.70622  10
  -1   9   0 104.228 6.75149   9
   1   9   0 102.409 6.84572   5
   1   9   0 122.693 7.94301   9
  -1   9   0 117.350 7.22785  10
  -1   9   0 109.698 7.59069   9
   1   9   0 110.652 6.85401   9
   1   9   0 113.689 7.66304   1
   1   9   0 118.876 8.40820   1
   1   9   0 105.009 7.05281   7
  -1   9   0 120.237 7.23037   5
  -1   9   0 104.621 7.11593   7
   3  -9   0 29.0310 3.65649   3
   3  -9   0 26.1866 4.23506   1
   3  -9   0 34.6401 5.03162   9
   3  -9   0 29.7884 4.74206   1
  -3  -9   0 33.6810 4.05901   5
  -3  -9   0 37.9989 4.55273   9
  -3  -9   0 26.3517 3.99563   7
  -3  -9   0 26.8013 4.32474   1
  -3  -9   0 33.2502 4.96879   9
  -3  -9   0 27.8362 4.37944   1
   3  -9   0 37.3802 4.56746   9
   3  -9   0 44.1105 5.24385   7
   3  -9   0 33.3967 2.47229   4
   3   9   0 38.8445 4.60258   7
   3   9   0 29.5457 4.52679   9
  -3   9   0 39.3397 4.68209   5
  -3   9   0 35.7505 4.48383   9
   3   9   0 30.1712 4.25773   1
  -3   9   0 42.7194 5.21896  10
  -3   9   0 34.5774 4.46038   7
   3   9   0 30.7397 3.91155   9
   3   9   0 40.0650 4.78733   5
  -3   9   0 40.5516 5.44082   9
  -3   9   0 48.4076 5.91004   1
   3   9   0 30.9975 3.54807   2
  -3   9   0 35.7055 5.43405   1
   3   9   0 27.5028 4.38001   1
   3   9   0 34.6474 3.30726  10
  -5  -9   0 69.0462 5.61834   7
   5  -9   0 68.7074 4.12459   4
   5  -9   0 71.6434 5.10080   3
   5  -9   0 70.1712 5.98151   7
   5  -9   0 72.1888 6.30026   1
   5  -9   0 78.0939 5.60251   9
   5  -9   0 72.0364 6.41547   9
  -5  -9   0 61.5564 6.16008   1
   5  -9   0 69.7833 6.55799   1
  -5  -9   0 72.8935 5.37924   5
  -5  -9   0 77.9417 6.33284   1
  -5  -9   0 79.1066 6.58785   9
  -5  -9   0 70.1121 5.53577   9
   5   9   0 69.9657 5.60577   7
   5   9   0 68.3782 4.23931  10
  -5   9   0 77.7545 6.24799   7
  -5   9   0 65.7905 6.00423   9
   5   9   0 73.0336 5.61927   5
  -5   9   0 78.7748 6.39954   1
  -5   9   0 68.6746 5.55179   5
  -5   9   0 59.9485 6.18616   1
   5   9   0 73.6491 5.37249   9
   5   9   0 80.2219 6.34272   9
   5   9   0 84.8868 6.93594   1
   5   9   0 67.9640 4.80098   2
   5   9   0 69.2422 5.87725   1
  -5   9   0 62.5725 5.16945   9
  -7  -9   0 79.9394 7.05998   1
   7  -9   0 106.561 7.60523   9
  -7  -9   0 83.6191 6.80673   9
  -7  -9   0 76.3667 5.85871   9
   7  -9   0 71.7115 6.35042   7
   7  -9   0 92.1489 7.52657   1
   7  -9   0 82.1208 5.55448   3
  -7  -9   0 78.9129 6.46217   1
   7  -9   0 79.8753 4.88291   4
  -7  -9   0 84.8482 6.25720   7
  -7  -9   0 91.9369 5.98245   5
   7  -9   0 75.3938 6.53706   1
   7  -9   0 89.2117 6.10446   9
  -7   9   0 85.6773 6.23117   5
   7   9   0 86.3286 7.07368   1
   7   9   0 83.7005 6.07405   5
   7   9   0 80.3476 5.69207   9
  -7   9   0 87.7804 6.80377   7
   7   9   0 80.0226 5.47168   2
  -7   9   0 78.9462 7.02828   1
  -7   9   0 87.4781 5.99980   9
  -7   9   0 92.4648 7.00169   9
  -7   9   0 88.2219 6.88188   1
   7   9   0 77.9236 3.97379  10
   7   9   0 90.1741 6.66449   9
  -9  -9   0 4.92260 2.29882   1
   9  -9   0 4.19872 2.05275   9
  -9  -9   0 2.49452 1.99290   1
  -9  -9   0 6.76724 2.19490   9
   9  -9   0 3.00474 2.16165   7
  -9  -9   0 3.15475 1.97283   7
   9  -9   0 4.72731 1.92905   3
   9  -9   0 7.55255 2.76736   9
  -9  -9   0 3.53296 1.81675   5
   9  -9   0 4.59128 2.35178   1
  -9  -9   0 5.98905 2.42364   9
   9  -9   0 5.75131 2.01849   4
  -9   9   0 3.66392 2.29815   1
  -9   9   0 0.70388 1.82696   9
   9   9   0 4.77279 1.90117   9
   9   9   0 3.58267 1.91778   5
   9   9   0 4.96060 2.66869   1
   9   9   0 2.97111 1.87210   2
  -9   9   0 1.61427 1.70121   9
  -9   9   0 5.86512 2.74830   7
  -9   9   0 4.22291 2.24112   1
  -9   9   0 3.70569 2.00457   5
   9   9   0 7.11173 2.59973   9
  11  -9   0 12.8801 3.50344   9
  11  -9   0 14.6264 3.62307   1
 -11  -9   0 13.6115 3.20006   7
 -11  -9   0 9.45997 3.11585   9
  11  -9   0 17.2770 3.49127   9
  11  -9   0 14.7322 2.84577   3
  11  -9   0 11.5967 2.50261   4
 -11  -9   0 10.2826 3.16882   1
  11  -9   0 12.6996 2.97218   6
 -11  -9   0 15.1886 3.46802   1
  11  -9   0 8.09851 2.80979   7
 -11  -9   0 18.1965 3.15851   5
 -11  -9   0 10.7862 2.77866   9
 -11   9   0 17.1068 3.95244   1
 -11   9   0 17.3589 3.35007   5
  11   9   0 17.4479 3.71853   9
  11   9   0 12.0036 2.93052   2
  11   9   0 9.98234 3.25189   1
  11   9   0 16.2700 3.22472   5
 -11   9   0 14.7757 3.08205   9
 -11   9   0 12.4617 3.55429   9
 -11   9   0 9.57738 3.07822   7
  11   9   0 18.8806 3.17016   9
 -11   9   0 22.9231 4.82399   1
  13  -9   0 22.9210 4.21212   1
  13  -9   0 32.3226 4.14351   3
  13  -9   0 28.4670 5.12816   1
 -13  -9   0 26.3486 4.62034   1
 -13  -9   0 32.5080 4.68993   7
  13  -9   0 32.2343 4.91906   9
 -13  -9   0 29.4024 4.74003   9
  13  -9   0 38.1200 5.93096   7
 -13  -9   0 28.2353 4.15524   9
 -13  -9   0 30.3109 4.02550   5
 -13  -9   0 31.9261 4.73463   1
 -13  -9   0 26.5674 2.34003   6
  13  -9   0 39.8951 4.86109   9
  13  -9   0 29.1643 4.17580   4
  13  -9   0 34.8066 4.55155   6
  13   9   0 19.9069 3.83874   1
  13   9   0 28.7228 4.15883   1
 -13   9   0 39.0408 4.78393   9
  13   9   0 33.1827 4.51884   5
  13   9   0 33.5619 4.22556   9
 -13   9   0 28.3097 4.98221   7
  13   9   0 27.7705 4.22499   2
 -13   9   0 36.3961 4.79191   5
 -13   9   0 32.0927 5.18942   9
 -13   9   0 16.7543 3.71580   1
 -13   9   0 34.0032 5.09518   1
  13   9   0 33.9335 4.66621   9
  15  -9   0 22.4418 3.69429   3
  15  -9   0 27.8055 4.55119   9
  15  -9   0 29.2578 4.49783   6
 -15  -9   0 25.1721 4.41575   1
 -15  -9   0 23.9865 4.50557   1
  15  -9   0 19.9152 3.98005   1
  15  -9   0 33.6087 4.79917   4
 -15  -9   0 25.1975 4.23274   7
 -15  -9   0 26.8565 3.84003   5
  15  -9   0 25.2746 4.98402   1
  15  -9   0 15.1358 3.87193   7
  15  -9   0 22.7328 3.92332   9
 -15  -9   0 17.2071 3.76872   9
 -15  -9   0 23.8713 2.17812   6
 -15   9   0 24.7988 4.51442   9
  15   9   0 25.0448 3.99096   2
 -15   9   0 18.2327 3.80480   5
 -15   9   0 31.5494 5.38956   1
 -15   9   0 24.7589 4.88589   7
  15   9   0 23.7647 4.49317   1
  15   9   0 26.4452 3.63037   9
 -15   9   0 23.0680 3.89073   9
  15   9   0 21.7292 3.77141   1
  15   9   0 24.8059 4.74912   8
  15   9   0 25.2033 3.93572   5
 -15   9   0 24.1760 5.16311   1
 -17  -9   0 10.4814 3.14078   1
  17  -9   0 15.8474 3.93357   1
 -17  -9   0 13.9505 3.86139   1
  17  -9   0 11.7597 3.22389   6
  17  -9   0 12.2621 3.00231   3
 -17  -9   0 15.1087 3.78493   9
  17  -9   0 10.5451 2.85978   9
 -17  -9   0 10.7746 3.19242   7
 -17  -9   0 12.1484 2.91330   9
  17  -9   0 7.74164 2.85131   4
 -17  -9   0 12.1812 1.72668   6
 -17  -9   0 10.2119 3.51325   3
 -17  -9   0 12.0516 2.68309   5
 -17   9   0 8.23233 3.09307   9
 -17   9   0 9.61748 2.99314   9
 -17   9   0 14.0825 3.96296   1
 -17   9   0 10.8715 2.95361   1
  17   9   0 7.86140 2.48466   1
 -17   9   0 9.97394 3.58972   7
  17   9   0 10.7551 2.87203   9
  17   9   0 6.94258 3.11807   8
 -17   9   0 3.72281 2.28408   5
  17   9   0 12.6613 3.47483   2
  17   9   0 14.5106 2.95530   5
  17   9   0 11.3691 3.36583   1
 -19  -9   0 4.78854 3.05790   3
 -19  -9   0 1.27493 2.13109   7
 -19  -9   0 6.39590 2.79508   9
 -19  -9   0 4.42756 2.67372   1
  19  -9   0 9.85579 3.36571   4
 -19  -9   0 2.42980 1.09804   6
  19  -9   0 3.28232 2.28774   1
  19  -9   0 6.31208 2.54827   6
 -19  -9   0 4.78183 2.12702   9
 -19  -9   0 3.12148 2.18083   1
 -19   9   0 7.73641 2.97512   5
  19   9   0 5.08756 2.17685   5
 -19   9   0 0.11575 2.49204   7
 -19   9   0 2.52352 1.99331   9
 -19   9   0 6.11240 2.87825   1
 -19   9   0 3.50820 2.50202   9
 -19   9   0 3.08477 2.27061   1
  19   9   0 4.34122 2.58709   2
  19   9   0 1.85508 2.04403   1
  19   9   0 0.66106 2.42616   8
  19   9   0 5.41287 2.26288   9
  21  -9   0 2.36895 2.01989   9
  21  -9   0 3.94946 2.34495   1
  21  -9   0 3.16581 2.21166   3
  21  -9   0 5.80329 3.03005   4
 -21  -9   0 2.37563 2.31172   1
 -21  -9   0 2.95747 2.10726   1
  21  -9   0 4.13123 2.58753   6
 -21  -9   0 4.06821 2.68340   9
 -21  -9   0 2.30921 2.47902   3
 -21  -9   0 7.24682 2.56815   9
  21   9   0 3.46289 2.22927   1
  21   9   0 5.03939 2.01267   5
  21   9   0 3.05945 3.32675   8
 -21   9   0 4.48942 2.20130   3
  21   9   0 5.53931 2.29663   9
  21   9   0 3.49063 2.61095   2
 -21   9   0 3.02864 2.44011   9
 -21   9   0 7.71843 3.53332   7
 -21   9   0 2.01669 2.64828   1
 -21   9   0 4.69592 2.85100   1
 -21   9   0 4.37072 2.47683   9
   0 -10   0 18.1259 4.07424   1
   0 -10   0 26.4262 3.67355   3
   0 -10   0 21.9192 4.12919   7
   0 -10   0 21.9025 4.63831   9
   0 -10   0 19.6827 4.00987   1
   0 -10   0 20.7888 3.63416   9
   0  10   0 24.6472 3.91102  10
   0  10   0 17.2293 4.14861   1
   0  10   0 27.2560 4.38441   5
   0  10   0 27.1569 4.89418   1
   0  10   0 19.4035 4.04016   9
   0  10   0 19.7301 4.01790   7
   0  10   0 27.3467 3.96858   9
   2 -10   0 0.63644 1.53263   3
   2 -10   0 0.84075 1.99379   9
  -2 -10   0 1.28670 1.96455   1
   2 -10   0 3.31489 2.60698   9
  -2 -10   0 -0.3757 1.61140   9
   2 -10   0 0.76225 1.62977   7
  -2 -10   0 -0.8012 2.04489   9
   2 -10   0 1.45056 0.84161   4
  -2 -10   0 1.88503 1.86664   7
   2 -10   0 1.00326 1.37305   1
  -2 -10   0 0.97076 1.79716   1
   2 -10   0 0.17941 1.86407   1
   2  10   0 0.84240 1.66241   9
  -2  10   0 0.20572 1.99175   9
  -2  10   0 1.32054 1.98049   7
   2  10   0 1.61593 1.65164  10
   2  10   0 2.07699 2.06747   5
  -2  10   0 4.98090 4.65112   1
   2  10   0 4.80035 4.21460   1
   2  10   0 1.24405 1.88645   7
   2  10   0 1.13871 2.12444   9
  -2  10   0 2.08921 2.03913  10
  -2  10   0 1.79215 2.05872   1
   2  10   0 3.69066 2.18096   1
   2  10   0 3.31812 1.69057   2
  -2  10   0 4.39871 2.00243   9
  -4 -10   0 10.3580 2.98252   1
   4 -10   0 17.3267 3.55379   7
  -4 -10   0 22.0553 4.48097   1
  -4 -10   0 17.8010 4.04259   9
   4 -10   0 13.1282 3.65424   9
  -4 -10   0 19.4290 3.62062   9
   4 -10   0 16.7376 2.28682   4
  -4 -10   0 20.0873 3.80661   7
   4 -10   0 20.8258 3.81210   9
   4 -10   0 22.9628 3.62420   3
   4 -10   0 22.2154 4.47755   1
   4 -10   0 15.3594 3.04091   1
  -4  10   0 12.0913 3.01589   9
  -4  10   0 14.7040 3.48565  10
   4  10   0 12.3994 3.08130   5
  -4  10   0 14.8254 3.93005   9
   4  10   0 17.9037 3.64481   7
   4  10   0 22.6792 3.26850   2
  -4  10   0 13.1569 3.30147   7
  -4  10   0 21.2675 4.32037   1
   4  10   0 16.7727 3.86442   1
   4  10   0 20.1734 3.96964   9
   4  10   0 19.0100 3.39200   9
   4  10   0 25.9991 3.26737  10
   4  10   0 16.4225 3.98148   1
  -4  10   0 15.3354 3.85623   1
  -6 -10   0 13.4464 3.20117   7
   6 -10   0 11.6406 3.26795   1
   6 -10   0 19.7293 2.76161   4
  -6 -10   0 21.1501 4.75963   1
  -6 -10   0 9.23376 2.66395   1
   6 -10   0 13.6391 2.77052   3
   6 -10   0 18.3531 3.89268   7
   6 -10   0 13.4195 3.11139   9
   6 -10   0 13.7513 3.93119   1
   6 -10   0 13.1328 3.57799   9
  -6 -10   0 17.4568 4.08589   9
  -6 -10   0 14.9372 3.04473   5
  -6 -10   0 21.8741 3.83222   9
  -6  10   0 15.4012 3.46837   7
   6  10   0 14.7534 2.78024   2
   6  10   0 21.6983 3.61622   9
   6  10   0 21.2928 3.72463   5
   6  10   0 18.1068 3.88331   9
  -6  10   0 24.1278 4.71017   1
  -6  10   0 17.9254 4.20320   9
  -6  10   0 17.7586 3.70008   5
  -6  10   0 16.9349 4.01653  10
   6  10   0 18.7728 4.12908   1
   6  10   0 14.4819 2.15595  10
  -6  10   0 13.0821 3.17487   9
  -6  10   0 26.1840 4.77857   1
  -8 -10   0 -1.4166 1.41836   5
  -8 -10   0 4.10576 2.05934   7
   8 -10   0 0.46787 1.44829   3
  -8 -10   0 -0.7160 1.73866   1
   8 -10   0 2.15280 2.14476   7
   8 -10   0 1.82363 1.42204   4
   8 -10   0 -0.7064 1.65012   9
   8 -10   0 -1.0623 1.54112   9
  -8 -10   0 1.71049 1.66401   1
  -8 -10   0 -1.2290 1.65749   9
   8 -10   0 0.73670 1.66380   1
   8 -10   0 1.00969 1.97899   1
  -8 -10   0 1.61780 2.24646   9
  -8  10   0 0.82030 1.77665   9
  -8  10   0 -0.2431 1.59685   5
  -8  10   0 -1.2576 1.57322   7
   8  10   0 0.76616 0.60127  10
  -8  10   0 1.34144 1.93776   9
   8  10   0 0.12988 1.46893   9
  -8  10   0 0.53556 1.85243   1
   8  10   0 2.26771 1.67327   2
   8  10   0 0.81711 1.72906   1
   8  10   0 0.33641 0.57224  10
   8  10   0 1.25453 2.00339   9
  -8  10   0 0.67414 1.43856   1
   8  10   0 0.12877 1.60854   5
  -8  10   0 1.89951 2.55765  10
  10 -10   0 3.78333 1.89783   4
  10 -10   0 2.97672 1.94508   6
  10 -10   0 0.11490 2.01351   7
 -10 -10   0 4.55453 2.73549   1
  10 -10   0 5.29775 2.45963   9
 -10 -10   0 5.06425 2.20858   5
  10 -10   0 1.67656 1.75125   3
 -10 -10   0 4.10889 2.33312   7
 -10 -10   0 8.98773 3.18226   1
  10 -10   0 7.99347 3.20990   9
  10 -10   0 0.71111 2.48152   1
 -10 -10   0 1.13399 1.99241   9
  10 -10   0 0.66449 2.00554   1
 -10 -10   0 1.19568 1.78063   9
  10  10   0 1.41403 2.08845   1
  10  10   0 3.49851 1.80932   9
  10  10   0 2.47132 2.11125   9
  10  10   0 4.03697 2.07917   2
 -10  10   0 2.13264 2.34830   1
 -10  10   0 6.89359 2.84045   7
 -10  10   0 7.06140 2.54249   9
 -10  10   0 4.02952 2.33010   5
 -10  10   0 1.53911 2.24028   1
  10  10   0 1.90154 2.00758   5
 -10  10   0 3.95033 2.65952   9
  10  10   0 3.57043 1.94082   1
 -12 -10   0 -0.9906 1.49119   7
 -12 -10   0 -1.2207 1.37794   1
  12 -10   0 5.77194 2.65961   7
 -12 -10   0 -2.0138 1.79102   9
  12 -10   0 -0.0924 1.33087   4
 -12 -10   0 0.11455 1.57354   5
 -12 -10   0 1.08640 1.79527   9
 -12 -10   0 -0.3747 0.82553   6
  12 -10   0 1.27472 1.64221   3
  12 -10   0 1.45661 1.79277   6
  12 -10   0 3.23966 2.40194   1
  12 -10   0 1.51725 2.18583   1
 -12 -10   0 1.44583 2.06306   1
  12 -10   0 1.05337 2.00027   9
  12 -10   0 1.18348 1.75496   9
  12  10   0 0.92015 1.49114   9
 -12  10   0 -0.4856 1.47242   1
  12  10   0 0.31214 1.48569   1
 -12  10   0 1.05665 1.68591   9
  12  10   0 1.97949 1.91057   2
  12  10   0 0.99192 1.84185   1
 -12  10   0 -2.4346 1.45285   9
 -12  10   0 1.72658 2.26932   1
 -12  10   0 0.85413 1.84054   5
  12  10   0 -0.0647 1.56116   5
  12  10   0 1.07120 1.97467   9
 -12  10   0 5.65002 2.73101   7
  14 -10   0 1.18067 1.81142   4
  14 -10   0 0.70036 1.61021   3
 -14 -10   0 -2.5091 1.51667   9
 -14 -10   0 -0.7355 1.49221   5
 -14 -10   0 -1.3599 1.60497   9
  14 -10   0 -1.0046 1.63860   6
 -14 -10   0 1.47710 2.28698   1
  14 -10   0 2.11977 2.30800   1
 -14 -10   0 0.18401 1.72652   7
  14 -10   0 0.35048 1.81200   9
 -14 -10   0 0.20435 0.81082   6
 -14 -10   0 -1.0464 1.75461   1
  14  10   0 -0.0566 1.78881   1
 -14  10   0 -0.4245 1.79745   9
 -14  10   0 -0.6447 1.61664   5
 -14  10   0 0.90601 2.48264   7
  14  10   0 -0.5223 1.55202   9
  14  10   0 -0.8535 2.05585   8
  14  10   0 3.39255 2.41561   2
  14  10   0 1.19892 1.70276   5
 -14  10   0 0.80635 1.75745   1
 -14  10   0 -1.5147 1.95516   1
 -14  10   0 -1.7666 1.56094   9
 -16 -10   0 9.07246 1.50526   6
 -16 -10   0 3.88670 2.31405   9
 -16 -10   0 10.0088 3.67472   1
  16 -10   0 10.3255 3.05673   9
 -16 -10   0 3.78064 2.45882   7
 -16 -10   0 4.78997 2.77001   9
  16 -10   0 5.83582 2.47636   6
  16 -10   0 10.0959 3.32856   1
  16 -10   0 7.29846 2.62779   4
 -16  10   0 8.26090 3.28664   1
 -16  10   0 5.48655 2.32941   9
  16  10   0 10.2038 3.20018   2
  16  10   0 5.38526 2.89921   8
 -16  10   0 6.73384 3.10950   1
 -16  10   0 8.89043 3.62344   9
  16  10   0 7.90948 2.68272   5
 -16  10   0 4.25865 2.82650   7
  16  10   0 3.59296 2.61235   1
  18 -10   0 -0.2534 1.98432   6
 -18 -10   0 -2.1279 1.63124   9
 -18 -10   0 -0.2379 0.78172   6
 -18 -10   0 -0.4085 2.31064   3
 -18 -10   0 -2.9701 1.67349   1
  18 -10   0 1.21632 2.06434   4
  18 -10   0 0.98408 1.97127   1
 -18 -10   0 -0.5868 1.81485   1
 -18 -10   0 0.36371 2.11822   9
  18 -10   0 1.08478 2.21890   9
  18 -10   0 -0.2277 1.64233   3
 -18  10   0 -0.6609 2.16310   1
 -18  10   0 1.28228 2.64738   7
  18  10   0 -1.8156 2.19456   8
  18  10   0 0.49483 1.98992   1
  18  10   0 0.65812 2.29193   2
 -18  10   0 -0.1159 1.97002   1
 -18  10   0 -1.9464 1.63232   9
 -18  10   0 0.54219 2.65255  10
 -18  10   0 1.62636 2.51267   9
  18  10   0 -1.4440 1.57292   5
  18  10   0 0.99123 1.93934   9
   1 -11   0 13.4351 3.92833   9
  -1 -11   0 12.1121 3.81500   9
   1 -11   0 22.1703 6.88694   1
   1 -11   0 8.98228 3.20193   9
  -1 -11   0 9.85906 3.09983   7
  -1 -11   0 15.3670 3.40728   9
  -1 -11   0 15.7974 3.87315   1
   1 -11   0 20.9220 6.72891   1
  -1 -11   0 7.83251 3.39466   1
   1 -11   0 6.05208 2.66324   7
   1  11   0 15.9912 3.67951   7
  -1  11   0 11.1373 3.29154   5
   1  11   0 8.87111 3.06704   1
   1  11   0 13.8648 3.04661  10
   1  11   0 11.9509 3.68051   9
   1  11   0 5.00769 2.41039   5
  -1  11   0 7.26439 2.66148   9
   1  11   0 9.49562 3.06819   1
  -1  11   0 10.4672 2.94796  10
  -1  11   0 12.4823 3.40289   7
   1  11   0 12.0324 2.60987   2
   1  11   0 16.7633 3.37331   9
  -1  11   0 11.5412 3.83573   1
  -1  11   0 12.6151 3.58623   1
  -1  11   0 9.29060 3.26007   9
  -3 -11   0 2.01443 2.76197   1
   3 -11   0 5.03656 2.36053   1
   3 -11   0 4.18787 3.02234   9
   3 -11   0 5.56377 2.49139   9
   3 -11   0 7.36238 2.41278   3
  -3 -11   0 5.54690 3.11369   9
  -3 -11   0 6.20730 2.46902   7
   3 -11   0 2.20383 1.06860   4
   3 -11   0 3.79414 2.25161   7
   3 -11   0 2.13229 2.45496   1
  -3 -11   0 2.21205 2.18220   9
  -3 -11   0 3.37364 2.56615   1
   3  11   0 1.65566 1.99963   9
   3  11   0 0.82179 2.45936   9
   3  11   0 5.14563 2.00872  10
  -3  11   0 4.85723 2.69877   1
   3  11   0 6.09969 2.56786   7
  -3  11   0 2.99375 2.01216   9
   3  11   0 5.84602 3.18150   1
  -3  11   0 4.80405 2.43765  10
  -3  11   0 9.48294 3.60305   1
   3  11   0 4.97824 2.08091   2
   3  11   0 1.66170 1.89897   5
  -3  11   0 6.52545 2.50791   7
   3  11   0 8.52280 3.01905   1
  -3  11   0 2.90283 2.63309   9
  -5 -11   0 4.34197 2.53234   7
   5 -11   0 2.94873 2.41379   9
   5 -11   0 2.04768 1.86461   3
  -5 -11   0 6.78178 2.87503   1
   5 -11   0 5.68204 2.78658   7
   5 -11   0 1.07514 2.09399   9
  -5 -11   0 3.06556 2.79702   9
   5 -11   0 3.13603 1.23506   4
   5 -11   0 2.66341 2.40263   1
   5 -11   0 1.26646 2.17118   1
  -5 -11   0 5.95310 2.59347   9
  -5 -11   0 5.93739 3.20782   1
   5  11   0 7.50270 3.21221   9
   5  11   0 5.09837 2.46055   5
  -5  11   0 4.62490 2.63385   7
   5  11   0 4.93713 2.22097   9
   5  11   0 7.96643 3.11655   1
  -5  11   0 5.09387 2.40330   5
   5  11   0 -0.5148 2.15347   1
  -5  11   0 2.10858 2.61049   1
   5  11   0 1.40259 1.80696   2
   5  11   0 4.21122 1.50963  10
  -5  11   0 2.39176 2.59799   1
  -5  11   0 4.12424 2.42260   9
  -5  11   0 1.82749 2.66291   9
  -5  11   0 2.31626 2.38829  10
   7 -11   0 11.3562 3.38047   1
   7 -11   0 9.16348 3.48426   9
  -7 -11   0 13.5997 3.79830   1
   7 -11   0 16.7510 4.17970   7
  -7 -11   0 8.39081 2.76452   9
   7 -11   0 12.3112 2.81691   3
  -7 -11   0 8.81476 2.89643   7
  -7 -11   0 6.09238 3.41233   9
   7 -11   0 7.76997 1.92694   4
  -7 -11   0 2.62963 2.59849   1
   7 -11   0 13.3876 3.94277   1
   7 -11   0 7.23393 2.97213   9
   7  11   0 8.55521 3.15597   1
  -7  11   0 12.6995 3.18163   9
  -7  11   0 7.78955 3.24106   1
  -7  11   0 8.85945 2.97151   1
   7  11   0 6.91586 2.57060   9
  -7  11   0 12.6344 3.87313  10
   7  11   0 6.53690 3.16485   9
  -7  11   0 7.43743 3.08047   9
   7  11   0 9.06288 2.59154   2
  -7  11   0 8.54624 2.95223   7
   7  11   0 4.44466 2.12186   1
   7  11   0 12.5301 3.43842   5
  -7  11   0 12.3932 3.42207   5
   7  11   0 9.30521 1.61657  10
   9 -11   0 4.95705 2.96665   9
  -9 -11   0 4.26427 2.32362   7
  -9 -11   0 2.07542 2.35695   1
   9 -11   0 6.40651 2.11037   4
   9 -11   0 1.50203 2.28510   1
  -9 -11   0 5.01938 2.34640   9
   9 -11   0 5.39568 2.44784   3
  -9 -11   0 0.59474 2.12268   9
   9 -11   0 6.32046 2.59610   9
   9 -11   0 5.04673 4.12253   7
  -9 -11   0 2.43212 2.12795   1
   9 -11   0 1.67401 1.76356   6
   9  11   0 5.67800 2.47257   5
  -9  11   0 3.96325 2.54218   9
   9  11   0 6.71567 2.51545   2
  -9  11   0 3.61396 2.80373  10
  -9  11   0 1.03777 2.63635   9
  -9  11   0 4.43420 2.56571   5
  -9  11   0 3.46238 2.56196   1
   9  11   0 3.29854 2.03197   9
  -9  11   0 2.33808 2.74573   1
  -9  11   0 2.81340 2.58812   7
   9  11   0 3.58045 2.35009   9
   9  11   0 4.16881 2.59607   1
  11 -11   0 2.66127 2.22194   9
  11 -11   0 3.64043 2.74861   1
 -11 -11   0 4.85739 2.42843   9
  11 -11   0 4.31014 2.31371   6
 -11 -11   0 6.19231 3.34009   1
 -11 -11   0 3.07387 2.28658   7
 -11 -11   0 6.78315 3.35273   9
  11 -11   0 5.88631 2.09079   4
 -11 -11   0 6.23468 2.73650   1
 -11  11   0 8.76514 3.56523   1
 -11  11   0 1.44516 2.42304  10
 -11  11   0 5.11518 2.53719   9
  11  11   0 0.21500 1.77094   5
  11  11   0 2.95021 2.52369   1
 -11  11   0 1.15909 2.51183   7
  11  11   0 7.32478 3.02778   9
 -11  11   0 4.97057 2.97362   1
 -11  11   0 0.02668 2.43493   9
  11  11   0 -0.3212 1.88341   2
 -13 -11   0 -0.4972 0.86997   6
  13 -11   0 0.78438 1.72392   1
  13 -11   0 1.39940 2.06981   6
  13 -11   0 -1.0371 1.58644   4
 -13 -11   0 0.95359 2.31372   7
 -13 -11   0 -0.3392 1.99719   1
 -13 -11   0 -0.0779 2.43396   9
  13 -11   0 -3.1132 1.62775   9
 -13 -11   0 -1.5547 1.63737   1
 -13 -11   0 1.91012 2.06801   9
 -13  11   0 0.59232 2.84657  10
 -13  11   0 0.66778 2.64311   1
  13  11   0 2.79613 2.10057   2
 -13  11   0 0.65539 2.43748   9
 -13  11   0 1.60196 2.43381   1
  13  11   0 -0.5498 1.58462   5
 -13  11   0 0.87669 2.35177   7
  13  11   0 -0.4234 1.67451   9
  13  11   0 0.76054 2.18669   1
 -13  11   0 -0.6322 1.86363   9
  15 -11   0 2.05162 2.10870   3
 -15 -11   0 3.51983 2.39307   9
  15 -11   0 -2.1019 1.44701   6
 -15 -11   0 0.16189 1.78510   1
 -15 -11   0 0.94888 2.67412   9
 -15 -11   0 -0.9464 0.72351   6
  15 -11   0 0.88951 1.70572   4
 -15 -11   0 -1.4727 1.83908   1
  15 -11   0 -0.2700 1.75155   1
  15 -11   0 -0.2332 1.98612   9
  15  11   0 -2.3250 1.53631   5
  15  11   0 1.71546 2.35732   1
 -15  11   0 -0.3289 2.34434   1
 -15  11   0 -0.1640 2.28157   1
 -15  11   0 1.29823 2.86988   9
 -15  11   0 -0.6159 2.20653   7
 -15  11   0 3.70118 3.22029  10
  15  11   0 2.04073 2.61740   8
  15  11   0 0.52377 1.93549   9
  15  11   0 -1.4521 1.76345   2
 -15  11   0 -1.8239 1.69218   9
  17 -11   0 -2.0337 1.60643   4
 -17 -11   0 -2.9373 1.59569   9
  17 -11   0 0.70591 1.92803   6
  17 -11   0 -0.8913 1.93163   9
 -17 -11   0 -0.1392 0.73957   6
  17 -11   0 -1.5361 1.83787   3
 -17 -11   0 -0.3930 2.34389   9
 -17 -11   0 -1.8652 2.09395   1
  17 -11   0 -0.5195 1.65443   1
 -17 -11   0 -0.0428 2.32243   3
 -17  11   0 1.35882 3.23043  10
 -17  11   0 1.66837 2.81324   9
  17  11   0 0.19251 2.09930   2
  17  11   0 0.76210 2.01390   5
  17  11   0 -1.1677 2.31402   8
  17  11   0 -1.6528 1.88296   1
 -17  11   0 3.45151 3.00233   7
 -17  11   0 2.43568 2.57399   1
 -17  11   0 -1.9507 2.15110   1
 -17  11   0 -0.0715 1.97307   9
   0 -12   0 25.3312 4.46931   1
   0 -12   0 36.0918 4.91678   3
   0 -12   0 68.3869 11.6255   1
   0 -12   0 47.7487 6.55179   7
   0 -12   0 29.6987 5.68302   9
   0 -12   0 38.0852 5.53716   9
   0  12   0 44.8685 4.35564   2
   0  12   0 38.9574 5.56797   9
   0  12   0 24.0649 5.00532   9
   0  12   0 40.1394 5.22687  10
   0  12   0 39.8523 6.67728   1
   0  12   0 39.3159 6.50914   1
   0  12   0 36.8693 5.58079   7
  -2 -12   0 5.70278 2.80828   9
  -2 -12   0 4.42772 2.64273   7
   2 -12   0 5.70585 2.39436   3
  -2 -12   0 14.5790 4.88315   1
  -2 -12   0 1.93682 2.33406   1
   2 -12   0 1.23336 2.30987   1
  -2 -12   0 3.13197 2.34392   3
   2 -12   0 2.70133 2.37220   1
   2 -12   0 6.35362 2.81755   9
  -2 -12   0 1.79774 3.12977   9
   2 -12   0 0.99812 2.11166   7
   2 -12   0 0.59466 2.43665   9
   2  12   0 3.99882 1.98352  10
  -2  12   0 0.95407 2.63367   1
   2  12   0 7.08799 3.00025   7
   2  12   0 5.42371 3.34426   9
   2  12   0 6.13662 3.31216   1
   2  12   0 5.07739 2.55722   9
   2  12   0 3.45610 1.88733   2
  -2  12   0 2.05154 2.41249  10
  -2  12   0 2.33659 2.35436   1
  -2  12   0 4.91369 2.77117   7
  -2  12   0 9.43647 3.64698   9
  -2  12   0 2.88516 2.18957   9
  -4 -12   0 7.54409 3.29724   1
   4 -12   0 5.86779 2.60808   1
  -4 -12   0 8.64749 3.14077   9
  -4 -12   0 2.59466 2.14238   7
   4 -12   0 6.23061 2.36311   3
  -4 -12   0 6.14347 3.38587   1
  -4 -12   0 2.56732 3.07376   9
   4 -12   0 1.75906 3.04394   9
   4 -12   0 0.40336 2.18447   9
  -4  12   0 1.90231 2.52418   1
   4  12   0 5.20345 2.77828   9
   4  12   0 5.20495 2.97237   9
   4  12   0 4.62126 2.08981   2
   4  12   0 10.3124 3.97143   1
   4  12   0 6.82147 2.14676  10
  -4  12   0 -0.4386 1.81028   9
  -4  12   0 1.12426 2.33842   7
  -4  12   0 7.30073 3.18546   9
   4  12   0 5.86631 2.93603   7
  -4  12   0 5.91899 3.64030   1
   4  12   0 3.44477 3.18708   5
  -4  12   0 5.50556 3.01881  10
   6 -12   0 8.64156 2.77084   3
   6 -12   0 2.44784 2.61904   9
   6 -12   0 14.0195 4.57130   9
  -6 -12   0 5.77691 3.47431   9
  -6 -12   0 6.04178 3.66502   1
  -6 -12   0 4.58668 2.80841   1
  -6 -12   0 4.45809 2.54952   7
  -6 -12   0 9.67331 3.20184   9
   6 -12   0 11.8991 3.73414   1
   6 -12   0 9.14539 1.90731   4
   6  12   0 9.59229 3.71010   1
   6  12   0 13.9134 3.21877   2
   6  12   0 6.64229 2.90414   9
  -6  12   0 1.96677 2.43472   7
  -6  12   0 5.27343 3.49431   9
   6  12   0 6.83186 1.74202  10
  -6  12   0 6.09744 2.68056   9
   6  12   0 6.00930 2.90282   5
  -6  12   0 3.64543 2.45087   1
   6  12   0 7.69844 3.18671   9
  -6  12   0 3.93541 2.63927  10
  -6  12   0 12.2510 3.74320   1
   8 -12   0 4.01337 2.09541   1
  -8 -12   0 11.2422 3.85336   1
   8 -12   0 10.3373 3.07174   3
  -8 -12   0 6.89784 2.73282   7
   8 -12   0 8.91098 2.14908   4
   8 -12   0 8.28841 3.25479   9
  -8 -12   0 10.6210 3.63726   1
  -8 -12   0 11.9815 3.94757   9
  -8 -12   0 6.95177 2.84044   9
   8 -12   0 7.75254 2.57706   6
   8  12   0 11.2602 3.66993   1
  -8  12   0 5.70456 3.32680   9
  -8  12   0 10.3819 3.13090   9
  -8  12   0 11.3861 3.51183   7
   8  12   0 12.4767 3.14449   2
  -8  12   0 7.46695 3.27911   1
   8  12   0 5.75340 2.89777   5
  -8  12   0 9.81697 3.70195  10
  -8  12   0 6.84287 2.99896   1
   8  12   0 12.6299 4.07847   9
 -10 -12   0 -0.8627 2.16784   9
  10 -12   0 0.64908 1.87230   6
 -10 -12   0 -0.7694 2.29334   9
  10 -12   0 2.88752 2.40194   3
  10 -12   0 2.43593 1.65174   4
 -10 -12   0 2.64262 2.96025   1
  10 -12   0 -0.7061 1.69312   1
 -10 -12   0 2.77003 2.17100   1
  10 -12   0 3.68368 2.48781   9
 -10  12   0 1.46058 2.57483   9
  10  12   0 2.87534 2.41483   5
 -10  12   0 4.15670 2.87715   7
  10  12   0 5.19712 2.97050   9
  10  12   0 4.35448 2.84732   1
  10  12   0 4.50228 2.45264   2
 -10  12   0 1.53851 2.90328  10
 -10  12   0 6.59832 3.53785   1
 -10  12   0 3.99576 2.41421   9
 -10  12   0 0.94675 2.16839   1
 -12 -12   0 6.08186 2.90441   1
  12 -12   0 9.13126 3.14335   6
  12 -12   0 8.07452 3.15692   9
  12 -12   0 3.67261 2.43604   3
 -12 -12   0 12.0034 4.12407   9
 -12 -12   0 12.3954 4.19279   1
  12 -12   0 10.3428 2.84696   4
 -12 -12   0 5.01999 1.43074   6
  12 -12   0 6.34619 3.19753   1
 -12 -12   0 9.04183 3.28175   9
 -12  12   0 15.2624 4.86373   1
  12  12   0 9.11979 3.35752   9
 -12  12   0 5.51339 3.40013   1
  12  12   0 7.87515 3.76428   1
  12  12   0 5.22446 2.69170   2
 -12  12   0 9.91615 4.07152   9
 -12  12   0 6.29821 3.30076   7
 -12  12   0 2.89730 2.44679   9
 -12  12   0 7.88893 3.84543  10
 -14 -12   0 1.62635 2.39511   9
 -14 -12   0 4.12055 3.22373   9
  14 -12   0 4.49432 2.79709   9
 -14 -12   0 2.93678 1.09146   6
 -14 -12   0 0.66739 3.06725   1
 -14 -12   0 0.47190 2.09054   1
  14 -12   0 2.33631 2.45635   1
  14 -12   0 2.00360 2.22635   3
  14 -12   0 3.23008 2.18067   6
  14 -12   0 5.63674 2.47626   4
 -14  12   0 2.97904 3.28256   9
 -14  12   0 2.48609 2.61616   9
  14  12   0 1.43309 2.58910   1
 -14  12   0 10.4495 4.89804   1
  14  12   0 0.23292 2.09799   2
  14  12   0 6.89038 3.54088   8
 -14  12   0 4.80725 3.22078   1
 -14  12   0 9.48597 3.69162   7
  14  12   0 5.51973 2.99916   9
 -14  12   0 0.49443 3.01023  10
   1 -13   0 5.75674 2.68308   9
  -1 -13   0 2.68946 2.29695   9
  -1 -13   0 -1.0717 1.93196   1
   1 -13   0 -0.3657 2.32285   1
  -1 -13   0 -1.7187 2.92974   9
   1 -13   0 1.36402 2.92698   9
  -1  13   0 2.12485 2.58341   1
  -1  13   0 6.03646 3.26035   7
   1  13   0 5.51182 2.93747   1
   1  13   0 3.52560 2.31504  10
   1  13   0 1.04562 2.58429   7
   1  13   0 2.54489 2.93709   9
  -1  13   0 5.79486 2.59883  10
  -1  13   0 -1.2505 1.84137   9
  -1  13   0 2.72305 2.89947   9
   1  13   0 0.38387 2.05702   9
   1  13   0 0.93911 1.69009   2
  -1  13   0 1.61641 1.95150   2
   3 -13   0 -1.1708 1.65810   1
  -3 -13   0 3.18702 2.56201   9
  -3 -13   0 -0.0595 2.98527   9
   3 -13   0 -1.4137 2.54151   9
  -3 -13   0 -2.4618 1.64621   1
   3 -13   0 3.20597 2.65384   9
  -3  13   0 -2.3694 2.08449   1
   3  13   0 2.65723 3.05746   1
   3  13   0 2.93322 2.05158   2
   3  13   0 -3.1274 1.98283   9
   3  13   0 -0.2058 2.17890   7
  -3  13   0 -0.0026 2.22702   9
  -3  13   0 4.30528 2.46149  10
   3  13   0 1.03601 1.71030  10
  -3  13   0 2.93780 2.64564   7
  -3  13   0 3.16818 2.63561   9
  -5 -13   0 0.48908 2.15262   1
   5 -13   0 -0.0990 2.15331   9
   5 -13   0 0.67482 2.01438   1
   5 -13   0 1.82207 1.87105   6
  -5 -13   0 -0.9674 2.34322   9
  -5 -13   0 3.64288 3.48120   9
  -5 -13   0 -1.4054 2.14464   1
  -5  13   0 0.90609 2.74147   9
  -5  13   0 1.43225 2.36593   1
   5  13   0 -1.5814 1.81375   1
  -5  13   0 -2.4799 1.68971   7
  -5  13   0 -0.2505 1.81326  10
   5  13   0 -0.2105 1.68303   2
   5  13   0 0.25509 1.38123  10
  -5  13   0 0.73885 2.54097   9
   5  13   0 -1.6576 2.29397   9
  -7 -13   0 1.53015 2.40504   1
   7 -13   0 0.35946 2.22273   1
   7 -13   0 -1.7892 1.81109   9
   7 -13   0 1.35820 1.93431   6
  -7 -13   0 -0.2058 2.05765   9
  -7 -13   0 -0.0289 2.53071   1
   7 -13   0 -0.2058 1.05806   4
  -7 -13   0 1.54543 3.42494   9
  -7  13   0 -0.2706 2.55999   9
   7  13   0 0.48538 0.89704  10
  -7  13   0 -0.1844 2.09874  10
   7  13   0 1.59800 2.16213   2
   7  13   0 -2.5918 1.90299   9
   7  13   0 1.89833 2.27618   1
  -7  13   0 1.81777 2.70713   9
  -7  13   0 0.58644 2.34299   7
   7  13   0 -0.5042 0.85164  10
  -7  13   0 0.86635 2.20562   1
  -9 -13   0 -4.4227 1.74657   9
   9 -13   0 3.69256 2.58714   6
   9 -13   0 2.17130 2.38973   9
  -9 -13   0 -0.7613 2.46152   1
  -9 -13   0 0.63603 2.26541   1
   9 -13   0 0.85537 1.46843   4
   9 -13   0 1.86657 2.40295   1
  -9 -13   0 1.38248 3.36464   9
  -9  13   0 1.20922 2.64747   9
   9  13   0 6.70554 2.64947   2
  -9  13   0 0.68785 2.94615   9
  -9  13   0 0.51658 2.39790   7
   9  13   0 -0.1987 1.99625   1
  -9  13   0 -0.5140 2.71531  10
  -9  13   0 2.02309 2.64032   1
   9  13   0 -1.9008 2.41878   9
 -28   0   1 -3.1225 1.82831   7
 -28   0   1 -0.4194 0.88482   9
  28   0  -1 -0.0858 1.66241   6
  28   0  -1 -2.4874 2.42469   8
 -28   0   1 -0.8018 1.87957   3
 -28   0   1 -0.9564 2.31284  10
  28   0  -1 -0.6366 2.25541   4
 -28   0   1 -0.3522 0.84449   9
 -26   0   1 -0.7993 1.06913   9
 -26   0   1 2.04324 1.16616   9
 -26   0   1 -0.1219 0.92679   1
 -26   0   1 -0.2412 0.93804   1
  26   0  -1 0.38685 2.31630   4
  26   0  -1 0.08972 1.49612   6
 -26   0   1 0.85301 2.25535   7
  26   0  -1 3.40600 2.86244   8
 -26   0   1 2.08021 1.93555   3
  24   0  -1 0.20639 0.62118   9
  24   0  -1 -0.1374 1.45386   6
 -24   0   1 -0.1680 1.14931   9
 -24   0   1 -2.9587 1.42279   3
 -24   0   1 -1.0891 0.85053   9
 -24   0   1 0.49696 1.08096   1
 -24   0   1 1.16444 2.07421   7
  24   0  -1 -1.8726 1.81990   8
  24   0  -1 0.25170 1.90374   4
 -24   0   1 1.37788 1.09477   1
  22   0  -1 -0.5146 0.64854   9
  22   0  -1 -1.8303 1.50343   4
  22   0  -1 -0.0275 0.82053   1
  22   0  -1 -0.5191 1.78494   8
  22   0  -1 -0.2967 0.74441   1
  22   0  -1 0.49357 0.77649   9
  22   0  -1 -0.5938 1.14938   6
 -22   0   1 0.68956 1.73526   3
 -22   0   1 0.18405 0.97603   9
 -22   0   1 0.36454 1.04003   1
 -22   0   1 -0.1249 0.96818   1
 -22   0   1 0.25870 1.05771   9
 -22   0   1 -1.2234 1.68067   7
 -20   0   1 0.40023 0.49972   5
 -20   0   1 -0.3045 1.49583   7
  20   0  -1 1.54948 0.93540   1
 -20   0   1 1.10175 1.07754   9
 -20   0   1 0.24088 1.41497   3
 -20   0   1 -0.2239 0.97658   9
  20   0  -1 -0.1418 0.72683   9
 -20   0   1 -0.4854 0.38579   5
  20   0  -1 2.20524 1.76959   8
  20   0  -1 -0.7635 1.45256   4
 -20   0   1 -0.2427 0.95422   1
  20   0  -1 -0.8722 1.00082   6
 -20   0   1 -1.0002 0.78291   1
  18   0  -1 -0.3657 1.40532   8
 -18   0   1 1.88556 1.87859   7
 -18   0   1 -0.0957 0.88797   9
  18   0  -1 0.72278 0.84888   1
  18   0  -1 -0.6559 0.64895   1
 -18   0   1 0.59678 0.91755   1
 -18   0   1 1.01343 0.98670   1
 -18   0   1 0.65626 0.49679   5
  18   0  -1 1.08418 0.75900   9
 -18   0   1 0.22871 0.82257   9
  18   0  -1 -1.1086 0.66239   9
  18   0  -1 -0.5433 0.98941   6
  18   0  -1 0.54474 1.32306   3
 -18   0   1 0.73948 1.21320   3
  18   0  -1 1.81551 1.68954   4
 -18   0   1 -0.0375 0.47950   5
 -16   0   1 -0.1679 0.48493   5
 -16   0   1 0.29195 0.86094   1
 -16   0   1 1.15766 1.30309   3
 -16   0   1 0.17574 0.81193   1
  16   0  -1 -0.2195 1.22540   4
  16   0  -1 1.21422 0.79701   9
 -16   0   1 0.03060 0.84824   9
 -16   0   1 -0.4970 1.29526   7
 -16   0   1 0.42584 1.16920   8
  16   0  -1 0.12232 0.72112   1
  16   0  -1 -0.2107 0.88505   6
 -16   0   1 -0.2554 0.39042   5
 -16   0   1 0.83938 0.82939   9
  16   0  -1 0.23304 0.68284   9
 -16   0   1 1.41572 1.07931   2
  16   0  -1 -0.9073 1.32553   8
  16   0  -1 -0.7586 0.94933   3
 -14   0   1 0.61266 1.17617   3
 -14   0   1 -0.1332 0.81758   2
 -14   0   1 0.21532 0.78751   9
 -14   0   1 -0.9613 0.62100   9
  14   0  -1 -0.0804 0.67709   9
 -14   0   1 0.41412 0.84463   1
  14   0  -1 0.78741 1.13435   3
  14   0  -1 0.98839 0.94080   6
  14   0  -1 0.95826 1.26269   8
 -14   0   1 -0.6585 0.46351   5
 -14   0   1 -0.4507 0.65870   1
  14   0  -1 -1.2622 0.55911   9
 -14   0   1 -0.2838 0.90603   8
  14   0  -1 -0.1975 1.00609   4
  14   0  -1 -0.2037 0.65333   1
 -12   0   1 -0.2429 0.39515   5
  12   0  -1 -0.2233 0.72745   6
  12   0  -1 -1.4080 0.74438   4
  12   0  -1 -0.1117 0.91464   8
 -12   0   1 -0.8804 0.66313   2
  12   0  -1 0.08999 0.55634   9
  12   0  -1 -0.5390 0.79312   3
 -12   0   1 0.06909 0.62531   1
 -12   0   1 0.96074 0.81225   1
 -12   0   1 0.23576 1.15671   3
 -12   0   1 -0.1872 0.62537   9
  12   0  -1 -0.7960 0.52007   9
  12   0  -1 -0.6239 0.54345   1
 -12   0   1 1.27126 1.01933   8
 -12   0   1 -0.3510 0.60959   9
  10   0  -1 -0.3971 0.71167   8
  10   0  -1 0.36414 0.57943   9
  10   0  -1 0.30680 0.87474   4
  10   0  -1 -0.3007 0.49652   1
 -10   0   1 -0.0612 0.60635   1
 -10   0   1 0.61148 0.66969   1
 -10   0   1 0.44382 0.87100   3
 -10   0   1 0.43922 0.79416   8
 -10   0   1 0.62054 0.62874   9
  10   0  -1 0.71952 0.68291   6
 -10   0   1 -0.7196 0.60687   9
 -10   0   1 0.60133 0.75937   2
  10   0  -1 0.81296 0.90099   3
  10   0  -1 -0.5029 0.52522   1
  10   0  -1 -0.3657 0.57955   9
  -8   0   1 0.52908 0.74704   2
   8   0  -1 -0.5198 0.48457   9
   8   0  -1 -0.6275 0.63390   3
  -8   0   1 0.19253 0.58946   1
   8   0  -1 -0.0714 0.57073   9
   8   0  -1 0.36979 0.70306   4
  -8   0   1 -0.4587 0.54466   9
  -8   0   1 0.32374 0.57136   9
  -8   0   1 -0.1908 0.55757   1
   8   0  -1 0.61099 0.73319   8
   8   0  -1 -0.3175 0.51753   1
  -8   0   1 0.55561 0.73376   8
   8   0  -1 0.13333 0.54058   6
  -8   0   1 -0.0222 0.70106   3
   8   0  -1 -0.3942 0.51967   1
  -6   0   1 0.28498 0.55811   1
  -6   0   1 -0.2394 0.20499   5
   6   0  -1 -0.0936 0.69367   3
  -6   0   1 0.34206 0.59272   9
   6   0  -1 -0.1465 0.51292   6
   6   0  -1 -0.0381 0.62938   8
   6   0  -1 0.37291 0.60013   1
  -6   0   1 0.90726 0.68105   8
   6   0  -1 -0.0112 0.29423   9
   6   0  -1 0.12228 0.56179   1
  -6   0   1 1.19253 0.78308   3
  -6   0   1 0.48260 0.55637   9
   6   0  -1 -0.2686 0.55215   9
  -6   0   1 0.14192 0.60150   2
  -6   0   1 0.24448 0.61080   1
   4   0  -1 -0.0810 0.42676   9
   4   0  -1 -0.0174 0.41987   1
   4   0  -1 -0.1366 0.35537   1
   4   0  -1 -0.2078 0.42350   3
  -4   0   1 0.56128 0.51835   3
  -4   0   1 0.29793 0.41970   8
  -4   0   1 -0.6340 0.34995   9
  -4   0   1 0.02647 0.40377   1
  -4   0   1 -0.0520 0.40235   1
   4   0  -1 0.08919 0.42119   8
  -4   0   1 -0.0399 0.37211   9
   2   0   1 0.23228 0.39471   8
  -2   0  -1 -0.0201 0.32782   7
  -2   0  -1 -0.1493 0.45037  10
   2   0   1 -0.0943 0.35739   2
  -2   0  -1 0.05643 0.40034   8
   2   0   1 -0.0374 0.31980   6
  -2   0  -1 0.03166 0.30121   2
   2   0   1 0.83451 0.43231   4
  -2   0  -1 0.10010 0.33511   4
  -2   0  -1 -0.4227 0.30385   6
  -2   0  -1 0.20587 0.31024   3
   4   0   1 -0.1055 0.59626   8
  -4   0  -1 -0.3296 0.51817   6
  -4   0  -1 0.04327 0.50602   3
   4   0   1 -0.2967 0.62733   4
  -4   0  -1 -0.3989 0.50376   2
   4   0   1 0.40593 0.57764   6
  -4   0  -1 0.80986 0.75194   7
   4   0   1 0.40942 0.58073   2
  -4   0  -1 0.19788 0.58616   8
  -4   0  -1 0.19681 0.51929   4
   6   0   1 0.32084 0.24493   9
  -6   0  -1 1.47693 0.76811   8
  -6   0  -1 0.70841 0.72579   7
   6   0   1 1.07729 0.62935   6
   6   0   1 -0.0709 0.58909   2
   6   0   1 -0.0194 0.22502   9
  -6   0  -1 0.39147 0.60908   6
  -6   0  -1 0.32098 0.59677   3
   6   0   1 -0.1478 0.63735   4
  -6   0  -1 0.19103 0.29270   9
  -6   0  -1 -0.4778 0.52681   2
  -6   0  -1 0.32528 0.60690   4
   6   0   1 -0.4474 0.52628   3
  -6   0  -1 -0.3965 0.29802   9
   6   0   1 -0.1817 0.69929   8
   8   0   1 0.14380 0.78331   4
  -8   0  -1 0.52126 0.38024   9
   8   0   1 0.56857 0.73004   3
   8   0   1 0.02100 0.83491   8
  -8   0  -1 0.67386 0.78914   3
  -8   0  -1 -0.5524 0.35575   1
  -8   0  -1 -0.2491 0.36418   1
   8   0   1 -0.5263 0.57604   6
  -8   0  -1 0.50376 0.63223   5
   8   0   1 -0.0123 0.27061   9
  -8   0  -1 0.15652 0.79584   8
   8   0   1 -0.3387 0.71353   2
  -8   0  -1 -0.0516 0.62331   6
  -8   0  -1 -0.5332 0.66632   4
  -8   0  -1 0.72998 0.72799   2
  -8   0  -1 -0.8262 0.71122   7
   8   0   1 0.03095 0.32234   9
  -8   0  -1 0.20331 0.39403   9
 -10   0  -1 0.81441 1.00823   8
 -10   0  -1 -0.1643 0.48006   1
 -10   0  -1 0.04471 0.49794   9
 -10   0  -1 0.43104 0.94950   7
  10   0   1 0.14360 0.32369   9
  10   0   1 1.03291 1.04479   8
 -10   0  -1 -0.2709 0.75797   2
 -10   0  -1 -0.6229 0.74033   4
 -10   0  -1 -0.7344 0.67685   6
  10   0   1 1.19285 0.88064   6
 -10   0  -1 0.75668 0.91708   3
 -10   0  -1 0.35207 0.64441   5
 -10   0  -1 0.27735 0.47247   9
 -10   0  -1 0.35764 0.47698   1
  10   0   1 0.16880 0.94652   4
  10   0   1 0.03662 0.95387   2
  10   0   1 0.07122 0.35340   9
 -12   0  -1 -1.5256 0.73260   4
  12   0   1 -1.4220 0.97792   4
 -12   0  -1 -0.2184 0.68378   5
 -12   0  -1 -0.8167 1.07125   7
  12   0   1 0.62776 1.19215   8
 -12   0  -1 0.25820 0.56011   1
 -12   0  -1 -1.3592 0.71886   2
 -12   0  -1 -0.7849 0.45478   9
 -12   0  -1 -0.1084 0.86737   6
 -12   0  -1 -0.2190 0.55408   9
  12   0   1 0.19260 0.36457   9
 -12   0  -1 -0.4871 0.91210   3
  12   0   1 0.31293 0.88036   6
 -12   0  -1 -0.0829 0.93792   8
  12   0   1 -0.0858 1.04778   2
 -12   0  -1 -0.2751 0.54078   1
 -14   0  -1 -0.7702 0.99648   8
 -14   0  -1 -0.3213 0.73061   5
 -14   0  -1 -0.7907 0.53458   9
  14   0   1 0.51100 1.42237   8
 -14   0  -1 -0.5886 0.89307   3
  14   0   1 -0.3080 1.29445   4
  14   0   1 0.75240 1.00367   6
 -14   0  -1 -0.4066 0.94767   4
 -14   0  -1 0.11814 1.23971   7
  14   0   1 -0.0681 0.32670   9
 -14   0  -1 0.52139 0.59335   9
 -14   0  -1 0.63048 0.61405   1
 -14   0  -1 -0.0215 0.98391   6
 -14   0  -1 0.21705 0.57836   1
 -14   0  -1 -0.1089 0.93722   2
 -16   0  -1 0.88985 0.70060   9
  16   0   1 -0.9220 1.49552   4
 -16   0  -1 0.64881 1.25644   3
 -16   0  -1 -0.1814 0.58261   1
 -16   0  -1 -0.5915 0.70572   5
  16   0   1 -0.0196 1.09154   6
 -16   0  -1 1.21436 0.64902   9
  16   0   1 0.18082 1.45206   8
 -16   0  -1 -1.0835 1.19781   7
  18   0   1 -1.5874 1.08727   6
 -18   0  -1 -1.1115 0.72683   5
  18   0   1 -0.1452 1.71367   8
 -18   0  -1 0.92100 0.70038   9
 -18   0  -1 -1.6362 1.45077   7
 -18   0  -1 1.90299 1.65125   3
  18   0   1 -1.8003 1.29266   4
 -18   0  -1 0.78081 0.64009   9
 -20   0  -1 0.36027 0.84980   5
  20   0   1 -0.4866 1.28197   6
  20   0   1 -0.1579 1.68167   4
 -20   0  -1 1.22335 1.78711   7
 -20   0  -1 0.00121 1.26292   3
  20   0   1 -3.6902 1.43984   8
 -22   0  -1 -0.8867 0.74691   5
 -22   0  -1 -0.7428 1.63764   3
  22   0   1 2.66064 2.48016   8
 -22   0  -1 -1.5304 1.74302   7
  22   0   1 -0.7547 1.95976   4
  22   0   1 2.66680 1.65992   6
 -24   0  -1 -1.5135 1.51709   3
 -24   0  -1 -1.0627 1.54802  10
  24   0   1 -1.5341 2.02055   8
  24   0   1 -0.3004 1.51441   6
 -24   0  -1 0.04122 0.79056   5
  24   0   1 -3.4985 1.76300   4
 -24   0  -1 0.19077 1.90069   7
 -24   0  -1 0.60046 0.75200   5
 -26   0  -1 -0.0699 1.84497  10
  26   0   1 -0.5359 1.46928   6
  26   0   1 -3.4393 2.17791   8
 -26   0  -1 -0.6204 2.00699   3
  26   0   1 -4.3331 1.79728   4
 -26   0  -1 0.91411 2.32008   7
 -27  -1   1 -0.7546 1.82536  10
  27  -1  -1 3.57238 3.16618   8
 -27  -1   1 -3.0569 1.59656   3
 -27  -1   1 -0.0807 2.30603   7
 -27  -1   1 1.05778 1.08985   9
  27  -1  -1 -2.3436 2.22955   4
  27  -1  -1 -1.0399 1.31909   6
 -27  -1   1 0.72195 0.97387   9
  27   1  -1 -0.3651 2.27733   4
  27   1  -1 -3.5721 2.08746   8
 -27   1   1 -0.1230 1.00359   1
 -27   1   1 0.93598 1.22323   9
 -27   1   1 0.82254 2.35806   7
 -27   1   1 1.72315 1.19137   1
 -27   1   1 -0.4085 1.68398   3
  27   1  -1 0.36294 1.44487   6
 -27   1   1 -0.1870 1.02286   9
 -25  -1   1 16.2698 3.69941  10
 -25  -1   1 16.7297 2.33810   9
 -25  -1   1 25.6756 4.34252   3
  25  -1  -1 14.6299 3.90832   8
  25  -1  -1 15.0284 1.73947   9
 -25  -1   1 21.7254 2.74214   1
  25  -1  -1 19.3318 4.18388   4
 -25  -1   1 20.2550 4.53665   7
  25  -1  -1 17.6716 1.55807   9
 -25  -1   1 20.2845 2.64690   1
 -25  -1   1 15.0753 2.14614   9
  25  -1  -1 13.7603 3.02584   6
  25   1  -1 20.3949 4.16639   4
 -25   1   1 20.7399 2.81998   1
 -25   1   1 13.4622 3.21841   3
  25   1  -1 18.2098 3.25437   6
 -25   1   1 16.8770 2.37380   9
 -25   1   1 17.3047 2.51682   9
  25   1  -1 18.8409 4.48862   8
 -25   1   1 16.9212 4.17072   7
 -25   1   1 18.4909 2.78673   1
  23  -1  -1 33.7918 2.59508   1
  23  -1  -1 37.3833 5.18551   4
 -23  -1   1 28.0688 3.18286   1
  23  -1  -1 36.9271 4.38698   6
 -23  -1   1 30.5650 2.95139   1
 -23  -1   1 34.5096 2.79478   9
 -23  -1   1 42.1870 5.28947   3
  23  -1  -1 31.8001 5.22782   8
  23  -1  -1 27.7193 2.21331   9
 -23  -1   1 35.8129 2.94416   9
 -23  -1   1 34.0044 5.43238   7
 -23   1   1 34.2175 4.47676   3
 -23   1   1 35.2745 2.90810   9
  23   1  -1 35.7356 4.13644   6
 -23   1   1 34.2342 3.15060   9
 -23   1   1 33.8074 3.25603   1
  23   1  -1 29.5412 2.01870   9
  23   1  -1 32.3610 2.07499   9
 -23   1   1 32.8145 5.08712   7
 -23   1   1 30.7858 3.05353   1
  23   1  -1 37.3586 5.77837   8
 -23   1   1 30.6881 1.97445   5
  23   1  -1 38.3784 4.98144   4
 -23   1   1 31.3577 1.91644   5
  21  -1  -1 23.3940 3.82322   3
  21  -1  -1 25.2845 4.16515   4
 -21  -1   1 17.0102 2.16233   9
 -21  -1   1 24.5855 2.92303   1
  21  -1  -1 19.1867 2.02433   9
 -21  -1   1 21.6340 2.75401   1
 -21  -1   1 19.4740 3.90942   7
  21  -1  -1 14.6998 2.67241   6
  21  -1  -1 21.5795 2.26498   9
  21  -1  -1 22.4939 4.15202   8
  21  -1  -1 21.4652 2.49070   1
 -21  -1   1 24.0204 3.92566   3
  21  -1  -1 23.0211 2.57934   1
 -21  -1   1 18.3657 2.46666   9
 -21   1   1 20.9865 2.87927   1
  21   1  -1 18.2027 3.93226   8
  21   1  -1 19.8354 2.27649   1
  21   1  -1 19.4239 3.37743   4
 -21   1   1 18.4350 1.77372   5
  21   1  -1 18.1894 1.87454   9
  21   1  -1 18.9262 1.95788   9
  21   1  -1 15.9151 2.00301   1
  21   1  -1 17.1363 2.83235   6
 -21   1   1 21.4752 2.50617   9
 -21   1   1 20.7387 3.97350   7
 -21   1   1 18.5760 3.20529   3
 -21   1   1 21.9456 2.79166   9
 -21   1   1 16.3913 2.57208   1
 -21   1   1 20.9262 1.82503   5
 -19  -1   1 93.5111 5.00615   1
  19  -1  -1 90.2481 6.45881   8
  19  -1  -1 105.178 6.49307   4
 -19  -1   1 86.0528 4.57632   9
 -19  -1   1 87.7910 4.89042   1
  19  -1  -1 88.2948 4.43860   9
  19  -1  -1 87.5578 4.71942   1
  19  -1  -1 84.8258 5.94109   3
 -19  -1   1 98.2613 6.34281   3
  19  -1  -1 89.2470 5.50211   6
  19  -1  -1 91.2168 4.63853   1
  19  -1  -1 84.4087 4.17009   9
 -19  -1   1 88.4960 4.76400   9
 -19   1   1 87.4706 6.72337   7
  19   1  -1 85.0564 5.12501   6
  19   1  -1 95.1819 4.58762   1
 -19   1   1 84.6857 4.96852   1
  19   1  -1 83.9237 6.30645   8
 -19   1   1 83.5889 4.89959   9
 -19   1   1 89.4561 5.94756   3
 -19   1   1 86.7128 5.11691   1
  19   1  -1 85.4668 5.80262   4
 -19   1   1 89.7926 4.16980   5
 -19   1   1 90.2634 3.94526   5
 -19   1   1 85.9249 4.62920   9
  19   1  -1 91.5238 4.19339   9
  19   1  -1 89.7694 4.15350   9
  19   1  -1 90.5998 4.56736   1
 -17  -1   1 283.900 10.2831   9
 -17  -1   1 258.247 10.5560   1
  17  -1  -1 272.026 11.0806   6
  17  -1  -1 251.439 11.5642   4
  17  -1  -1 285.361 12.4509   8
 -17  -1   1 262.931 10.3210   9
  17  -1  -1 274.021 10.1821   9
 -17  -1   1 267.462 10.6142   1
  17  -1  -1 258.914 9.80743   9
 -17  -1   1 280.393 11.9703   3
 -17  -1   1 280.478 8.82843   5
  17  -1  -1 265.051 11.7034   3
  17  -1  -1 266.337 10.4293   1
  17   1  -1 271.841 9.80580   9
  17   1  -1 274.181 11.5109   4
  17   1  -1 274.480 12.3291   8
  17   1  -1 270.939 10.6950   6
  17   1  -1 254.339 9.74401   9
 -17   1   1 267.651 9.50690   5
 -17   1   1 268.038 10.7381   1
 -17   1   1 285.658 11.8352   3
 -17   1   1 267.789 10.2639   9
 -17   1   1 255.935 10.8001   1
 -17   1   1 285.304 12.8382   7
 -17   1   1 261.492 10.5956   9
  17   1  -1 258.908 10.1279   1
 -15  -1   1 17.1612 2.79773   2
 -15  -1   1 10.9545 1.84005   1
 -15  -1   1 12.4719 0.95569   5
 -15  -1   1 12.3540 1.90338   1
  15  -1  -1 11.8744 2.47862   8
  15  -1  -1 12.2573 1.52177   9
 -15  -1   1 13.0733 2.49047   3
 -15  -1   1 11.3133 1.70271   9
  15  -1  -1 9.33157 2.21206   4
  15  -1  -1 12.5008 1.73387   9
  15  -1  -1 9.47989 1.88776   6
  15  -1  -1 14.1420 2.52414   3
 -15  -1   1 12.3281 1.69468   9
  15  -1  -1 15.9547 2.10300   1
 -15  -1   1 16.7597 2.89080   8
 -15   1   1 11.2471 2.16072   3
  15   1  -1 12.2981 1.79518   1
 -15   1   1 14.6583 1.31672   5
  15   1  -1 13.3723 1.57795   9
 -15   1   1 14.3279 2.10954   1
 -15   1   1 11.7572 2.18921   2
 -15   1   1 11.5616 1.90653   1
 -15   1   1 13.4001 1.99000   9
  15   1  -1 15.8708 2.43230   4
 -15   1   1 9.93909 1.58826   9
  15   1  -1 10.0127 2.42983   8
 -15   1   1 13.7470 2.56050   8
  15   1  -1 17.7042 2.21155   6
 -15   1   1 13.8288 2.88154   7
 -13  -1   1 433.151 16.4330   3
 -13  -1   1 455.273 15.1997   9
 -13  -1   1 429.913 15.4789   1
  13  -1  -1 424.626 16.1730   3
  13  -1  -1 450.950 16.7000   8
 -13  -1   1 452.482 15.5910   1
 -13  -1   1 444.356 16.5642   8
  13  -1  -1 422.258 15.1770   9
  13  -1  -1 429.337 15.5174   1
  13  -1  -1 448.120 15.4681   1
 -13  -1   1 438.720 16.1123   2
  13  -1  -1 453.357 16.3530   4
 -13  -1   1 438.673 14.1073   5
 -13  -1   1 432.511 15.2161   9
 -13   1   1 425.438 16.4612   8
  13   1  -1 427.181 15.9140   4
  13   1  -1 442.359 14.9506   9
  13   1  -1 438.259 15.3303   6
 -13   1   1 449.955 17.1430   7
 -13   1   1 433.753 14.5824   5
 -13   1   1 448.803 15.2719   9
 -13   1   1 422.900 15.4769   9
  13   1  -1 437.347 16.2857   2
 -13   1   1 439.473 15.7945   1
 -13   1   1 446.308 16.1573   2
  13   1  -1 434.901 14.9526   9
  13   1  -1 425.727 16.6058   8
 -13   1   1 491.500 15.8428   1
 -13   1   1 430.699 16.1205   3
  11  -1  -1 165.617 6.88487   6
  11  -1  -1 163.009 6.38385   9
 -11  -1   1 171.701 7.54875   3
  11  -1  -1 163.810 7.32534   4
  11  -1  -1 167.441 7.53137   8
  11  -1  -1 161.182 6.61384   9
 -11  -1   1 171.574 6.85638   1
 -11  -1   1 158.084 7.08070   2
 -11  -1   1 169.564 5.64038   5
  11  -1  -1 167.460 6.75587   1
 -11  -1   1 191.463 6.70161   9
  11  -1  -1 161.303 7.22922   3
  11  -1  -1 174.768 6.96539   1
 -11  -1   1 178.877 6.93631   1
 -11  -1   1 166.779 7.47868   8
 -11  -1   1 166.697 6.59681   9
 -11   1   1 167.976 7.51320   8
 -11   1   1 172.244 7.28242   3
  11   1  -1 158.043 7.49802   8
 -11   1   1 165.805 6.06540   5
 -11   1   1 166.026 7.00859   1
  11   1  -1 171.989 6.44016   9
  11   1  -1 161.317 7.24643   2
  11   1  -1 164.836 7.42328   3
 -11   1   1 165.785 6.54390   9
 -11   1   1 170.288 6.93710   1
  11   1  -1 163.234 7.03136   4
 -11   1   1 164.067 7.17562   2
  11   1  -1 155.313 6.66748   1
  11   1  -1 170.102 6.44215   9
 -11   1   1 170.521 6.87866   9
 -11   1   1 158.327 7.81612   7
  11   1  -1 161.043 6.48502   6
  -9  -1   1 131.266 4.42586   5
  -9  -1   1 139.828 5.31262   9
   9  -1  -1 142.698 5.88370   3
  -9  -1   1 139.034 6.00096   8
   9  -1  -1 128.021 5.74269   4
   9  -1  -1 124.017 5.51233   1
   9  -1  -1 126.942 5.43193   6
  -9  -1   1 131.697 5.67636   2
  -9  -1   1 131.503 5.27289   9
   9  -1  -1 134.409 5.49126   1
   9  -1  -1 128.459 5.11320   9
  -9  -1   1 133.808 5.50461   1
   9  -1  -1 133.155 5.41097   9
   9  -1  -1 125.063 5.86745   8
  -9  -1   1 124.528 5.87784   3
  -9   1   1 134.645 5.53597   9
   9   1  -1 132.336 5.46168   1
  -9   1   1 133.264 4.85424   5
   9   1  -1 131.597 5.73759   2
  -9   1   1 125.685 5.65946   2
  -9   1   1 134.547 5.69971   1
   9   1  -1 138.384 5.60441   4
   9   1  -1 128.065 5.08038   6
  -9   1   1 128.748 5.22788   9
  -9   1   1 126.749 5.69786   3
  -9   1   1 134.212 6.35036   7
   9   1  -1 124.180 5.11474   9
  -9   1   1 131.011 5.54803   1
   9   1  -1 129.486 5.95023   3
  -9   1   1 131.409 5.89213   8
   9   1  -1 121.478 5.09431   9
   9   1  -1 143.214 6.12850   8
   9   1  -1 128.616 5.37328   1
   7  -1  -1 0.11883 0.16213   9
  -5  -1   1 3895.56 135.710  11
   5  -1  -1 3765.21 136.880  11
   5   1  -1 3850.67 135.636  11
  -5   1   1 3773.38 137.295  11
   3  -1  -1 945.891 43.3875  11
   3   1  -1 990.006 43.1478  11
  -3   1   1 946.666 43.6952  11
   1  -1  -1 2640.19 93.5816  11
  -1  -1   1 2622.26 93.0887  11
  -1   1   1 2650.42 93.5214  11
   1   1  -1 2541.85 92.7660  11
   1   1   1 -0.0166 0.07190   9
  -3  -1  -1 3607.11 117.123  11
   3  -1   1 3482.81 119.840  11
  -3   1  -1 3441.17 119.904  11
   3   1   1 3463.65 116.886  11
  -5  -1  -1 361.955 11.6549   9
  -5  -1  -1 366.294 12.1510   5
   5  -1   1 362.684 11.9904   1
   5  -1   1 363.020 12.7166   8
  -5  -1  -1 369.751 11.7802   1
   5  -1   1 358.636 11.8845   9
  -5  -1  -1 361.063 12.2259   4
  -5  -1  -1 362.443 11.6860   1
   5  -1   1 362.312 12.5249   4
  -5  -1  -1 359.071 12.1241   6
   5  -1   1 366.204 12.8416   7
   5  -1   1 360.483 11.6679   9
  -5  -1  -1 345.199 12.3644   2
   5  -1   1 373.879 12.1862   3
  -5  -1  -1 349.466 12.5414   8
   5  -1   1 354.154 12.3327   6
  -5  -1  -1 359.530 11.5583   9
   5   1   1 354.622 12.1563   6
  -5   1  -1 358.571 11.9378   9
   5   1   1 352.810 11.4770   9
  -5   1  -1 389.543 12.3778   2
  -5   1  -1 348.977 12.4532   4
  -5   1  -1 359.399 12.7734   7
  -5   1  -1 361.744 12.1300   3
   5   1   1 352.842 11.6005   1
   5   1   1 371.529 12.5044   2
  -5   1  -1 368.009 12.0815   1
   5   1   1 358.637 12.2217   4
   5   1   1 362.158 12.6458   8
  -5   1  -1 367.608 12.7075   8
   5   1   1 362.530 11.5564   9
   5   1   1 355.171 12.1346   5
  -5   1  -1 361.854 11.7052   9
  -5   1  -1 344.262 12.2842   6
  -5   1  -1 359.329 11.9051   1
   5   1   1 362.167 11.6731   1
   7  -1   1 961.976 27.3603   9
  -7  -1  -1 866.123 27.2833   9
   7  -1   1 855.070 27.4983   9
   7  -1   1 833.869 27.5812   1
   7   1   1 872.075 27.1316   9
   7   1   1 853.361 27.2045   1
  -7   1  -1 862.365 27.7544   1
   7   1   1 875.188 27.2743   1
  -7   1  -1 838.215 28.6790   8
  -7   1  -1 857.880 27.6363   9
  -7   1  -1 837.633 28.8155   7
  -7   1  -1 873.441 28.5449   4
  -9  -1  -1 43.0843 2.09606   1
   9  -1   1 39.6995 3.01798   4
   9  -1   1 44.1191 2.16560   1
  -9  -1  -1 39.4627 2.07850   1
   9  -1   1 36.9549 3.11667   8
  -9  -1  -1 34.7807 2.67708   4
  -9  -1  -1 43.3799 3.14489   8
  -9  -1  -1 41.2422 2.45087   5
   9  -1   1 44.1416 2.85958   3
   9  -1   1 42.0684 2.23335   1
  -9  -1  -1 45.2389 2.03715   9
  -9  -1  -1 43.0504 2.00701   9
   9  -1   1 42.3376 1.95073   9
   9  -1   1 42.1839 2.13438   9
  -9  -1  -1 43.4976 2.65219   6
  -9  -1  -1 39.5087 2.98548   3
  -9  -1  -1 39.4887 2.86989   2
   9  -1   1 42.3572 2.87398   6
  -9   1  -1 41.4433 3.32003   7
   9   1   1 44.7929 1.81127   9
  -9   1  -1 34.9779 2.67266   2
  -9   1  -1 42.6534 3.04473   4
  -9   1  -1 43.2854 2.30991   1
  -9   1  -1 41.9151 2.81129   6
  -9   1  -1 40.4477 2.30149   9
   9   1   1 40.5817 1.73953   9
   9   1   1 40.4678 3.19991   8
  -9   1  -1 45.4394 2.44908   1
   9   1   1 42.5660 2.70216   6
  -9   1  -1 43.2319 3.22124   8
   9   1   1 46.2247 3.10272   2
  -9   1  -1 41.4583 2.75036   3
  -9   1  -1 38.7856 2.04950   9
   9   1   1 34.8361 2.72433   4
 -11  -1  -1 516.248 18.5696   8
 -11  -1  -1 520.484 16.6191   1
 -11  -1  -1 481.970 17.9435   2
 -11  -1  -1 495.279 16.4139   9
 -11  -1  -1 515.138 16.4244   9
  11  -1   1 477.302 17.7579   3
  11  -1   1 511.178 18.6908   8
  11  -1   1 504.004 16.6556   1
 -11  -1  -1 506.168 17.9343   4
  11  -1   1 513.510 16.5245   9
  11  -1   1 518.225 18.3013   4
 -11  -1  -1 522.256 17.1504   5
  11  -1   1 501.219 16.5750   1
  11  -1   1 511.964 17.8852   6
 -11  -1  -1 504.888 18.2337   3
 -11  -1  -1 513.664 17.4947   6
 -11  -1  -1 515.384 16.5799   1
  11  -1   1 494.235 16.2845   9
  11   1   1 528.993 17.6860   6
 -11   1  -1 516.390 17.0110   1
  11   1   1 501.081 18.6138   8
  11   1   1 503.594 18.1932   2
 -11   1  -1 518.722 16.5932   9
 -11   1  -1 497.851 17.7766   3
 -11   1  -1 500.356 17.7319   6
 -11   1  -1 490.204 18.6891   7
 -11   1  -1 495.495 18.5283   8
  11   1   1 487.273 15.9992   9
  11   1   1 498.906 16.0320   9
 -11   1  -1 486.628 17.9206   2
 -11   1  -1 497.743 18.1687   4
 -11   1  -1 490.330 16.8112   9
 -11   1  -1 499.596 16.8496   1
  11   1   1 520.999 18.0060   4
 -13  -1  -1 288.038 9.67152   1
  13  -1   1 275.799 11.9028   8
 -13  -1  -1 280.402 11.2476   4
 -13  -1  -1 269.171 9.46237   9
 -13  -1  -1 268.935 10.0994   5
  13  -1   1 277.203 11.1754   3
 -13  -1  -1 262.081 10.5783   6
  13  -1   1 270.172 9.24372   9
 -13  -1  -1 278.627 11.8048   8
 -13  -1  -1 280.362 11.4994   3
  13  -1   1 281.769 11.0982   6
  13  -1   1 257.659 11.3193   4
  13  -1   1 265.104 9.39611   9
  13  -1   1 267.940 9.56482   1
 -13  -1  -1 275.056 9.59089   1
 -13  -1  -1 281.322 9.46034   9
 -13  -1  -1 267.043 11.2109   2
  13  -1   1 280.383 9.54117   1
  13   1   1 289.315 12.0338   8
 -13   1  -1 273.917 11.1899   2
 -13   1  -1 283.190 11.5526   4
 -13   1  -1 271.227 11.0593   3
  13   1   1 291.464 10.9101   6
 -13   1  -1 258.369 9.83080   1
 -13   1  -1 306.318 10.1769   1
  13   1   1 277.407 11.2517   4
  13   1   1 272.083 8.91075   9
 -13   1  -1 257.374 11.6719   8
  13   1   1 273.481 11.4821   2
 -13   1  -1 283.291 9.93836   9
  13   1   1 264.963 8.88347   9
 -13   1  -1 273.826 12.0163   7
 -13   1  -1 278.711 9.63288   9
 -15  -1  -1 390.513 15.7398   3
 -15  -1  -1 397.749 14.1368   5
  15  -1   1 368.977 15.3303   3
 -15  -1  -1 391.671 13.3843   9
 -15  -1  -1 428.627 13.3971   9
 -15  -1  -1 401.541 13.5320   1
  15  -1   1 385.769 15.2415   6
 -15  -1  -1 405.476 13.5623   1
  15  -1   1 397.909 16.4238   8
  15  -1   1 392.498 13.0620   9
 -15  -1  -1 390.318 16.3044   7
 -15  -1  -1 399.728 14.8867   6
  15  -1   1 410.049 15.9396   4
  15  -1   1 387.002 13.1776   9
  15   1   1 399.615 16.4154   8
  15   1   1 401.046 15.0474   6
  15   1   1 409.222 15.9859   2
 -15   1  -1 405.271 15.4771   3
 -15   1  -1 392.636 13.8218   9
 -15   1  -1 400.178 13.8726   1
 -15   1  -1 409.460 13.5940   9
 -15   1  -1 400.644 14.0178   1
 -15   1  -1 404.278 16.5894   7
  15   1   1 413.259 15.6238   4
 -17  -1  -1 4.37140 2.07802   7
  17  -1   1 2.63090 1.53894   6
 -17  -1  -1 1.77717 1.29476   6
  17  -1   1 3.24395 0.61286   9
 -17  -1  -1 1.64189 0.72022   9
  17  -1   1 0.29638 1.75939   4
 -17  -1  -1 1.99999 0.97615   5
 -17  -1  -1 2.52170 0.75329   9
 -17  -1  -1 4.16951 1.68082   3
  17  -1   1 0.56097 1.68382   8
  17   1   1 0.40327 1.19297   6
 -17   1  -1 1.11505 1.44882   3
 -17   1  -1 2.50780 0.96783   9
 -17   1  -1 1.22378 1.10874   5
  17   1   1 -0.4787 1.37934   4
 -17   1  -1 2.75516 1.86784   7
 -17   1  -1 1.87728 0.91336   1
  17   1   1 1.87134 1.63022   2
  17   1   1 2.68724 2.05903   8
 -17   1  -1 1.05053 0.89068   1
 -17   1  -1 1.10001 0.83757   9
 -19  -1  -1 12.6266 3.04665   3
 -19  -1  -1 14.0107 1.22067   9
 -19  -1  -1 13.2401 3.13231   7
 -19  -1  -1 15.2066 1.25780   9
  19  -1   1 15.5939 2.76834   6
  19  -1   1 12.8959 3.51426   8
 -19  -1  -1 17.8562 2.11221   5
  19  -1   1 20.0056 3.60664   4
 -19   1  -1 19.2521 2.57888   5
 -19   1  -1 15.5104 1.62870   9
 -19   1  -1 13.3403 3.38955   7
 -19   1  -1 13.6077 1.77246   1
 -19   1  -1 14.5532 1.68463   9
  19   1   1 13.7615 2.55010   6
  19   1   1 15.4862 3.52431   8
 -19   1  -1 10.3701 2.54700   3
 -19   1  -1 16.1668 1.88146   1
  19   1   1 19.8386 3.49006   4
 -21  -1  -1 29.9232 4.37690  10
  21  -1   1 34.5453 4.74448   4
 -21  -1  -1 22.2786 4.09333   7
  21  -1   1 22.8014 4.52148   8
  21  -1   1 26.3837 3.82152   6
 -21  -1  -1 25.5476 2.20462   5
 -21  -1  -1 31.5934 4.51784   3
 -21   1  -1 26.6453 4.04963   3
  21   1   1 29.8561 4.24454   4
 -21   1  -1 26.9471 2.38185   5
 -21   1  -1 26.1034 4.57516   7
  21   1   1 23.4657 3.46773   6
 -21   1  -1 27.7531 1.82765   9
 -21   1  -1 23.3634 2.80561   5
 -21   1  -1 23.4114 1.84163   9
  21   1   1 27.7546 4.85267   8
 -23  -1  -1 16.3089 3.51612   3
  23  -1   1 11.6568 2.86869   6
 -23  -1  -1 8.20409 2.74768  10
  23  -1   1 9.21139 3.51885   8
  23  -1   1 8.14015 3.07138   4
 -23  -1  -1 12.7001 3.44728   7
 -23  -1  -1 8.15557 1.30839   5
 -23   1  -1 11.0838 1.96215   5
  23   1   1 8.41590 3.04375   4
 -23   1  -1 14.5847 3.25412   3
 -23   1  -1 15.3600 3.88455   7
  23   1   1 10.6783 3.62393   8
  23   1   1 7.39945 2.35088   6
 -23   1  -1 11.3476 1.71337   5
 -25  -1  -1 4.50956 2.46096   3
  25  -1   1 -1.2500 2.42734   8
  25  -1   1 0.08262 2.46788   4
 -25  -1  -1 1.42445 2.43258   7
 -25  -1  -1 0.95987 1.87916  10
  25  -1   1 1.26095 1.88022   6
 -25   1  -1 0.14523 1.78830   3
 -25   1  -1 1.55770 1.08587   5
 -25   1  -1 2.92131 2.69513  10
  25   1   1 9.75779 3.76374   8
 -25   1  -1 -2.8127 1.76441   7
 -25   1  -1 2.56177 1.07368   5
  25   1   1 5.50587 3.14104   4
 -27  -1  -1 16.9991 3.97819  10
 -27  -1  -1 11.6143 3.44234   3
  27  -1   1 26.1013 5.45003   8
  27  -1   1 15.3131 3.48228   6
 -27  -1  -1 11.7877 3.97324   7
  27  -1   1 13.5466 4.10540   4
 -27   1  -1 12.2027 1.35280   5
  27   1   1 11.6754 3.85038   4
 -27   1  -1 16.9702 4.40199  10
 -27   1  -1 19.3638 3.93039   3
  27   1   1 16.4061 4.85843   8
 -27   1  -1 9.06071 3.36258   7
 -28  -2   1 9.48412 1.50294   9
 -28  -2   1 10.7345 3.10473  10
  28  -2  -1 5.71326 3.32141   4
 -28  -2   1 10.0038 3.04223  10
 -28  -2   1 13.3614 3.86340   3
 -28  -2   1 10.7700 3.98717   7
  28  -2  -1 13.0509 4.08317   8
  28  -2  -1 6.45095 2.53169   6
 -28  -2   1 10.3262 1.51688   9
 -28   2   1 12.8604 2.32562   1
 -28   2   1 8.79888 3.96108   7
 -28   2   1 9.30719 2.04294   1
 -28   2   1 9.25332 1.93989   9
  28   2  -1 8.81865 3.32139   4
 -28   2   1 10.2082 1.98194   9
 -28   2   1 11.3537 3.18502   3
  28   2  -1 8.56503 3.56037   8
 -26  -2   1 10.1406 3.35915   3
  26  -2  -1 8.04657 3.47270   8
  26  -2  -1 5.80171 1.14917   9
 -26  -2   1 8.30689 1.87190   1
 -26  -2   1 4.05502 2.74986   7
 -26  -2   1 9.14199 1.70745   9
  26  -2  -1 13.4193 3.85132   4
 -26  -2   1 9.14152 2.68090  10
 -26  -2   1 7.41582 1.75566   1
  26  -2  -1 2.28594 2.00343   6
 -26  -2   1 5.03466 1.50609   9
 -26   2   1 4.90123 2.27080   3
  26   2  -1 9.41929 3.15257   4
  26   2  -1 8.40224 3.43211   8
 -26   2   1 6.09568 1.11917   5
 -26   2   1 6.17618 1.65020   9
 -26   2   1 4.69249 1.67368   1
 -26   2   1 7.32695 1.25297   5
 -26   2   1 4.96572 1.75401   9
 -26   2   1 6.41511 1.94935   1
 -26   2   1 2.31031 2.95985   7
 -24  -2   1 13.9481 2.22803   1
  24  -2  -1 10.8576 3.52131   8
 -24  -2   1 14.0737 2.15035   9
 -24  -2   1 14.5092 2.23161   9
  24  -2  -1 11.8969 1.81103   9
  24  -2  -1 13.5767 1.79369   9
 -24  -2   1 14.3482 3.87014   7
 -24  -2   1 20.1204 4.07190   3
  24  -2  -1 21.4745 4.43156   4
 -24  -2   1 17.0252 3.50817  10
 -24  -2   1 11.2940 2.12154   1
  24  -2  -1 11.7987 2.00288   1
  24  -2  -1 16.4466 2.23802   1
  24  -2  -1 9.65320 2.57489   6
  24   2  -1 13.2084 1.39465   9
 -24   2   1 14.3074 2.34609   9
 -24   2   1 12.0278 2.89632   3
 -24   2   1 17.7083 2.10501   5
 -24   2   1 14.6664 1.80374   5
 -24   2   1 12.0696 2.30525   9
 -24   2   1 14.0285 3.64918   7
  24   2  -1 19.4577 3.04689   6
  24   2  -1 6.83965 2.99401   8
 -24   2   1 14.7426 2.72210   1
  24   2  -1 8.40536 2.86428   4
 -24   2   1 12.1768 2.36815   1
  22  -2  -1 28.3330 4.66292   4
  22  -2  -1 24.7835 2.91089   1
  22  -2  -1 20.0260 3.73483   3
 -22  -2   1 18.7895 2.64962   1
  22  -2  -1 20.4035 2.59141   1
 -22  -2   1 24.6633 3.69577  10
  22  -2  -1 17.3407 3.23922   6
 -22  -2   1 18.5959 2.45495   9
  22  -2  -1 17.4533 3.88726   8
 -22  -2   1 19.5788 3.70892   3
  22  -2  -1 27.1531 3.46385   9
 -22  -2   1 18.3987 2.42671   9
  22  -2  -1 24.1757 2.22535   9
 -22  -2   1 19.8945 2.76055   1
 -22   2   1 16.5901 3.79649   7
 -22   2   1 24.5153 2.82071   9
 -22   2   1 26.9072 3.25224   9
  22   2  -1 21.7078 2.35190   1
 -22   2   1 28.2970 3.50314   1
  22   2  -1 21.8084 3.09191   6
  22   2  -1 17.8884 3.87736   8
 -22   2   1 23.6455 2.12861   5
  22   2  -1 22.1456 2.18891   1
 -22   2   1 20.2064 2.37784   5
 -22   2   1 18.3174 2.77690   1
 -22   2   1 22.7754 3.63821   3
  22   2  -1 22.3066 1.91017   9
  22   2  -1 22.2778 1.88857   9
  22   2  -1 30.1314 4.19639   4
 -20  -2   1 82.6306 4.75527   9
 -20  -2   1 81.3818 4.96271   1
  20  -2  -1 89.7272 4.48022   9
  20  -2  -1 81.9680 5.97869   3
  20  -2  -1 80.4158 5.59897   6
  20  -2  -1 90.7434 4.73960   9
 -20  -2   1 91.2505 5.80824  10
  20  -2  -1 98.6658 6.65176   4
 -20  -2   1 92.0692 4.81484   9
  20  -2  -1 85.4530 6.66027   8
 -20  -2   1 84.1261 4.98109   1
  20  -2  -1 94.8068 5.11200   1
 -20  -2   1 96.5939 6.56208   3
  20   2  -1 97.0320 7.02876   8
  20   2  -1 87.4532 5.21700   6
 -20   2   1 85.8589 5.91157   3
  20   2  -1 92.1771 4.62918   1
  20   2  -1 91.0789 5.94263   4
 -20   2   1 80.0562 5.12306   1
 -20   2   1 87.5256 5.29050   9
  20   2  -1 86.6583 4.59752   1
 -20   2   1 91.6495 4.38324   5
 -20   2   1 87.8725 6.94017   7
  20   2  -1 84.6477 4.11931   9
 -20   2   1 87.7795 4.90606   9
 -20   2   1 96.0381 5.59693   1
  20   2  -1 82.5599 4.15669   9
  18  -2  -1 32.9104 3.02383   1
  18  -2  -1 38.4008 2.72037   9
 -18  -2   1 39.7410 3.01160   9
  18  -2  -1 40.0721 3.67661   1
  18  -2  -1 36.8303 4.43236   4
  18  -2  -1 40.6129 2.96965   9
 -18  -2   1 34.8401 4.25502   3
 -18  -2   1 40.0564 3.18303   1
  18  -2  -1 44.1333 4.49608   8
 -18  -2   1 42.5406 3.30174   1
  18  -2  -1 38.2775 4.23313   3
 -18  -2   1 42.5274 3.03307   9
 -18  -2   1 39.9429 3.56907  10
  18  -2  -1 38.7546 3.59455   6
 -18   2   1 37.5250 2.58068   5
  18   2  -1 34.6861 4.24894   2
  18   2  -1 45.0820 3.32716   6
 -18   2   1 37.5765 2.96195   9
  18   2  -1 37.0955 3.64638   4
 -18   2   1 41.5446 4.41113   3
 -18   2   1 37.8124 3.40304   1
  18   2  -1 31.4666 4.28380   8
 -18   2   1 43.4567 5.27169   7
  18   2  -1 40.6335 2.65732   9
  18   2  -1 40.2870 2.59116   9
  18   2  -1 35.0789 2.75464   1
 -18   2   1 32.7398 3.47602   9
  18   2  -1 31.8650 2.66984   1
 -18   2   1 34.5021 3.20667   1
 -16  -2   1 67.5134 2.60263   5
  16  -2  -1 67.5714 4.44397   6
 -16  -2   1 59.6890 3.94235   1
  16  -2  -1 71.7397 3.66972   9
 -16  -2   1 69.9654 5.09135   3
  16  -2  -1 64.0123 4.76919   4
 -16  -2   1 61.4921 4.19918  10
  16  -2  -1 59.5177 3.75946   9
  16  -2  -1 65.8055 4.11310   1
  16  -2  -1 63.9562 4.55493   3
  16  -2  -1 58.8159 4.78620   8
 -16  -2   1 64.5165 3.79358   9
 -16  -2   1 59.2797 3.66059   9
 -16  -2   1 75.2516 4.24084   1
  16  -2  -1 59.9694 3.82999   1
 -16   2   1 70.1659 3.92989   9
 -16   2   1 67.3496 4.21388   9
  16   2  -1 57.2947 3.39167   9
 -16   2   1 66.0936 5.29681   7
  16   2  -1 66.4584 3.74839   1
 -16   2   1 65.2973 4.52574   3
  16   2  -1 66.9924 4.41275   4
 -16   2   1 73.7941 4.52986   1
  16   2  -1 61.6558 3.35816   9
  16   2  -1 63.7337 3.78044   6
  16   2  -1 60.0873 4.64972   2
 -16   2   1 64.1968 3.45156   5
  16   2  -1 57.9975 4.86959   8
 -16   2   1 63.7478 4.15552   1
 -14  -2   1 2.65747 0.55549   5
 -14  -2   1 1.44493 1.01297  10
 -14  -2   1 1.95987 1.03991   9
  14  -2  -1 1.43230 1.05948   1
 -14  -2   1 1.04648 0.94098   1
  14  -2  -1 3.72565 1.22253   1
 -14  -2   1 2.34994 1.16185   2
  14  -2  -1 2.04890 1.24002   6
  14  -2  -1 2.57649 1.15588   9
  14  -2  -1 1.33494 1.09215   3
  14  -2  -1 2.42585 1.45351   4
  14  -2  -1 0.30592 1.12556   8
  14  -2  -1 2.33047 0.93775   9
 -14  -2   1 2.82872 1.06062   9
 -14  -2   1 3.85590 1.66456   3
 -14  -2   1 1.60887 0.97660   1
 -14   2   1 0.33788 0.82084   9
 -14   2   1 3.14393 1.44049   8
 -14   2   1 0.53566 1.04386   3
  14   2  -1 1.41453 0.82742   1
  14   2  -1 1.78102 0.91622   9
  14   2  -1 0.84026 0.72746   9
 -14   2   1 0.61542 1.27163   7
 -14   2   1 1.47748 1.04631   1
 -14   2   1 3.87592 1.29454   1
  14   2  -1 1.24836 1.35445   8
  14   2  -1 3.25719 1.08886   1
  14   2  -1 2.80696 1.31465   2
  14   2  -1 3.61551 1.06613   6
 -14   2   1 1.13353 0.77415   5
 -14   2   1 0.81275 0.96066   2
 -14   2   1 1.18954 1.06876   9
  14   2  -1 1.05645 1.16817   4
 -12  -2   1 133.143 6.00635   1
 -12  -2   1 127.522 5.58265   9
  12  -2  -1 132.917 6.09531   1
  12  -2  -1 122.708 6.09433   3
  12  -2  -1 134.814 6.58197   8
 -12  -2   1 133.158 5.65190   9
  12  -2  -1 117.715 5.34442   9
 -12  -2   1 123.145 5.20563   6
 -12  -2   1 120.718 6.00072   2
  12  -2  -1 130.071 6.02523   6
 -12  -2   1 137.817 4.68224   5
 -12  -2   1 127.798 5.84337   1
  12  -2  -1 124.566 6.31344   4
  12  -2  -1 126.801 5.78688   9
  12  -2  -1 131.079 5.90213   1
 -12  -2   1 123.257 5.69074  10
 -12  -2   1 122.738 6.45323   3
 -12   2   1 130.607 6.03349   1
 -12   2   1 132.225 7.01556   7
  12   2  -1 123.559 5.27701   9
  12   2  -1 124.968 5.41429   9
  12   2  -1 126.827 6.22148   2
 -12   2   1 119.195 6.04996   2
  12   2  -1 132.490 5.89582   4
 -12   2   1 124.401 5.96940   9
  12   2  -1 129.245 6.61574   8
 -12   2   1 128.144 5.28229   5
 -12   2   1 134.995 6.28929   1
 -12   2   1 134.537 5.65503   9
  12   2  -1 121.260 5.60280   1
  12   2  -1 128.260 5.32698   6
 -12   2   1 126.337 6.09809   3
  12   2  -1 133.253 5.84695   1
 -12   2   1 123.873 6.39191   8
 -10  -2   1 120.979 6.05968   3
  10  -2  -1 120.127 5.64348   3
 -10  -2   1 117.727 5.55780   2
 -10  -2   1 126.681 5.34983   9
  10  -2  -1 124.722 5.76847   1
 -10  -2   1 127.463 4.50682   5
 -10  -2   1 120.666 5.60852   1
 -10  -2   1 127.600 5.32352   9
  10  -2  -1 128.508 5.20200   9
  10  -2  -1 112.737 5.43390   9
 -10  -2   1 121.424 4.82048   6
  10  -2  -1 118.059 5.79355   4
 -10  -2   1 121.738 5.24221  10
 -10  -2   1 128.659 5.62198   1
  10  -2  -1 129.415 5.63639   1
  10  -2  -1 117.860 5.89464   8
  10  -2  -1 129.233 5.63680   6
 -10   2   1 124.725 5.65645   3
  10   2  -1 122.604 5.20614   9
 -10   2   1 121.539 5.89837   8
  10   2  -1 112.993 5.44222   1
  10   2  -1 127.722 5.78769   2
  10   2  -1 123.044 6.05781   8
 -10   2   1 128.672 5.93569   1
  10   2  -1 125.174 4.88357   6
 -10   2   1 123.704 5.72085   9
 -10   2   1 123.262 5.68567   1
  10   2  -1 119.983 5.39206   1
  10   2  -1 123.873 4.61677   5
 -10   2   1 123.388 5.26748   9
 -10   2   1 123.322 5.05843   5
 -10   2   1 122.287 6.33319   7
  10   2  -1 120.981 5.07687   9
   8  -2  -1 5.05684 1.19297   1
  -8  -2   1 4.00782 0.98562   1
   8  -2  -1 5.52445 1.35298   8
  -8  -2   1 3.49946 0.96532   9
   8  -2  -1 6.17350 1.51103   7
  -8  -2   1 3.99975 0.63485   5
  -8  -2   1 1.87822 0.82075   9
   8  -2  -1 4.15330 1.02408   3
  -8  -2   1 5.88322 1.31333   1
  -8  -2   1 5.19045 1.14867   2
   8  -2  -1 5.32045 1.38364   4
  -8  -2   1 5.00972 0.73594   6
   8  -2  -1 4.18406 1.06646   1
  -8  -2   1 3.79776 1.23789   3
   8  -2  -1 4.79713 1.19289   9
  -8  -2   1 5.58666 0.96794  10
   8   2  -1 4.22990 0.72442   6
  -8   2   1 3.92067 1.11206   8
  -8   2   1 3.95964 1.03351   1
  -8   2   1 2.57403 1.04501   9
   8   2  -1 6.25711 1.33989   1
   8   2  -1 4.78420 1.02199   9
  -8   2   1 5.85308 1.41103   1
   8   2  -1 3.28502 0.80852   4
   8   2  -1 4.99994 1.28971   8
  -8   2   1 5.44737 1.21395   3
  -8   2   1 5.85811 1.53973   7
  -8   2   1 4.35494 1.02870   9
   8   2  -1 2.32015 0.74606   9
   8   2  -1 3.60357 1.06416   2
   8   2  -1 4.50548 1.09140   1
  -8   2   1 3.34556 0.84220   5
   8   2  -1 3.89681 0.71176   5
   6  -2  -1 4887.21 185.644  11
   6   2  -1 5369.04 184.706  11
  -4  -2   1 4974.12 178.304  11
   4  -2  -1 4753.27 178.885  11
  -4   2   1 5327.01 182.259  11
   2  -2  -1 29.0213 1.78559   9
   2  -2  -1 27.8674 1.76762   5
   2  -2  -1 27.4138 1.93761   1
   2  -2  -1 27.8748 1.73855   3
  -2  -2   1 23.6417 1.81463   7
   2  -2  -1 25.3527 1.97926   9
  -2  -2   1 27.4819 1.74628   9
  -2  -2   1 28.4261 2.02152   9
   2  -2  -1 27.1068 2.08622   1
   2  -2  -1 26.3989 1.77634   7
  -2  -2   1 24.5375 1.87791   1
  -2  -2   1 24.4026 1.64114  10
  -2  -2   1 20.9807 1.91786   1
  -2   2   1 28.3454 1.96743   1
  -2   2   1 27.9171 1.74585   9
   2   2  -1 24.4758 1.61803   5
   2   2  -1 25.8221 1.88288   1
  -2   2   1 27.4730 1.82767   7
  -2   2   1 23.2224 2.03641   1
  -2   2   1 25.8102 1.74670   5
  -2   2   1 28.8887 2.05877   9
   2   2  -1 28.5664 1.74116   9
   2   2  -1 27.3034 1.36205   2
   0  -2   1 565.586 33.5001  11
   0  -2  -1 509.324 31.7556  11
   0   2  -1 470.400 31.1573  11
   0   2   1 569.754 33.4049  11
   2  -2   1 504.962 17.4959   1
   2  -2   1 518.878 17.4540   7
   2  -2   1 511.202 16.9540   9
  -2   2  -1 524.363 17.3529   9
  -2   2  -1 533.747 17.4980   7
  -2   2  -1 526.840 17.5738   1
  -4  -2  -1 230.172 8.06153   4
   4  -2   1 231.105 8.55885   1
  -4  -2  -1 240.014 8.42967   1
  -4  -2  -1 238.374 8.55685   2
   4  -2   1 230.951 8.78086   1
  -4  -2  -1 240.330 8.17414   9
  -4  -2  -1 228.662 7.57809  10
  -4  -2  -1 263.578 8.77485   1
  -4  -2  -1 256.394 8.51873   9
  -4  -2  -1 234.501 8.48672   5
   4  -2   1 239.509 8.57707   6
   4  -2   1 234.283 9.05093   7
   4  -2   1 237.638 8.19329   3
   4  -2   1 235.379 8.63709   4
   4  -2   1 233.103 8.64259   9
   4   2   1 226.353 8.67397   8
  -4   2  -1 245.009 8.31490   9
  -4   2  -1 235.056 8.83317   8
   4   2   1 235.615 8.35581   9
   4   2   1 235.283 8.60857   2
   4   2   1 236.950 8.09873   4
  -4   2  -1 232.936 8.59729   4
   4   2   1 236.831 8.11367   9
  -4   2  -1 246.972 9.11790   7
  -4   2  -1 234.959 8.85918   1
   4   2   1 235.301 8.53475   5
  -4   2  -1 237.076 8.17563   3
  -4   2  -1 240.094 8.69435   9
  -4   2  -1 231.895 8.57807   1
   4   2   1 240.971 8.40724   1
   4   2   1 232.548 8.54989   1
   6  -2   1 10.3660 1.71549   7
   6  -2   1 13.3219 1.54144   9
   6  -2   1 13.0286 1.54760   1
  -6  -2  -1 10.3333 1.26449   4
  -6  -2  -1 10.6775 1.28404   9
   6  -2   1 9.94021 1.23755   3
  -6  -2  -1 12.8724 1.15646   9
  -6  -2  -1 11.1236 1.39568   1
  -6  -2  -1 11.2633 1.03780  10
  -6  -2  -1 13.4941 1.30827   1
   6  -2   1 10.0852 1.44947   6
  -6  -2  -1 11.0942 1.51232   2
   6  -2   1 12.6295 1.66681   4
   6  -2   1 7.97761 1.07939   9
  -6  -2  -1 11.2160 1.33408   5
  -6  -2  -1 11.2604 1.30912   6
   6  -2   1 11.8243 1.59826   1
  -6   2  -1 13.4694 1.38195   9
  -6   2  -1 12.9340 1.88474   8
   6   2   1 12.6059 1.23437   1
  -6   2  -1 8.06453 1.61905   7
  -6   2  -1 11.3125 1.58344   9
  -6   2  -1 10.5860 1.41123   2
   6   2   1 6.80745 1.35694   8
   6   2   1 14.0266 1.84422   2
   6   2   1 7.83482 1.22238   5
  -6   2  -1 10.5489 1.49695   1
  -6   2  -1 11.9690 1.39085   1
  -6   2  -1 10.8958 1.61993   4
   6   2   1 10.4230 1.09715   9
   6   2   1 10.1945 1.15964   9
   6   2   1 14.2903 1.49737   4
  -6   2  -1 10.9980 1.24060   3
  -8  -2  -1 453.654 15.7629   4
   8  -2   1 454.240 16.9279   7
   8  -2   1 449.423 15.7998   3
   8  -2   1 468.895 16.1625   6
   8  -2   1 464.412 16.3899   4
   8  -2   1 464.323 16.6791   8
   8  -2   1 469.501 15.7501   1
  -8  -2  -1 466.504 15.6586   5
   8  -2   1 452.546 15.8419   1
  -8  -2  -1 445.670 15.5834   6
  -8  -2  -1 471.256 15.4049   9
   8  -2   1 474.917 15.7344   9
  -8  -2  -1 459.633 16.1581   2
   8  -2   1 443.835 15.2404   9
  -8  -2  -1 459.879 15.2133   9
  -8  -2  -1 466.279 15.6199   1
  -8   2  -1 456.145 16.0348   2
  -8   2  -1 463.867 16.6214   8
  -8   2  -1 462.929 15.7581   1
   8   2   1 458.558 15.7013   5
  -8   2  -1 462.178 15.7844   3
  -8   2  -1 483.466 16.1085   1
  -8   2  -1 427.861 16.1871   4
  -8   2  -1 473.656 15.4048   9
   8   2   1 443.814 14.9914   9
   8   2   1 452.493 15.1562   9
   8   2   1 494.355 15.8858   4
   8   2   1 451.911 15.2607   1
   8   2   1 461.916 16.5762   8
  -8   2  -1 462.478 16.8950   7
   8   2   1 471.957 16.3654   2
 -10  -2  -1 482.398 17.6460   3
  10  -2   1 489.501 16.9501   3
  10  -2   1 480.107 17.1313   6
 -10  -2  -1 478.039 16.5249   6
 -10  -2  -1 501.847 16.2472   1
 -10  -2  -1 489.908 16.9046   4
 -10  -2  -1 471.638 17.2013   2
  10  -2   1 481.986 15.9981   9
  10  -2   1 499.646 16.6332   1
 -10  -2  -1 502.282 16.1334   9
 -10  -2  -1 485.376 16.3277   1
 -10  -2  -1 473.948 16.3921   5
 -10  -2  -1 472.501 15.9526   9
  10  -2   1 458.796 17.3496   4
  10  -2   1 482.569 16.3828   9
 -10  -2  -1 473.326 17.5707   8
 -10   2  -1 492.409 16.1732   9
 -10   2  -1 488.216 16.5637   1
  10   2   1 466.398 15.6338   9
 -10   2  -1 473.291 17.3923   4
  10   2   1 492.167 16.1076   1
 -10   2  -1 480.934 16.8294   1
 -10   2  -1 489.312 16.6106   9
 -10   2  -1 473.137 17.0548   2
 -10   2  -1 484.055 16.8288   3
  10   2   1 488.356 16.8834   4
  10   2   1 441.159 17.2267   2
  10   2   1 483.335 15.7988   9
  10   2   1 511.079 17.9451   8
  10   2   1 480.606 15.9354   1
  10   2   1 482.265 16.4811   5
 -10   2  -1 477.326 17.6966   8
 -10   2  -1 476.541 18.0051   7
 -12  -2  -1 221.145 8.56875   6
  12  -2   1 224.449 9.22544   6
  12  -2   1 219.899 7.82087   9
 -12  -2  -1 209.358 9.55467   8
 -12  -2  -1 211.558 8.10433   1
 -12  -2  -1 221.006 8.29214   5
  12  -2   1 215.759 8.13700   9
 -12  -2  -1 225.130 7.95155   9
 -12  -2  -1 202.671 9.11805   2
 -12  -2  -1 219.703 9.02472   4
  12  -2   1 221.333 9.91950   8
 -12  -2  -1 224.684 7.87982   9
 -12  -2  -1 218.598 9.62075   3
  12  -2   1 196.600 8.81500   3
  12  -2   1 216.410 8.34795   1
  12  -2   1 213.465 9.48164   4
 -12   2  -1 216.126 8.88081   3
 -12   2  -1 205.896 9.64359   8
  12   2   1 212.292 7.66879   1
 -12   2  -1 219.325 8.03887   9
  12   2   1 215.761 7.78940   1
  12   2   1 217.429 8.97487   4
 -12   2  -1 217.215 8.41736   1
  12   2   1 214.003 7.54591   9
 -12   2  -1 207.664 9.42677   4
 -12   2  -1 199.266 8.53706   1
 -12   2  -1 203.713 9.01606   2
  12   2   1 212.369 9.77541   8
 -12   2  -1 221.485 8.47833   9
 -12   2  -1 228.352 10.2277   7
  12   2   1 214.503 9.42766   2
  12   2   1 212.734 7.42197   9
 -14  -2  -1 267.138 9.53240   9
  14  -2   1 277.096 12.0721   8
  14  -2   1 266.625 9.46020   9
 -14  -2  -1 271.597 9.59580   9
  14  -2   1 262.094 11.0081   3
 -14  -2  -1 267.158 10.4746   6
 -14  -2  -1 272.515 9.75671   1
 -14  -2  -1 256.610 11.5632   3
  14  -2   1 260.060 11.5243   4
 -14  -2  -1 268.591 9.99367   5
  14  -2   1 261.905 9.95804   1
  14  -2   1 269.667 11.1504   6
  14  -2   1 271.755 9.74981   9
 -14  -2  -1 265.493 9.80221   1
  14   2   1 256.649 11.9142   8
  14   2   1 260.991 9.01357   9
 -14   2  -1 263.710 12.1775   7
 -14   2  -1 296.175 11.1449   3
  14   2   1 264.148 9.18981   1
 -14   2  -1 243.611 10.9620   2
  14   2   1 272.896 11.0491   4
 -14   2  -1 261.267 9.75283   9
 -14   2  -1 269.541 10.2037   9
  14   2   1 264.340 8.94458   9
 -14   2  -1 275.685 10.4822   1
 -14   2  -1 270.165 10.1944   1
  14   2   1 288.700 11.7257   2
  16  -2   1 172.077 9.38979   8
  16  -2   1 176.816 6.59485   9
 -16  -2  -1 177.696 7.19667   5
  16  -2   1 173.782 7.05456   1
 -16  -2  -1 169.431 7.82753   6
 -16  -2  -1 179.674 7.00981   1
 -16  -2  -1 172.456 6.73502   9
  16  -2   1 186.932 9.22585   4
  16  -2   1 179.260 8.55478   3
 -16  -2  -1 179.127 6.79669   9
 -16  -2  -1 170.642 6.86368   1
  16  -2   1 190.650 8.74568   6
  16  -2   1 176.814 6.85015   9
 -16  -2  -1 189.489 9.25339   3
  16  -2   1 168.017 6.89856   1
 -16   2  -1 173.371 7.59844   1
 -16   2  -1 169.453 8.27249   3
 -16   2  -1 177.405 7.44476   1
 -16   2  -1 167.500 7.00145   9
 -16   2  -1 178.081 7.41951   9
  16   2   1 177.321 5.93485   9
  16   2   1 177.062 9.41304   8
  16   2   1 195.883 9.32791   2
 -16   2  -1 163.448 9.37957   7
  16   2   1 184.509 8.61605   4
  18  -2   1 18.8412 3.13711   3
 -18  -2  -1 21.2882 3.56589   3
  18  -2   1 18.6402 3.48977   4
  18  -2   1 18.7405 1.54704   9
 -18  -2  -1 20.7167 1.72903   9
  18  -2   1 14.8328 2.81702   6
 -18  -2  -1 18.9736 2.75757   6
  18  -2   1 17.4210 3.65506   8
  18  -2   1 17.6973 1.67970   1
 -18  -2  -1 20.3762 2.15591   5
  18  -2   1 18.2735 1.77372   9
 -18  -2  -1 17.2982 1.73190   9
 -18   2  -1 17.9770 3.67182   7
  18   2   1 13.7380 2.88501   2
  18   2   1 19.2830 3.82054   8
 -18   2  -1 16.5826 2.15675   9
 -18   2  -1 19.9045 2.12621   9
  18   2   1 18.0654 3.01152   4
 -18   2  -1 19.9048 3.07875   3
 -18   2  -1 19.8130 2.37239   1
 -18   2  -1 18.9182 2.43124   1
  20  -2   1 20.1573 3.34688   6
 -20  -2  -1 16.7814 1.42594   9
 -20  -2  -1 16.9722 1.97050   5
  20  -2   1 16.8611 1.23800   9
 -20  -2  -1 11.9859 2.89092   3
 -20  -2  -1 20.0915 3.94029   7
  20  -2   1 18.4183 3.80403   4
  20  -2   1 20.2168 3.98706   8
 -20  -2  -1 13.0983 2.85319  10
  20  -2   1 15.3780 1.27507   9
 -20  -2  -1 17.0375 1.36963   9
  20   2   1 13.9774 3.35774   2
 -20   2  -1 9.44813 2.94851   7
  20   2   1 20.2368 3.43807   4
 -20   2  -1 18.2499 2.21477   9
 -20   2  -1 19.7064 2.42869   5
 -20   2  -1 14.8112 2.74701   3
  20   2   1 17.8704 3.98377   8
 -20   2  -1 19.6066 2.09444   9
 -20   2  -1 18.0146 2.25197   1
 -20   2  -1 17.1154 2.58549   5
 -20   2  -1 15.9466 2.25494   1
  22  -2   1 29.3874 4.85065   8
  22  -2   1 24.9510 3.84911   6
 -22  -2  -1 32.7978 5.26142   7
 -22  -2  -1 27.2586 3.99408  10
 -22  -2  -1 36.0575 4.95746   3
 -22  -2  -1 28.7280 2.08258   5
  22  -2   1 36.7108 5.30385   4
 -22   2  -1 33.1529 2.83027   5
 -22   2  -1 28.8501 2.22900   9
 -22   2  -1 20.9711 3.46211   3
  22   2   1 37.9913 4.95081   4
 -22   2  -1 29.3025 2.41046   9
 -22   2  -1 28.5077 3.29315   5
 -22   2  -1 26.7483 2.36698   1
  22   2   1 29.0266 5.14640   8
 -22   2  -1 31.0580 5.14316   7
 -24  -2  -1 2.04060 2.07872   3
 -24  -2  -1 1.50158 2.30454   7
 -24  -2  -1 4.14640 2.13154  10
  24  -2   1 5.57773 2.33594   6
  24  -2   1 6.83255 2.93955   4
  24  -2   1 8.71016 3.54271   8
 -24   2  -1 8.07437 2.50575   3
  24   2   1 5.73403 2.88719   8
 -24   2  -1 6.69913 1.80480   5
 -24   2  -1 3.16384 0.85221   9
  24   2   1 9.35281 3.07970   4
 -24   2  -1 3.39089 1.32930   5
 -24   2  -1 6.71384 2.99552   7
 -26  -2  -1 4.84676 2.46340  10
 -26  -2  -1 6.86729 2.73610  10
 -26  -2  -1 5.46674 2.90752   3
  26  -2   1 13.9757 4.06481   4
  26  -2   1 2.62857 2.20174   6
 -26  -2  -1 6.28907 2.99907   7
  26   2   1 1.43913 3.02060   8
 -26   2  -1 3.03751 1.29143   5
 -26   2  -1 0.81828 2.39440  10
  26   2   1 8.73976 3.63795   4
 -26   2  -1 4.67117 2.93749   7
 -26   2  -1 7.79533 1.82093   5
 -26   2  -1 4.33223 2.36966   3
 -27  -3   1 3.05227 2.07638  10
 -27  -3   1 4.74338 1.43911   9
 -27  -3   1 4.58841 2.07431  10
 -27  -3   1 5.77923 1.56455   1
  27  -3  -1 3.40335 2.20236   6
  27  -3  -1 2.63075 2.26440   3
 -27  -3   1 0.19745 2.50454   7
 -27  -3   1 1.21836 1.26056   1
  27  -3  -1 1.02870 2.60015   4
 -27  -3   1 6.87159 3.18171   3
 -27  -3   1 1.25040 1.24900   9
  27  -3  -1 0.67627 0.96504   9
 -27   3   1 1.03648 2.87314   7
 -27   3   1 0.40250 1.00999   5
 -27   3   1 2.22120 1.63506   1
 -27   3   1 1.89411 1.26471   5
 -27   3   1 1.12139 1.92799   3
  27   3  -1 0.76159 2.17293   4
  27   3  -1 2.82169 2.97719   8
 -27   3   1 3.60077 1.86004   9
 -27   3   1 1.93525 1.58154   9
 -27   3   1 0.44011 1.28487   1
  25  -3  -1 1.14646 1.83608   3
 -25  -3   1 5.35360 2.67644   3
  25  -3  -1 2.24245 1.38760   1
 -25  -3   1 2.71390 2.04101  10
  25  -3  -1 2.91650 1.31218   9
 -25  -3   1 2.22657 1.28767   1
 -25  -3   1 2.20631 1.34241   1
  25  -3  -1 0.90114 2.47002   4
 -25  -3   1 3.42284 1.47571   9
  25  -3  -1 4.96567 1.40501   9
 -25  -3   1 1.08340 1.22520   9
  25  -3  -1 2.55647 1.97211   6
  25  -3  -1 3.02381 1.27293   1
 -25   3   1 3.66883 2.70204   7
  25   3  -1 3.07268 0.81550   9
 -25   3   1 1.91062 1.35438   5
 -25   3   1 3.62000 2.21169   3
  25   3  -1 2.33079 0.78985   9
 -25   3   1 3.36017 1.29954   5
  25   3  -1 1.89287 2.28928   4
  25   3  -1 4.85281 3.01306   8
 -25   3   1 4.72030 1.88586   1
 -25   3   1 3.92135 1.75785   1
 -25   3   1 2.59580 1.66404   9
 -25   3   1 2.09613 1.38103   9
 -23  -3   1 16.6819 2.68694   1
  23  -3  -1 17.3385 2.35625   9
 -23  -3   1 18.0330 2.52399   9
 -23  -3   1 14.6780 3.46900   3
 -23  -3   1 17.0580 2.50671   9
 -23  -3   1 21.1523 2.97666   1
  23  -3  -1 20.2463 2.92029   1
  23  -3  -1 15.3741 3.14677   6
  23  -3  -1 33.1436 5.36530   8
  23  -3  -1 19.0516 2.54238   9
  23  -3  -1 14.1692 3.21206   3
 -23  -3   1 19.9517 3.27770  10
  23  -3  -1 20.0632 2.76620   1
  23  -3  -1 19.6387 4.12157   4
  23   3  -1 18.2901 2.34449   1
 -23   3   1 18.3096 3.14495   1
  23   3  -1 15.2490 3.34851   4
  23   3  -1 17.7077 1.93715   9
 -23   3   1 15.5995 2.75882   9
 -23   3   1 22.9091 2.58173   5
 -23   3   1 17.9925 2.71282   9
  23   3  -1 22.6443 2.24881   1
  23   3  -1 16.4281 3.78588   8
 -23   3   1 21.1238 3.14602   1
 -23   3   1 18.6997 4.13357   7
 -23   3   1 25.5076 3.87194   3
 -21  -3   1 9.25964 2.19008  10
  21  -3  -1 9.73342 2.98852   4
  21  -3  -1 6.68913 2.35900   3
 -21  -3   1 6.06620 2.35768   3
  21  -3  -1 5.00735 2.02831   6
  21  -3  -1 5.47753 1.80034   1
  21  -3  -1 5.89360 1.46230   9
 -21  -3   1 4.55842 1.56955   9
 -21  -3   1 8.52482 1.85737   9
  21  -3  -1 6.34863 2.73714   8
 -21  -3   1 6.64022 1.94628   1
 -21  -3   1 6.69924 1.84167   1
 -21   3   1 8.09989 1.93787   9
  21   3  -1 5.69323 1.29750   9
  21   3  -1 10.3660 1.87719   1
  21   3  -1 7.67528 1.50269   9
  21   3  -1 7.00976 2.82086   8
 -21   3   1 3.93997 2.32248   7
  21   3  -1 10.2076 2.75505   4
 -21   3   1 5.63545 1.44489   5
  21   3  -1 6.36607 1.57996   1
 -21   3   1 10.4279 2.60649   3
 -21   3   1 3.25843 1.64433   1
  21   3  -1 3.83315 2.08575   2
 -21   3   1 4.11680 1.86302   9
 -21   3   1 10.1968 2.38096   1
 -19  -3   1 1.54307 1.16576   9
  19  -3  -1 -0.2733 0.98365   9
  19  -3  -1 1.48633 1.91577   8
  19  -3  -1 0.30340 1.66860   4
  19  -3  -1 0.68479 1.38352   6
  19  -3  -1 1.44834 0.99867   9
 -19  -3   1 0.81625 1.03685   1
 -19  -3   1 0.51394 1.08629   9
  19  -3  -1 1.41408 1.15730   1
 -19  -3   1 0.43256 1.55531   3
 -19  -3   1 -0.8632 0.94542  10
 -19  -3   1 -0.2085 0.91220   1
  19  -3  -1 -0.6544 0.90147   1
  19  -3  -1 -0.2275 1.21030   3
 -19   3   1 0.84240 1.29475   9
 -19   3   1 -0.2510 0.78667   5
  19   3  -1 -0.1858 1.51843   8
  19   3  -1 0.03641 0.49606   1
  19   3  -1 0.09214 0.89703   9
  19   3  -1 0.34716 0.86791   1
  19   3  -1 1.72230 1.54292   4
 -19   3   1 -1.6987 1.09055   3
  19   3  -1 -0.2005 0.79634   9
 -19   3   1 -0.6091 1.05106   9
 -19   3   1 -0.1315 1.06370   1
 -19   3   1 -1.7281 0.86708   1
 -19   3   1 -1.7836 1.23801   7
  19   3  -1 -0.4038 1.41730   2
 -17  -3   1 0.38138 0.95535   9
  17  -3  -1 1.66280 1.69198   4
  17  -3  -1 2.27208 1.46560   6
 -17  -3   1 1.65760 1.08223   9
 -17  -3   1 2.24823 0.67161   5
  17  -3  -1 2.85841 2.04653   8
  17  -3  -1 1.65533 1.09913   9
 -17  -3   1 1.71268 1.18238   1
  17  -3  -1 1.83769 1.32026   1
  17  -3  -1 0.28426 1.18914   9
 -17  -3   1 3.66919 1.26589  10
 -17  -3   1 1.99497 1.71052   3
 -17  -3   1 2.77772 1.28601   1
  17  -3  -1 3.79912 1.63212   3
  17  -3  -1 1.72089 1.06352   1
 -17   3   1 1.71479 1.26932   1
  17   3  -1 2.16920 1.22039   1
 -17   3   1 1.92218 1.78698   7
 -17   3   1 2.75378 1.49511   9
 -17   3   1 1.98166 1.35586   3
 -17   3   1 2.94831 1.29389   9
 -17   3   1 1.77260 0.98436   5
  17   3  -1 0.27514 1.40576   2
  17   3  -1 1.56624 0.93937   9
  17   3  -1 2.41954 1.16297   9
  17   3  -1 2.30791 1.35802   4
 -17   3   1 1.91600 1.37752   1
  17   3  -1 2.90072 1.79223   8
 -15  -3   1 14.5905 2.04060  10
  15  -3  -1 16.5432 2.42707   1
  15  -3  -1 10.8935 2.19012   6
 -15  -3   1 15.3651 1.30716   5
  15  -3  -1 10.4665 2.43474   4
  15  -3  -1 16.8922 2.11144   9
 -15  -3   1 17.6993 2.02779   6
 -15  -3   1 16.8098 2.22928   9
 -15  -3   1 19.4357 2.89048   2
 -15  -3   1 17.0772 2.93261   3
  15  -3  -1 19.8855 2.85981   1
  15  -3  -1 15.4551 2.32358   9
  15  -3  -1 12.4391 2.25599   3
 -15  -3   1 22.3189 2.53161   9
 -15  -3   1 14.3239 2.21361   1
 -15  -3   1 12.5745 2.22909   1
  15  -3  -1 15.2475 2.79805   8
  15   3  -1 16.6713 1.96002   9
 -15   3   1 18.8725 2.91648   1
 -15   3   1 17.5419 3.02798   8
  15   3  -1 16.6664 2.21523   1
  15   3  -1 12.4947 2.07131   4
  15   3  -1 15.0209 2.21366   1
 -15   3   1 19.7173 3.46461   7
  15   3  -1 15.6794 2.67352   2
  15   3  -1 16.1340 2.92036   8
  15   3  -1 13.5336 1.94920   9
 -15   3   1 13.3024 2.37844   1
 -15   3   1 16.6572 2.60007   9
 -15   3   1 18.3469 2.57400   3
 -15   3   1 16.2099 2.06631   5
 -15   3   1 17.0974 2.26084   9
 -15   3   1 10.6131 2.20287   2
 -13  -3   1 84.0032 5.39411   3
 -13  -3   1 90.6242 4.95549   2
 -13  -3   1 90.5550 4.84209   1
  13  -3  -1 83.4173 4.73230   1
 -13  -3   1 80.8418 3.84611   6
 -13  -3   1 80.7002 4.47087   9
  13  -3  -1 90.0892 5.40411   8
  13  -3  -1 71.0434 4.09737   9
  13  -3  -1 91.1083 5.25611   4
  13  -3  -1 88.5675 5.03592   1
 -13  -3   1 87.0264 3.63136   5
 -13  -3   1 76.8899 4.06813  10
  13  -3  -1 91.5613 4.99358   3
 -13  -3   1 99.2752 4.66485   9
 -13  -3   1 86.3468 4.88421   1
  13  -3  -1 76.1799 4.56039   9
  13  -3  -1 81.1845 4.83172   6
 -13   3   1 88.5789 4.34604   5
  13   3  -1 85.7899 4.35590   9
 -13   3   1 82.0165 4.39600   9
  13   3  -1 81.8612 4.98452   2
  13   3  -1 79.1198 3.73406   5
  13   3  -1 80.8769 4.49606   1
 -13   3   1 85.8682 4.99380   9
  13   3  -1 89.9893 5.53330   8
  13   3  -1 85.3915 4.45755   4
  13   3  -1 90.6986 4.84545   1
 -13   3   1 73.0739 4.91983   1
 -13   3   1 76.0019 4.66077   3
 -13   3   1 81.5890 5.14336   8
 -13   3   1 86.2221 4.94812   1
 -13   3   1 79.8632 5.59612   7
  13   3  -1 84.3375 4.12196   9
  11  -3  -1 240.957 10.3824   7
 -11  -3   1 222.248 8.88952   9
  11  -3  -1 234.768 9.28994   6
 -11  -3   1 222.158 8.08031   5
 -11  -3   1 227.142 8.42482  10
 -11  -3   1 237.877 9.11926   9
 -11  -3   1 247.422 10.1032   3
  11  -3  -1 218.105 9.25985   1
  11  -3  -1 200.346 9.29224   4
  11  -3  -1 216.699 9.23416   9
 -11  -3   1 214.153 9.14021   1
  11  -3  -1 220.162 9.23379   3
 -11  -3   1 243.228 9.56708   1
 -11  -3   1 230.319 8.10446   6
  11  -3  -1 217.218 9.51101   1
 -11  -3   1 225.570 9.19782   2
 -11   3   1 227.982 8.93958   9
  11   3  -1 225.488 8.59418   9
  11   3  -1 260.485 9.06935   9
 -11   3   1 214.644 9.41697   9
  11   3  -1 236.257 8.70996   4
 -11   3   1 226.612 9.61789   8
 -11   3   1 224.791 9.74980   1
 -11   3   1 221.530 9.42600   1
 -11   3   1 222.170 8.73154   5
  11   3  -1 240.276 9.48525   2
  11   3  -1 232.312 8.32290   5
  11   3  -1 244.336 10.0241   8
  11   3  -1 207.151 8.94896   1
 -11   3   1 219.885 10.0942   7
 -11   3   1 209.894 9.08462   3
  11   3  -1 250.716 9.48690   1
  -9  -3   1 3.04740 1.10146   9
  -9  -3   1 1.93608 1.11350   3
   9  -3  -1 2.45193 1.13116   4
   9  -3  -1 7.51547 1.84582   7
  -9  -3   1 4.40488 1.24216   2
  -9  -3   1 2.25801 0.73960   5
  -9  -3   1 2.17984 0.72018  10
  -9  -3   1 2.76206 0.67382   6
  -9  -3   1 4.66229 1.28643   9
  -9  -3   1 2.51111 1.04391   1
   9  -3  -1 2.56686 1.14054   1
   9  -3  -1 3.70106 1.37251   1
   9  -3  -1 4.77846 1.18954   9
   9  -3  -1 4.43529 1.38170   9
   9  -3  -1 1.86488 0.95990   3
  -9   3   1 6.24003 1.71806   7
   9   3  -1 2.92707 0.97135   1
   9   3  -1 3.77170 1.16212   2
   9   3  -1 2.86361 1.38008   8
   9   3  -1 3.30740 0.91369   4
  -9   3   1 2.37375 1.15091   1
   9   3  -1 2.15008 1.08367   1
  -9   3   1 4.85767 1.18038   9
   9   3  -1 3.06680 0.87139   5
  -9   3   1 4.98340 1.43236   8
  -9   3   1 3.43873 1.22637   1
  -9   3   1 3.32114 1.20396   9
  -9   3   1 2.27819 0.96733   3
   9   3  -1 1.56588 0.82825   9
  -9   3   1 3.38900 1.09974   5
   7  -3  -1 64.5357 3.39425   9
  -7  -3   1 66.6891 2.76719  10
   7  -3  -1 60.7861 3.67653   1
  -7  -3   1 61.9400 3.22195   2
   7  -3  -1 61.6977 3.36954   3
  -7  -3   1 59.3430 3.30986   9
  -7  -3   1 64.2150 3.66829   1
   7  -3  -1 54.5598 3.57767   9
   7  -3  -1 60.0710 3.44237   4
  -7  -3   1 61.1975 3.55798   9
  -7  -3   1 60.2913 3.74990   1
   7  -3  -1 58.6603 3.90182   7
  -7  -3   1 64.2414 3.00123   5
  -7  -3   1 60.5694 2.47281   6
   7  -3  -1 58.7116 3.84348   1
  -7   3   1 63.0754 3.52655   8
   7   3  -1 62.2868 3.50521   9
   7   3  -1 56.7190 2.99387   5
   7   3  -1 68.7323 2.74903  10
  -7   3   1 59.3352 3.31133   5
   7   3  -1 60.8122 2.70545   4
  -7   3   1 56.2189 3.63305   1
   7   3  -1 63.6469 3.35249   2
  -7   3   1 56.3678 3.25690   9
   7   3  -1 63.9517 3.76710   1
  -7   3   1 63.0380 3.38232   3
  -7   3   1 61.7753 3.99181   1
   7   3  -1 60.5537 3.52998   1
  -7   3   1 66.4322 4.03771   7
   7   3  -1 55.2765 3.15601   9
  -7   3   1 53.4511 3.62174   9
   5  -3  -1 253.001 9.29144   9
   5  -3  -1 252.224 9.24777   3
  -5  -3   1 247.605 9.67276   1
  -5  -3   1 258.808 9.32193   9
  -5  -3   1 246.973 9.56946   9
   5  -3  -1 246.811 9.79067   9
  -5  -3   1 253.929 8.93926   2
  -5  -3   1 246.725 9.87756   1
   5  -3  -1 248.670 9.72721   1
  -5  -3   1 255.091 9.61060   7
  -5  -3   1 260.262 8.67876  10
   5  -3  -1 250.005 9.26860   5
   5  -3  -1 238.072 9.69717   7
   5  -3  -1 252.459 9.15571   4
   5  -3  -1 241.927 9.98010   1
  -5  -3   1 247.436 8.94057   5
  -5   3   1 243.954 9.74208   1
  -5   3   1 256.509 9.79501   7
  -5   3   1 263.239 9.97467   9
   5   3  -1 240.161 9.55823   1
  -5   3   1 262.513 9.27666   3
   5   3  -1 262.587 9.08375   5
   5   3  -1 239.826 9.16076   9
   5   3  -1 272.757 8.69896  10
   5   3  -1 254.838 9.91280   1
   5   3  -1 254.269 9.04146   2
  -5   3   1 255.364 9.32117   9
  -5   3   1 266.628 10.2214   1
  -5   3   1 250.509 9.30666   5
   5   3  -1 246.237 9.50421   9
   3  -3  -1 43.6659 2.61011   9
  -3  -3   1 38.7632 2.42742   9
  -3  -3   1 39.1547 2.70038   1
  -3  -3   1 43.1625 2.70436   7
  -3  -3   1 47.1689 3.08551   1
   3  -3  -1 38.1966 2.38633   3
  -3  -3   1 32.6815 2.13184  10
  -3  -3   1 45.1805 2.92105   9
   3  -3  -1 38.3829 2.96240   1
   3  -3  -1 42.1479 2.55149   5
   3  -3  -1 40.6906 2.69298   7
   3  -3  -1 44.6912 2.95824   9
   3  -3  -1 39.2054 2.75690   1
  -3  -3   1 44.0073 2.41336   5
   3   3  -1 42.0972 2.44391   9
  -3   3   1 37.4070 2.59326   7
   3   3  -1 44.0245 3.01170   1
  -3   3   1 40.4430 2.54115   5
   3   3  -1 37.1241 2.22363  10
   3   3  -1 30.9653 2.58353   9
   3   3  -1 43.4781 2.81570   1
  -3   3   1 41.4109 2.80908   1
  -3   3   1 39.2313 2.41084   3
   3   3  -1 36.4216 2.31439   5
  -3   3   1 36.7015 2.77644   9
  -3   3   1 39.3870 3.01973   1
   3   3  -1 38.2711 2.62199   7
  -3   3   1 44.3344 2.58912   9
   3   3  -1 39.6574 2.07948   2
  -1  -3   1 64.6588 2.57946   4
   1  -3  -1 67.9694 3.40425   7
  -1  -3   1 72.7777 3.74171   1
   1  -3  -1 71.5157 3.46048   5
  -1  -3   1 72.0987 4.02149   1
  -1  -3   1 69.5100 3.79735   9
  -1  -3   1 68.0204 3.58549   7
   1  -3  -1 68.5786 3.76238   9
   1  -3  -1 66.1092 3.30947   9
   1  -3  -1 60.7749 3.77714   1
  -1  -3   1 64.2875 3.29900   9
   1   3  -1 74.3315 3.43046   9
   1   3  -1 64.7504 3.40642  10
  -1   3   1 65.1853 3.38557   5
   1   3  -1 69.0226 3.32841   5
  -1   3   1 70.3784 3.34967   9
  -1   3   1 65.2936 3.35899   7
   1   3  -1 66.8391 3.58662   7
  -1   3   1 62.8105 3.70177   9
  -1   3   1 67.9662 3.90206   1
   1   3  -1 58.0496 3.50910   1
   1   3  -1 64.8627 2.54958   4
   1   3  -1 66.7633 3.86377   1
   1  -3   1 1.48768 0.57650   4
   1  -3   1 2.15507 1.03384   1
   1  -3   1 2.78259 1.21721   1
  -1  -3  -1 3.79232 1.08886   9
  -1  -3  -1 2.89509 1.16656   1
   1  -3   1 2.12686 0.98566   7
   1  -3   1 3.51553 1.15828   9
  -1  -3  -1 2.34075 0.98654   1
  -1  -3  -1 3.10051 0.86334   7
   1  -3   1 2.71884 0.71700   3
   1  -3   1 2.38721 0.89916   9
  -1  -3  -1 3.46021 1.24646   9
  -1  -3  -1 1.93278 0.79769   5
  -1   3  -1 1.61315 0.61080   4
  -1   3  -1 1.22640 0.75014   5
  -1   3  -1 1.64261 0.79194   1
  -1   3  -1 3.89543 0.95709   9
  -1   3  -1 1.78661 1.09360   9
   1   3   1 2.40076 0.91109   5
  -1   3  -1 2.66274 1.01168   1
  -1   3  -1 3.28939 1.08414   7
   1   3   1 2.45634 1.15938   9
   1   3   1 3.47718 1.14755   1
   1   3   1 3.20426 0.86127   7
   1   3   1 2.64360 1.06380   1
   1   3   1 2.36848 0.85083   9
  -3  -3  -1 23.7246 2.22025   1
  -3  -3  -1 26.2376 1.19608   4
  -3  -3  -1 20.8127 1.73385   9
   3  -3   1 22.0169 1.58492   3
  -3  -3  -1 20.1604 1.85111   5
   3  -3   1 23.4460 2.09692   1
   3  -3   1 23.0511 2.36389   9
  -3  -3  -1 25.9047 2.14370   9
   3  -3   1 26.3641 2.35544   7
  -3  -3  -1 22.6963 2.00694   1
   3  -3   1 16.2373 2.07023   1
   3  -3   1 22.2942 1.75939   4
   3  -3   1 23.9697 1.88090   9
  -3  -3  -1 22.8453 1.86861   7
   3   3   1 23.4766 1.98433   1
  -3   3  -1 22.2999 1.72981   4
   3   3   1 20.3874 2.30006   9
  -3   3  -1 19.6181 2.23720   9
   3   3   1 21.7138 1.69022   9
  -3   3  -1 23.2853 2.32799   1
  -3   3  -1 25.2622 2.25504   7
  -3   3  -1 21.6233 2.03279   1
   3   3   1 19.4730 0.92048  10
  -3   3  -1 25.8831 1.65629   3
   3   3   1 22.7042 1.81604   2
   3   3   1 26.1472 2.23188   1
  -3   3  -1 26.1560 1.82715   9
   3   3   1 22.1245 1.91527   5
  -5  -3  -1 12.5929 1.10022   4
   5  -3   1 11.6192 1.66274   1
   5  -3   1 14.9809 1.39584   3
  -5  -3  -1 22.1956 2.46774   1
  -5  -3  -1 16.4570 1.79997   5
  -5  -3  -1 16.9570 1.54711   9
  -5  -3  -1 12.7414 1.64382   1
   5  -3   1 11.4106 1.90631   7
   5  -3   1 11.0184 1.82250   9
  -5  -3  -1 13.7670 1.74187   9
   5  -3   1 14.5888 1.86075   4
   5  -3   1 13.4087 2.01429   1
   5  -3   1 14.6710 1.90568   6
  -5  -3  -1 17.0060 1.93305   2
   5   3   1 14.1480 1.70859   1
  -5   3  -1 12.1805 1.54884   9
   5   3   1 16.3260 2.10959   1
   5   3   1 16.5864 1.92214   5
  -5   3  -1 16.8779 2.10560   9
  -5   3  -1 10.5214 1.63546   1
  -5   3  -1 17.9335 1.95539   4
  -5   3  -1 18.3214 2.43075   7
   5   3   1 19.0460 2.01698   2
  -5   3  -1 12.1986 1.72227   1
   5   3   1 14.3824 1.16331   4
   5   3   1 16.2804 1.61504   9
  -5   3  -1 13.1087 1.43305   3
  -7  -3  -1 140.014 5.60042   6
   7  -3   1 136.627 6.78731   7
  -7  -3  -1 135.783 5.55895   9
   7  -3   1 138.770 5.75747   3
  -7  -3  -1 135.143 5.82994   5
  -7  -3  -1 150.334 5.55141   4
  -7  -3  -1 142.616 5.96853   1
   7  -3   1 149.786 6.27087   6
   7  -3   1 147.190 6.21010   1
   7  -3   1 127.260 6.13126   4
   7  -3   1 141.129 6.23594   9
  -7  -3  -1 139.254 5.95770   9
   7  -3   1 128.006 6.26526   1
  -7  -3  -1 150.442 6.30857   1
  -7  -3  -1 128.412 5.97668   2
  -7   3  -1 143.528 6.19819   1
   7   3   1 140.435 5.84974   1
  -7   3  -1 137.661 6.81735   7
  -7   3  -1 143.164 6.29388   9
   7   3   1 137.601 6.05103   1
   7   3   1 151.846 5.56452   4
   7   3   1 136.948 5.95100   5
  -7   3  -1 140.011 5.70857   3
  -7   3  -1 144.334 6.26428   4
   7   3   1 137.320 6.42186   8
  -7   3  -1 129.104 6.37357   1
  -7   3  -1 131.559 6.39538   8
  -7   3  -1 140.775 5.75905   9
   7   3   1 137.343 6.23748   2
   7   3   1 138.418 5.47908   9
   7   3   1 135.256 5.71623   9
  -9  -3  -1 14.6420 1.61586   9
  -9  -3  -1 12.7135 1.93759   2
  -9  -3  -1 15.0367 2.07834   1
   9  -3   1 14.8878 1.92891   3
   9  -3   1 14.4550 1.93150   1
   9  -3   1 14.3367 2.28387   4
  -9  -3  -1 13.7530 1.69558   5
  -9  -3  -1 15.0916 1.88317   9
  -9  -3  -1 12.9201 1.67322   4
   9  -3   1 12.1861 1.57817   9
  -9  -3  -1 8.05655 1.39874   1
   9  -3   1 12.6276 1.86325   9
   9  -3   1 12.1275 1.89573   1
   9  -3   1 10.8241 1.77094   6
   9  -3   1 14.7698 2.54003   7
  -9  -3  -1 10.8699 1.15052  10
  -9  -3  -1 15.1015 1.72917   6
   9   3   1 13.1803 2.11313   1
   9   3   1 13.5876 1.75338   4
  -9   3  -1 12.7970 2.11792   4
  -9   3  -1 14.2134 2.08854   9
   9   3   1 14.8215 2.46058   8
  -9   3  -1 12.4559 1.68956   3
  -9   3  -1 11.7445 2.07542   8
   9   3   1 12.4127 1.56595   9
   9   3   1 15.4953 1.89871   5
  -9   3  -1 14.0514 2.14556   1
  -9   3  -1 14.9088 1.74478   9
  -9   3  -1 12.1784 2.17586   7
   9   3   1 14.0067 1.50034   9
  -9   3  -1 11.1211 1.73718   2
   9   3   1 13.3117 1.68595   1
  -9   3  -1 14.3676 1.89641   1
   9   3   1 8.44860 1.71244   2
  11  -3   1 67.3569 3.85317   1
 -11  -3  -1 65.4653 4.66125   3
 -11  -3  -1 63.2984 3.27879  10
 -11  -3  -1 60.9631 3.73780   1
 -11  -3  -1 68.8101 3.68513   9
 -11  -3  -1 63.3403 3.43330   9
 -11  -3  -1 64.1375 3.78816   4
 -11  -3  -1 64.5472 3.57824   6
  11  -3   1 65.8178 4.87502   7
 -11  -3  -1 64.2158 3.66395   1
  11  -3   1 66.9733 4.04757   1
  11  -3   1 68.3270 3.49798   9
  11  -3   1 69.3549 3.97134   3
 -11  -3  -1 60.8621 3.51164   5
  11  -3   1 59.5654 4.26653   4
  11  -3   1 66.8798 3.86706   9
  11  -3   1 66.2376 4.24741   6
 -11  -3  -1 59.0331 4.03246   2
 -11   3  -1 65.9002 4.41499   4
 -11   3  -1 64.4345 3.84755   3
 -11   3  -1 68.5162 3.98404   1
  11   3   1 70.1557 3.88183   4
 -11   3  -1 68.4508 4.24844   1
 -11   3  -1 77.5767 4.29863   2
  11   3   1 69.2394 3.50757   1
 -11   3  -1 65.4909 3.97123   9
  11   3   1 62.7986 3.68261   5
 -11   3  -1 75.1306 5.05500   7
  11   3   1 70.1521 4.43215   2
  11   3   1 68.5216 3.38476   9
 -11   3  -1 65.6875 4.59412   8
  11   3   1 71.5154 3.21184   9
  11   3   1 66.4407 4.61851   8
 -11   3  -1 61.2403 3.47759   9
  13  -3   1 139.273 5.97468   9
 -13  -3  -1 152.694 7.76520   3
 -13  -3  -1 133.057 6.10853   9
  13  -3   1 138.593 6.38371   1
 -13  -3  -1 146.118 6.02301   9
  13  -3   1 136.651 6.36638   9
  13  -3   1 146.468 6.91230   3
 -13  -3  -1 138.384 6.28677   6
 -13  -3  -1 144.229 6.19741   5
 -13  -3  -1 148.296 6.31624   1
 -13  -3  -1 152.630 7.99696   2
  13  -3   1 150.017 7.57369   4
 -13  -3  -1 146.904 6.27125  10
  13  -3   1 148.146 7.24817   6
 -13  -3  -1 133.461 6.34162   1
  13  -3   1 156.419 6.78605   1
 -13   3  -1 140.501 6.59080   1
  13   3   1 147.751 5.79394   9
 -13   3  -1 145.419 6.81769   3
  13   3   1 153.571 6.17203   1
 -13   3  -1 156.817 8.25886   8
 -13   3  -1 146.951 8.09408   7
  13   3   1 156.583 6.87545   4
  13   3   1 142.861 5.57120   9
  13   3   1 138.885 5.89555   1
  13   3   1 135.448 6.26696   5
 -13   3  -1 138.491 6.13075   9
 -13   3  -1 140.699 8.07109   4
 -13   3  -1 146.699 6.71995   9
  13   3   1 150.049 7.52564   2
 -13   3  -1 134.367 6.89063   2
  13   3   1 131.779 7.60811   8
 -13   3  -1 148.422 7.00223   1
  15  -3   1 -0.2871 0.82649   9
 -15  -3  -1 1.29700 0.97187   9
  15  -3   1 -0.0370 0.82474   1
  15  -3   1 -0.9330 0.68640   9
 -15  -3  -1 0.78363 0.91808   6
 -15  -3  -1 -0.2649 0.71112   1
  15  -3   1 0.04444 1.06254   3
 -15  -3  -1 0.81742 0.82186   5
  15  -3   1 -0.1808 1.17239   6
 -15  -3  -1 -0.3395 1.21245   3
 -15  -3  -1 -0.2959 0.71216   1
 -15  -3  -1 -0.4370 0.81801  10
  15  -3   1 -1.6168 1.14192   4
 -15  -3  -1 0.26956 0.81602   9
  15   3   1 -0.2176 0.56256   9
 -15   3  -1 -0.7536 1.22514   7
  15   3   1 0.06465 0.65660   9
 -15   3  -1 1.01481 1.14523   3
 -15   3  -1 -0.7217 0.77309   1
 -15   3  -1 -1.9800 0.79014   1
 -15   3  -1 -0.1185 0.83469   5
  15   3   1 1.49092 1.67383   8
  15   3   1 0.11714 0.64115   1
 -15   3  -1 0.69894 0.85256   9
  15   3   1 -0.7322 1.21536   2
  15   3   1 -0.8067 0.64336   1
 -15   3  -1 0.14905 0.97553   9
  15   3   1 -0.1315 1.06120   4
 -17  -3  -1 28.4811 4.02976   3
  17  -3   1 30.0929 2.53131   1
 -17  -3  -1 23.6341 2.18155   5
  17  -3   1 28.0257 4.15463   4
  17  -3   1 27.3684 2.38313   9
  17  -3   1 21.4686 3.20512   6
  17  -3   1 33.3973 3.87801   3
 -17  -3  -1 27.6484 2.36047   9
 -17  -3  -1 28.3603 3.14538  10
 -17  -3  -1 29.9739 2.29033   9
 -17  -3  -1 27.3173 2.99774   6
 -17  -3  -1 24.7099 2.34345   1
 -17  -3  -1 28.0126 2.36907   1
  17  -3   1 22.9559 2.07546   9
  17  -3   1 23.9950 2.72134   1
  17   3   1 25.8171 4.43099   8
 -17   3  -1 25.7075 2.43405   9
  17   3   1 24.6107 1.59797   9
 -17   3  -1 29.3762 3.29351   1
 -17   3  -1 23.2948 3.97410   7
 -17   3  -1 26.1861 3.36604   3
  17   3   1 27.4361 3.46513   4
  17   3   1 25.9605 1.72837   9
  17   3   1 27.2537 3.97247   2
 -17   3  -1 29.8002 3.10239   5
 -17   3  -1 28.0147 2.78020   1
 -17   3  -1 26.5365 3.00998   9
  19  -3   1 -0.2955 0.80851   9
 -19  -3  -1 -0.8260 0.71717   1
 -19  -3  -1 0.32307 0.81552   1
 -19  -3  -1 0.82107 1.23210  10
  19  -3   1 0.60528 0.94146   1
  19  -3   1 -1.6360 1.22854   6
  19  -3   1 0.27759 1.68987   4
  19  -3   1 0.17545 0.84056   9
  19  -3   1 -1.6016 0.65785   1
 -19  -3  -1 -0.8305 0.73611   9
 -19  -3  -1 -0.7649 1.44220   3
  19  -3   1 -0.2081 1.15703   3
 -19  -3  -1 0.84088 0.89175   9
 -19  -3  -1 -0.0239 0.70864   5
 -19  -3  -1 1.17192 1.14773   6
 -19   3  -1 -0.0595 1.88351   7
 -19   3  -1 0.52993 0.99295   5
 -19   3  -1 0.33312 0.96204   9
 -19   3  -1 0.47747 1.09767   1
  19   3   1 0.75250 1.45258   4
  19   3   1 1.49819 1.85674   8
  19   3   1 0.04786 1.55309   2
 -19   3  -1 -0.7857 0.92999   1
 -19   3  -1 -0.3223 1.18579   3
 -19   3  -1 -0.8895 1.03277   9
 -21  -3  -1 2.66985 0.90891   9
  21  -3   1 2.95265 2.45890   4
 -21  -3  -1 2.78763 2.20933   3
 -21  -3  -1 2.59055 1.01169   9
 -21  -3  -1 0.64284 1.31016  10
 -21  -3  -1 4.03024 1.02333   5
  21  -3   1 3.68021 2.04229   6
  21  -3   1 3.14623 1.12948   1
 -21  -3  -1 3.01761 1.61388  10
  21  -3   1 2.18152 1.63160   3
  21  -3   1 1.12699 0.82455   9
 -21   3  -1 2.22876 1.43296   9
 -21   3  -1 2.37440 1.35241   1
  21   3   1 3.48695 2.36969   2
 -21   3  -1 4.40073 1.92699   3
  21   3   1 4.95274 2.28730   4
 -21   3  -1 3.96346 2.53271   7
  21   3   1 3.74482 2.42743   8
 -21   3  -1 2.62011 1.30391   1
 -21   3  -1 2.17573 1.16839   9
 -21   3  -1 2.44798 1.33944   5
 -23  -3  -1 -0.2158 1.97936   7
 -23  -3  -1 0.06218 1.43064  10
  23  -3   1 0.22191 2.16514   4
 -23  -3  -1 -0.3776 0.57953   5
 -23  -3  -1 -0.6804 1.81570   3
  23  -3   1 1.29912 1.81081   6
 -23  -3  -1 0.49011 1.42726  10
 -23   3  -1 0.05173 1.39145   3
 -23   3  -1 -1.5899 0.93017   5
 -23   3  -1 0.32687 1.00898   1
 -23   3  -1 -1.0958 0.92331   9
  23   3   1 -1.1469 1.61900   4
 -23   3  -1 1.10561 2.49646   7
 -23   3  -1 -0.1199 0.95679   9
 -23   3  -1 0.81056 1.38049   5
 -23   3  -1 0.24440 1.04914   1
  23   3   1 3.19282 2.65170   8
  25  -3   1 -2.9786 1.48039   6
 -25  -3  -1 -0.7094 1.88583   7
 -25  -3  -1 3.57544 2.52743   3
 -25  -3  -1 0.57981 1.58129  10
  25  -3   1 -0.5665 2.36328   4
 -25  -3  -1 -0.0575 1.43163  10
  25   3   1 1.92741 2.57859   8
 -25   3  -1 0.93261 0.93928   9
 -25   3  -1 -0.8658 2.05443  10
 -25   3  -1 0.08529 1.56896   3
 -25   3  -1 -1.7166 2.10212   7
 -25   3  -1 -0.4639 1.21413   5
  25   3   1 -1.4879 1.85896   4
 -25   3  -1 -0.0580 1.17542   5
 -25   3  -1 -0.7871 0.83163   9
 -26  -4   1 8.09842 2.34276  10
 -26  -4   1 7.33322 3.23721   3
  26  -4  -1 2.04129 2.65966   4
 -26  -4   1 3.23613 1.55194   9
 -26  -4   1 7.00285 2.02239   1
  26  -4  -1 4.98891 2.36224   6
 -26  -4   1 10.4800 2.06652   9
  26  -4  -1 2.61036 2.27779   3
  26  -4  -1 6.33886 1.64886   9
  26  -4  -1 10.2366 2.23504   1
 -26  -4   1 7.45761 1.96890   1
 -26  -4   1 4.45240 1.94330  10
 -26   4   1 5.05292 3.02636   7
 -26   4   1 3.15793 1.99103   3
  26   4  -1 6.73469 1.08892   9
 -26   4   1 9.40749 2.25812   9
 -26   4   1 9.68940 2.66724   1
  26   4  -1 4.88933 3.17156   8
  26   4  -1 8.42974 2.85287   4
 -26   4   1 5.04854 2.01350   9
 -26   4   1 6.41022 1.86611   5
  26   4  -1 7.34547 1.06650   9
 -26   4   1 7.07365 2.36867   1
 -24  -4   1 38.1631 5.53399   3
  24  -4  -1 37.7978 3.25408   9
  24  -4  -1 45.0557 6.01821   4
 -24  -4   1 49.0066 3.93023   9
 -24  -4   1 40.5782 3.76435   1
 -24  -4   1 42.0385 3.84210  10
  24  -4  -1 37.1316 3.45140   9
 -24  -4   1 34.5195 4.01616  10
  24  -4  -1 45.9779 5.23704   6
 -24  -4   1 43.6536 3.62738   9
 -24  -4   1 39.3577 3.78606   1
  24   4  -1 42.8623 2.86774   9
  24   4  -1 38.6924 3.09029   1
  24   4  -1 40.6953 3.15798   1
  24   4  -1 40.1965 6.07794   8
 -24   4   1 49.2204 4.00492   9
 -24   4   1 40.3604 4.15794   1
  24   4  -1 54.4860 5.02136   4
  24   4  -1 38.4341 2.68428   9
 -24   4   1 45.0716 4.49117   1
 -24   4   1 40.2788 3.53833   5
 -24   4   1 40.0719 4.40752   9
 -24   4   1 45.7664 6.47903   7
 -24   4   1 45.9084 5.29831   3
  22  -4  -1 23.4925 3.40527   1
 -22  -4   1 20.7077 2.84356   9
  22  -4  -1 20.7226 2.88574   9
 -22  -4   1 24.6534 4.57579   3
 -22  -4   1 23.5182 3.35493   1
 -22  -4   1 20.7333 2.95110   9
  22  -4  -1 15.2714 2.82168   1
  22  -4  -1 20.1421 4.27279   4
  22  -4  -1 22.5344 2.79874   9
  22  -4  -1 22.5346 3.64324   3
 -22  -4   1 23.2656 3.25532   1
  22  -4  -1 23.5559 3.97105   6
 -22  -4   1 21.5204 2.93273  10
  22   4  -1 13.4610 2.24495   9
  22   4  -1 24.9332 4.43745   2
 -22   4   1 20.1067 4.15177   7
 -22   4   1 19.4445 3.25625   9
  22   4  -1 21.2143 2.86610   1
 -22   4   1 22.0495 3.56603   1
 -22   4   1 22.3966 3.46703   3
 -22   4   1 19.7754 2.76308   5
 -22   4   1 22.7372 3.55415   1
  22   4  -1 23.1992 3.51204   4
  22   4  -1 20.4255 2.76082   1
 -22   4   1 22.6427 3.07873   9
  22   4  -1 21.7823 2.49308   9
  22   4  -1 26.8443 5.03297   8
 -20  -4   1 4.25051 1.55553   9
  20  -4  -1 4.67155 1.75022   1
  20  -4  -1 1.05411 1.93253   4
 -20  -4   1 3.45932 1.40562  10
 -20  -4   1 4.26872 1.75339   1
 -20  -4   1 3.43265 1.59038   9
 -20  -4   1 1.99123 1.45327   1
  20  -4  -1 2.17844 1.65380   3
  20  -4  -1 3.22115 1.84081   6
  20  -4  -1 4.79829 1.67352   1
  20  -4  -1 3.83162 1.53425   9
 -20  -4   1 2.58245 2.09278   3
 -20   4   1 3.30921 1.77802   9
  20   4  -1 3.07641 1.29571   9
 -20   4   1 3.54190 1.76619   1
  20   4  -1 6.47620 1.69438   1
 -20   4   1 6.92030 2.13849   3
 -20   4   1 5.64850 2.55820   7
  20   4  -1 2.06011 1.66229   4
  20   4  -1 3.43597 2.15902   2
  20   4  -1 6.34918 1.46547   9
 -20   4   1 4.49343 1.57407   5
  20   4  -1 6.88433 2.67220   8
 -20   4   1 3.59506 1.95468   1
 -20   4   1 6.40348 1.91731   9
  18  -4  -1 22.4217 3.91047   4
  18  -4  -1 17.6117 3.10278   3
 -18  -4   1 17.8475 2.87872   1
  18  -4  -1 20.8736 2.95804   9
  18  -4  -1 24.6096 2.87619   9
 -18  -4   1 20.9634 2.90191   9
 -18  -4   1 25.0103 3.21739   1
  18  -4  -1 26.6244 3.51735   1
 -18  -4   1 22.6535 2.87893   9
 -18  -4   1 22.1856 1.71827   5
  18  -4  -1 22.1514 3.37256   6
 -18  -4   1 22.2224 2.54690  10
 -18  -4   1 25.5428 4.05015   3
  18  -4  -1 24.0219 3.23700   1
  18   4  -1 24.2763 4.30678   8
  18   4  -1 17.0195 3.14684   2
 -18   4   1 25.7977 3.71646   1
 -18   4   1 26.5566 3.03123   5
 -18   4   1 25.0814 3.46649   9
 -18   4   1 23.3191 2.96244   9
 -18   4   1 19.5220 3.07308   3
 -18   4   1 14.2130 3.39002   7
  18   4  -1 19.1521 2.81571   1
  18   4  -1 23.3147 3.07076   4
  18   4  -1 21.5192 2.67229   9
  18   4  -1 21.2453 2.39576   9
 -18   4   1 23.0970 3.30892   1
  18   4  -1 18.6396 2.73356   1
 -16  -4   1 52.3709 3.30204  10
  16  -4  -1 54.5211 4.72805   4
  16  -4  -1 62.3079 4.30231   9
  16  -4  -1 51.3623 4.25029   1
  16  -4  -1 50.2735 4.23001   6
 -16  -4   1 54.2415 5.67397   3
 -16  -4   1 60.0930 3.34059   6
 -16  -4   1 55.8120 4.19169   1
 -16  -4   1 57.5917 2.99752   5
 -16  -4   1 61.3443 4.04236   9
  16  -4  -1 56.3584 4.25173   1
  16  -4  -1 60.0148 4.39393   3
 -16  -4   1 54.9287 4.25077   1
 -16  -4   1 57.9270 4.09730   9
  16  -4  -1 56.4343 3.75462   9
  16   4  -1 61.1732 4.20873   1
 -16   4   1 57.7980 3.87011   5
 -16   4   1 66.6648 5.54644   7
 -16   4   1 59.5295 4.50309   1
  16   4  -1 54.1520 3.15256   5
  16   4  -1 61.4560 4.72367   2
  16   4  -1 65.0290 3.67345   9
 -16   4   1 55.8570 3.95382   9
 -16   4   1 59.9408 4.79212   1
 -16   4   1 62.3996 4.41860   3
  16   4  -1 59.5554 3.80005   9
  16   4  -1 51.0395 3.81182   1
  16   4  -1 67.3911 4.09703   4
  16   4  -1 58.3962 5.06257   8
 -16   4   1 50.8786 4.33628   9
 -14  -4   1 17.3927 1.69936   5
 -14  -4   1 18.4384 2.69451   1
  14  -4  -1 19.0749 2.72308   9
  14  -4  -1 18.9814 2.64049   3
 -14  -4   1 17.2657 2.45656   9
  14  -4  -1 25.2750 3.12381   6
 -14  -4   1 18.6750 1.70787   6
  14  -4  -1 16.7534 2.29801   9
  14  -4  -1 12.4096 2.54059   4
 -14  -4   1 19.6500 2.54104   9
  14  -4  -1 18.7498 2.65942   1
 -14  -4   1 18.9167 2.68224   2
  14  -4  -1 21.4265 3.13792   1
 -14  -4   1 19.9334 2.01384  10
 -14  -4   1 22.7674 3.15249   1
 -14  -4   1 17.9838 2.99194   3
  14   4  -1 17.4237 1.97003   5
 -14   4   1 21.3599 3.17999   1
 -14   4   1 18.5390 2.50637   3
 -14   4   1 20.6863 2.95601   9
  14   4  -1 17.2364 2.32220   9
  14   4  -1 16.6964 2.98629   8
 -14   4   1 22.0696 3.62000   7
  14   4  -1 22.6179 2.70699   1
  14   4  -1 23.5045 3.06870   1
  14   4  -1 18.3329 2.88807   2
  14   4  -1 19.9068 2.31838   4
  14   4  -1 17.8822 2.17186   9
 -14   4   1 20.7628 2.62512   5
 -14   4   1 13.5370 2.35523   1
 -14   4   1 22.5715 3.27285   8
 -14   4   1 20.5719 2.55642   9
 -12  -4   1 134.518 7.08601   1
 -12  -4   1 139.284 6.79623   9
  12  -4  -1 145.407 7.14810   9
 -12  -4   1 137.570 7.44866   3
 -12  -4   1 133.784 5.53101  10
  12  -4  -1 134.726 7.26894   1
 -12  -4   1 143.945 6.77396   2
  12  -4  -1 145.144 6.96914   6
 -12  -4   1 143.954 5.55945   6
 -12  -4   1 139.833 6.59782   9
  12  -4  -1 144.625 6.89373   3
 -12  -4   1 144.284 7.08909   1
 -12  -4   1 141.131 5.88714   5
  12  -4  -1 143.338 7.16700   4
  12  -4  -1 149.796 7.19215   1
  12  -4  -1 139.591 7.84249   7
 -12   4   1 156.705 6.73659   5
 -12   4   1 147.193 7.35730   9
 -12   4   1 150.540 7.72979   1
 -12   4   1 146.341 6.81149   3
 -12   4   1 146.433 7.92189   7
  12   4  -1 139.724 7.02684   1
  12   4  -1 148.890 6.37250   9
  12   4  -1 147.340 7.05419   2
  12   4  -1 152.723 6.13479   4
 -12   4   1 144.801 6.67545   9
  12   4  -1 154.505 6.93474   1
  12   4  -1 149.318 6.67299   9
  12   4  -1 155.343 7.69759   8
  12   4  -1 146.167 6.15458   5
 -12   4   1 126.227 7.00337   8
 -12   4   1 145.556 7.27080   1
  10  -4  -1 2148.40 110.170  11
  10   4  -1 2086.14 105.442  11
 -10   4   1 2135.27 110.498  11
  10   4  -1 2172.80 106.267  11
  -8  -4   1 229.167 9.18193   9
   8  -4  -1 211.958 9.35039   9
   8  -4  -1 211.117 8.66937   9
  -8  -4   1 206.488 9.06754   7
  -8  -4   1 219.980 9.21637   1
  -8  -4   1 216.680 8.27665   5
  -8  -4   1 233.064 9.65918   1
  -8  -4   1 218.232 7.57914  10
   8  -4  -1 209.920 9.59254   1
   8  -4  -1 236.061 8.97112   4
  -8  -4   1 209.471 8.45764   2
  -8  -4   1 218.005 7.51597   6
   8  -4  -1 224.950 9.36211   1
   8  -4  -1 208.291 8.68354   3
   8  -4  -1 211.010 9.53629   7
  -8  -4   1 211.461 8.68638   9
  -8   4   1 217.939 8.96894   8
   8   4  -1 247.040 7.63490  10
  -8   4   1 215.268 9.56095   7
  -8   4   1 223.156 8.84326   5
  -8   4   1 214.144 9.32374   1
   8   4  -1 219.911 7.60397   4
   8   4  -1 205.183 9.01803   1
   8   4  -1 222.548 9.47324   1
  -8   4   1 213.814 9.75949   1
  -8   4   1 218.829 8.77759   9
   8   4  -1 225.497 8.49888   5
  -8   4   1 214.706 8.69607   3
  -8   4   1 208.513 9.36666   9
   8   4  -1 218.920 8.57623   9
   8   4  -1 226.110 8.73808   2
   8   4  -1 212.666 8.89600   9
   6  -4  -1 194.679 7.87271   5
   6  -4  -1 193.239 7.81438   9
  -6  -4   1 197.271 8.28654   9
   6  -4  -1 192.524 8.73577   1
  -6  -4   1 194.286 7.43372   2
   6  -4  -1 189.253 8.41369   7
   6  -4  -1 197.830 8.46871   1
   6  -4  -1 194.248 8.50003   9
  -6  -4   1 182.125 8.51456   1
   6  -4  -1 199.020 7.65879   4
  -6  -4   1 181.202 8.21101   1
   6  -4  -1 192.212 7.74623   3
  -6  -4   1 189.785 8.11809   7
  -6  -4   1 201.020 7.87982   9
  -6  -4   1 184.965 7.44613   5
  -6  -4   1 191.670 6.93887  10
   6   4  -1 198.602 6.40877   4
   6   4  -1 189.649 7.52686   2
  -6   4   1 183.748 8.42154   9
   6   4  -1 189.275 6.89641  10
   6   4  -1 195.659 8.27881   1
   6   4  -1 201.134 7.64831   5
  -6   4   1 193.773 7.75547   3
  -6   4   1 185.922 7.80214   9
  -6   4   1 197.843 7.96212   5
  -6   4   1 197.866 8.45453   1
   6   4  -1 178.606 8.40165   1
   6   4  -1 201.980 7.80352   9
  -6   4   1 186.199 8.75328   1
  -6   4   1 214.929 8.65086   7
   6   4  -1 182.977 8.04127   9
   4  -4  -1 28.1456 2.35860   9
  -4  -4   1 20.6314 2.52578   9
  -4  -4   1 25.8072 2.43854   7
  -4  -4   1 30.4961 2.25588   5
   4  -4  -1 29.5153 2.28098   3
   4  -4  -1 30.6554 2.73977   1
  -4  -4   1 28.7810 2.65786   1
  -4  -4   1 26.5887 2.25646   9
   4  -4  -1 25.8518 2.29746   5
   4  -4  -1 26.8022 2.88034   7
   4  -4  -1 30.9945 2.80944   9
   4  -4  -1 31.1854 2.94212   1
   4  -4  -1 26.6990 1.92744   4
   4   4  -1 23.3819 2.10560   9
  -4   4   1 26.5039 2.50172   7
   4   4  -1 29.8157 1.97972  10
   4   4  -1 33.3417 2.95651   1
   4   4  -1 25.8854 2.40761   7
   4   4  -1 27.2732 1.94062   2
  -4   4   1 22.3602 2.76036   9
   4   4  -1 26.5598 2.15991   5
  -4   4   1 25.0853 2.32075   5
  -4   4   1 26.8430 2.58922   1
   4   4  -1 28.2658 2.51925   9
   4   4  -1 26.5691 2.53588   1
  -4   4   1 40.1658 4.38774   1
  -4   4   1 31.0093 2.43916   9
  -2  -4   1 297.906 11.4036   7
   2  -4  -1 298.150 11.6013   1
   2  -4  -1 299.344 10.1609   4
  -2  -4   1 288.764 11.5524   1
   2  -4  -1 297.066 11.0133   9
   2  -4  -1 287.888 11.1893   7
  -2  -4   1 307.251 10.9867   5
   2  -4  -1 307.300 10.9849   3
  -2  -4   1 303.995 11.6693   9
   2  -4  -1 295.665 11.9676   1
  -2  -4   1 301.225 11.0955   9
   2  -4  -1 295.553 11.7055   9
   2  -4  -1 307.041 11.1646   5
  -2   4   1 298.896 11.0395   9
  -2   4   1 307.405 11.2236   5
   2   4  -1 293.446 11.5257   1
   2   4  -1 289.492 11.4866   9
  -2   4   1 313.547 11.3079   7
   2   4  -1 282.802 10.8569  10
  -2   4   1 299.687 11.6750   9
   2   4  -1 309.601 11.0691   5
  -2   4   1 296.137 12.0370   1
   2   4  -1 300.751 9.64345   4
  -2   4   1 310.887 11.6739   1
   2   4  -1 298.715 10.9782   9
   2   4  -1 310.506 11.4224   7
   0  -4  -1 16.1372 2.15436   1
   0  -4  -1 16.6599 2.25318   9
   0  -4   1 17.0427 2.42681   9
   0  -4   1 13.5283 1.14102   4
   0  -4  -1 22.4734 2.39750   7
   0  -4  -1 13.9573 1.89681   5
   0  -4   1 15.4275 2.03223   9
   0  -4  -1 13.2370 1.85342   9
   0  -4   1 16.1671 2.46623   1
   0  -4  -1 18.2002 2.71845   1
   0  -4   1 11.8989 1.88089   7
   0  -4   1 12.8867 1.84034   1
   0   4   1 15.5194 2.17484   9
   0   4  -1 12.1935 1.83993  10
   0   4  -1 22.9857 3.06267   1
   0   4  -1 15.9428 2.14458   7
   0   4   1 15.4720 1.96141   7
   0   4  -1 16.3326 1.20153   4
   0   4   1 18.3319 2.66664   1
   0   4  -1 19.1931 2.16875   5
   0   4   1 14.3506 2.25598   1
   0   4   1 19.0670 2.05366   9
   0   4  -1 12.4512 1.74999   9
   0   4  -1 17.4926 2.31264   9
   0   4  -1 18.9004 3.05540   1
   0   4   1 15.5605 1.97572   5
  -2  -4  -1 93.8547 5.30095   1
   2  -4   1 100.645 5.12779   7
  -2  -4  -1 102.687 4.74750   5
  -2  -4  -1 91.6692 5.06314   9
   2  -4   1 82.8178 4.03335   4
  -2  -4  -1 99.8300 4.71444   7
   2  -4   1 96.6995 5.16479   9
  -2  -4  -1 99.3952 3.23361   4
  -2  -4  -1 104.144 5.11380   1
   2  -4   1 92.1300 4.59219   9
  -2  -4  -1 89.0182 4.45709   9
   2  -4   1 102.411 4.35181   3
   2  -4   1 94.3039 5.38040   1
  -2   4  -1 101.993 4.79058   5
  -2   4  -1 100.784 5.48247   1
  -2   4  -1 98.7145 5.20728   9
  -2   4  -1 97.0127 5.07822   7
   2   4   1 93.4298 4.52695   9
   2   4   1 96.6179 5.29488   1
   2   4   1 96.1920 5.01696   9
  -2   4  -1 105.464 4.21750   4
   2   4   1 100.134 4.68593   7
   2   4   1 101.693 5.05505   1
   2   4   1 95.4142 4.78304   5
  -2   4  -1 98.6092 5.09330   1
  -2   4  -1 98.1532 4.64859   9
   4  -4   1 577.789 20.2871   1
  -4  -4  -1 568.387 19.2533   5
  -4  -4  -1 591.130 19.1422   9
  -4  -4  -1 565.954 17.7452   4
   4  -4   1 541.255 19.8228   9
  -4  -4  -1 581.359 19.7193   1
  -4  -4  -1 544.741 19.9486   1
  -4  -4  -1 589.523 19.7721   9
   4  -4   1 556.047 18.7233   3
   4  -4   1 562.796 19.8165   1
  -4  -4  -1 544.976 19.2098   7
   4  -4   1 531.166 19.8650   7
   4  -4   1 570.691 19.1880   9
   4   4   1 575.267 19.5798   1
  -4   4  -1 563.939 19.3743   5
  -4   4  -1 587.924 20.0104   9
   4   4   1 535.963 19.8412   1
  -4   4  -1 559.423 18.9007   4
  -4   4  -1 550.992 19.1350   9
   4   4   1 549.859 19.0719   2
  -4   4  -1 542.462 19.6879   1
   4   4   1 533.258 18.8857   9
   4   4   1 576.413 19.4193   5
   4   4   1 563.281 19.5321   9
   6  -4   1 456.182 16.7171   9
  -6  -4  -1 449.743 16.4279   1
   6  -4   1 454.606 15.7315   3
   6  -4   1 450.215 15.9694   9
   6  -4   1 445.183 16.9915   1
  -6  -4  -1 464.582 16.0776   5
  -6  -4  -1 463.086 14.9758   4
   6  -4   1 457.686 17.1385   7
  -6  -4  -1 448.902 16.2608   7
  -6  -4  -1 477.675 16.9398   1
   6  -4   1 457.978 16.1706   4
  -6  -4  -1 473.516 16.5382   9
   6  -4   1 450.691 16.1474   6
  -6  -4  -1 460.147 15.8817   9
   6  -4   1 449.130 16.5859   1
   6   4   1 467.802 16.7398   1
  -6   4  -1 451.562 16.2539   5
  -6   4  -1 482.064 16.1417   9
   6   4   1 454.165 16.2172   2
  -6   4  -1 467.636 17.1231   7
  -6   4  -1 466.729 16.1856   4
   6   4   1 430.835 15.6867   9
   6   4   1 471.392 16.3075   5
  -6   4  -1 434.384 16.5226   1
   6   4   1 468.832 15.0292   4
   6   4   1 433.156 16.2221   1
  -6   4  -1 470.076 15.7473   3
  -6   4  -1 459.072 17.1477   1
  -6   4  -1 459.934 16.7953   9
  -8  -4  -1 469.569 16.5943   5
  -8  -4  -1 467.767 16.4311   9
   8  -4   1 469.594 17.0061   6
   8  -4   1 476.421 16.5041   3
  -8  -4  -1 471.238 16.9692   9
   8  -4   1 482.939 17.3483   9
  -8  -4  -1 484.281 17.0319   1
  -8  -4  -1 471.922 16.1374   6
   8  -4   1 459.550 17.5563   1
  -8  -4  -1 465.171 16.8790   2
   8  -4   1 463.026 17.0638   4
   8  -4   1 471.774 18.0605   7
  -8  -4  -1 478.035 15.9247   4
   8  -4   1 483.652 17.2618   1
   8   4   1 455.171 16.7540   1
  -8   4  -1 475.678 17.9794   7
   8   4   1 459.937 16.2167   9
  -8   4  -1 469.872 17.3501   9
  -8   4  -1 491.889 17.9175   1
  -8   4  -1 489.510 16.9873   5
   8   4   1 514.127 17.3202   2
  -8   4  -1 464.322 16.6124   9
  -8   4  -1 475.469 16.4540   3
   8   4   1 446.338 16.5819   9
   8   4   1 486.836 17.2453   1
   8   4   1 474.549 15.9189   4
  -8   4  -1 463.136 17.4264   8
  -8   4  -1 495.809 17.1986   4
   8   4   1 479.032 17.4938   8
  -8   4  -1 482.098 17.3137   1
   8   4   1 479.692 16.8633   5
  10  -4   1 148.159 6.42309   9
 -10  -4  -1 143.375 6.31958   9
  10  -4   1 139.396 6.53602   3
 -10  -4  -1 144.191 6.11215   6
  10  -4   1 138.735 7.09501   4
  10  -4   1 141.443 6.94957   6
  10  -4   1 144.767 6.91112   1
  10  -4   1 145.983 7.00549   9
 -10  -4  -1 160.499 6.90365   1
 -10  -4  -1 146.530 6.47633   5
 -10  -4  -1 159.345 7.05657   2
 -10  -4  -1 145.472 7.03906   1
  10  -4   1 152.803 8.00502   7
  10  -4   1 154.091 7.37365   1
 -10  -4  -1 146.912 6.75637   9
 -10   4  -1 141.311 7.09432   4
 -10   4  -1 151.306 7.95824   7
 -10   4  -1 137.402 7.00490   9
 -10   4  -1 152.831 6.84467   5
  10   4   1 151.491 6.20214   4
 -10   4  -1 156.924 6.60354   9
  10   4   1 153.901 6.15667   9
  10   4   1 146.802 7.18264   2
  10   4   1 149.211 6.47095   9
  10   4   1 152.396 7.55284   8
  10   4   1 154.273 6.90344   1
  10   4   1 147.787 6.58756   1
 -10   4  -1 147.379 7.05567   1
  10   4   1 150.062 6.68540   5
 -10   4  -1 155.065 6.58613   3
 -10   4  -1 151.091 7.50467   1
 -10   4  -1 132.223 7.24006   8
  12  -4   1 205.279 9.19729   6
  12  -4   1 188.308 8.72752   9
 -12  -4  -1 205.889 7.06990  10
 -12  -4  -1 208.495 9.16367   2
 -12  -4  -1 211.995 9.91024   3
 -12  -4  -1 198.438 8.83928   1
 -12  -4  -1 216.123 8.39900   5
  12  -4   1 200.274 8.66000   3
  12  -4   1 207.947 10.3193   7
 -12  -4  -1 203.391 8.11619   6
 -12  -4  -1 207.509 8.62032   9
 -12  -4  -1 204.914 7.04584  10
  12  -4   1 205.906 8.24748   9
 -12  -4  -1 210.962 8.32712   9
  12  -4   1 207.369 9.46558   4
  12  -4   1 200.652 9.12078   1
  12  -4   1 202.726 8.80731   1
 -12   4  -1 198.675 8.55696   3
  12   4   1 195.093 8.44975   5
  12   4   1 202.465 7.85501   9
  12   4   1 200.479 8.14537   9
 -12   4  -1 201.169 8.94226   1
 -12   4  -1 202.532 8.70664   5
 -12   4  -1 178.589 9.05537   4
  12   4   1 197.584 8.29351   1
 -12   4  -1 200.790 8.39128   9
 -12   4  -1 211.125 10.2471   7
  12   4   1 210.762 8.64954   1
 -12   4  -1 199.422 9.02837   9
  12   4   1 205.406 9.71962   8
 -12   4  -1 203.378 8.95402   2
  12   4   1 209.743 9.45405   2
  12   4   1 212.513 8.37468   4
 -12   4  -1 218.512 9.58274   1
 -14  -4  -1 40.7762 2.90317   6
 -14  -4  -1 39.7668 3.28072   1
  14  -4   1 39.5173 4.51971   4
  14  -4   1 37.0891 3.18495   9
  14  -4   1 36.8598 2.75824   9
 -14  -4  -1 36.1782 2.78631   5
 -14  -4  -1 35.6938 2.27806  10
 -14  -4  -1 29.7690 3.16468   9
  14  -4   1 38.3675 4.90628   7
 -14  -4  -1 37.1349 4.47102   3
 -14  -4  -1 40.1390 3.13401   1
  14  -4   1 37.4530 3.60514   6
 -14  -4  -1 32.3110 2.17025  10
  14  -4   1 32.5438 3.14934   1
 -14  -4  -1 36.0287 2.81604   9
  14  -4   1 37.1818 3.29629   3
  14  -4   1 38.6877 3.17623   1
 -14   4  -1 31.7813 4.30912   7
  14   4   1 37.5928 2.96635   5
  14   4   1 37.2408 2.78566   1
  14   4   1 37.5243 2.71453   9
 -14   4  -1 36.5703 3.41240   9
 -14   4  -1 42.2927 3.35115   3
 -14   4  -1 39.5125 3.61082   1
  14   4   1 43.0566 4.29294   8
  14   4   1 45.6076 5.07029   2
 -14   4  -1 39.7239 3.27438   5
  14   4   1 31.6187 2.94389   4
 -14   4  -1 38.5212 3.80198   2
 -14   4  -1 35.4875 2.88340   9
  14   4   1 37.9629 2.43524   9
 -14   4  -1 32.5875 3.14241   1
 -16  -4  -1 35.6664 3.05273   6
 -16  -4  -1 43.3297 3.29141   9
 -16  -4  -1 41.4844 3.01776   9
 -16  -4  -1 42.6063 2.72385  10
 -16  -4  -1 43.4826 3.43910   1
 -16  -4  -1 39.4725 3.17765   1
 -16  -4  -1 40.8900 4.80384   3
 -16  -4  -1 40.0350 2.90081   5
  16  -4   1 38.7125 4.30070   6
 -16  -4  -1 42.4174 2.79152  10
  16  -4   1 43.7173 3.04898   9
  16  -4   1 35.0491 4.56121   4
  16  -4   1 41.3579 3.32461   9
  16  -4   1 39.4690 3.46887   1
  16  -4   1 40.3486 3.34528   1
  16  -4   1 39.4731 3.64000   3
 -16   4  -1 41.5309 3.47706   5
 -16   4  -1 39.2721 3.62879   9
  16   4   1 37.8425 4.50746   2
 -16   4  -1 43.0791 3.62164   1
  16   4   1 38.8973 2.50213   9
  16   4   1 45.0008 3.66937   4
  16   4   1 33.0511 4.56156   8
 -16   4  -1 37.7099 3.70819   1
  16   4   1 39.3175 2.69730   9
 -16   4  -1 44.6557 3.67195   3
  16   4   1 41.3811 2.90021   1
  16   4   1 42.5214 3.03096   1
 -16   4  -1 36.8196 5.02785   7
 -16   4  -1 42.3220 3.21429   9
 -18  -4  -1 25.9573 2.65608   9
 -18  -4  -1 24.6585 2.36712  10
 -18  -4  -1 26.4908 4.32632   3
  18  -4   1 21.0659 2.43016   9
 -18  -4  -1 23.5694 2.52790   5
  18  -4   1 30.0782 3.45179   1
 -18  -4  -1 25.0821 2.66012  10
  18  -4   1 22.1701 2.77364   9
 -18  -4  -1 26.7269 2.63284   1
  18  -4   1 26.2217 3.93984   6
 -18  -4  -1 23.8876 2.74471   9
  18  -4   1 22.5585 3.99920   4
  18  -4   1 29.8179 3.80386   3
 -18  -4  -1 28.0355 2.77485   1
 -18  -4  -1 27.8671 3.14126   6
  18   4   1 29.1874 3.55361   4
 -18   4  -1 29.3682 3.50137   1
  18   4   1 24.3273 1.87823   9
 -18   4  -1 29.7530 3.80432   1
  18   4   1 22.4654 2.21079   1
  18   4   1 19.6036 2.02795   9
 -18   4  -1 22.5780 3.17609   9
 -18   4  -1 27.3673 3.00839   9
  18   4   1 23.7055 2.11992   1
  18   4   1 24.1223 3.75300   2
 -18   4  -1 23.2574 3.01790   5
 -18   4  -1 27.1030 4.72300   7
 -18   4  -1 23.0358 3.20918   3
  18   4   1 28.0768 4.82402   8
 -20  -4  -1 47.6700 3.46253   1
 -20  -4  -1 44.8258 3.43653  10
 -20  -4  -1 41.7376 3.66393   6
  20  -4   1 46.9980 3.45566   1
  20  -4   1 48.0072 5.08412   3
 -20  -4  -1 46.4900 3.13413   9
 -20  -4  -1 46.6327 5.72994   3
 -20  -4  -1 45.9096 3.24366   9
  20  -4   1 38.3909 4.75246   6
 -20  -4  -1 46.6769 3.42960  10
  20  -4   1 52.3061 6.09619   4
 -20  -4  -1 47.7911 3.00587   5
  20  -4   1 44.8397 3.11785   9
 -20  -4  -1 44.4151 3.22319   1
  20  -4   1 40.1418 3.48923   1
  20   4   1 42.8532 5.24519   2
 -20   4  -1 49.2506 3.97310   9
  20   4   1 48.8822 6.50398   8
 -20   4  -1 44.2349 4.20734   3
  20   4   1 46.8904 4.45648   4
  20   4   1 41.1405 2.12764   9
  20   4   1 45.5188 2.22971   9
 -20   4  -1 44.6668 3.83165   5
 -20   4  -1 45.1389 3.49789   9
 -20   4  -1 41.4529 3.88842   1
 -20   4  -1 44.4724 3.87501   1
 -20   4  -1 47.5219 6.34961   7
  22  -4   1 8.23401 1.63045   9
 -22  -4  -1 8.80015 3.03861   3
 -22  -4  -1 8.91214 1.48600   9
  22  -4   1 10.5834 1.98891   1
 -22  -4  -1 9.57168 1.98808  10
 -22  -4  -1 6.89694 1.46492   9
 -22  -4  -1 7.39459 1.81539  10
  22  -4   1 5.21504 2.26563   3
  22  -4   1 8.06896 1.48035   9
  22  -4   1 8.73546 3.11981   4
  22  -4   1 8.84999 2.91712   6
 -22  -4  -1 8.02280 1.37983   5
  22  -4   1 8.22230 1.76076   1
 -22   4  -1 8.21834 2.15961   1
  22   4   1 6.50083 2.44053   4
 -22   4  -1 9.14703 3.50898   7
 -22   4  -1 10.7696 2.28739   9
  22   4   1 11.2389 3.53186   8
 -22   4  -1 9.74302 2.22136   1
 -22   4  -1 8.47316 1.84308   9
 -22   4  -1 5.09442 2.11943   3
 -22   4  -1 7.57112 2.10533   5
  22   4   1 10.6298 3.32109   2
  24  -4   1 5.80437 3.23554   4
  24  -4   1 6.76590 2.84787   6
 -24  -4  -1 4.75875 1.73289  10
  24  -4   1 8.76792 1.29232   9
  24  -4   1 10.5371 1.41769   9
 -24  -4  -1 8.77678 2.10745  10
 -24  -4  -1 13.2196 3.77593   7
 -24  -4  -1 8.48011 3.27234   3
 -24   4  -1 7.54220 1.98668   9
  24   4   1 10.0852 3.85571   8
 -24   4  -1 6.36524 1.92322   1
  24   4   1 6.10895 3.04160   2
 -24   4  -1 7.75556 2.58439   3
 -24   4  -1 5.83205 1.80157   1
 -24   4  -1 4.70243 1.80894   5
 -24   4  -1 6.80730 3.39892   7
  24   4   1 9.13587 2.82759   4
 -24   4  -1 7.25345 1.79289   9
 -26  -4  -1 9.54770 3.64939   3
  26  -4   1 7.55848 2.82545   6
 -26  -4  -1 11.4150 2.46380  10
 -26  -4  -1 6.37570 3.28992   7
 -26  -4  -1 15.2575 2.84090  10
 -26   4  -1 12.6536 2.18057   1
 -26   4  -1 11.6383 4.19102  10
 -26   4  -1 10.3623 2.66246   5
 -26   4  -1 10.5812 2.33451   5
 -26   4  -1 12.4256 3.07310   3
  26   4   1 12.1257 4.42466   8
 -26   4  -1 18.7754 5.09037   7
 -26   4  -1 10.5569 1.91389   9
 -26   4  -1 8.74437 1.84987   9
 -27  -5   1 4.34639 2.88338   3
 -27  -5   1 2.73429 1.64742   9
  27  -5  -1 3.57419 1.73834   1
  27  -5  -1 3.53601 3.08439   4
  27  -5  -1 5.16001 2.67731   6
 -27  -5   1 4.17733 1.61669   9
 -27  -5   1 1.52343 1.29928  10
 -27  -5   1 2.31458 1.66232   1
  27  -5  -1 1.72883 1.46228   9
 -27  -5   1 3.10993 1.38993  10
  27  -5  -1 2.22346 1.47561   1
 -27  -5   1 1.53045 1.43710   1
 -27   5   1 1.83934 2.97532   7
  27   5  -1 6.78156 3.46702   8
 -27   5   1 0.85857 1.92058   3
  27   5  -1 1.68802 2.36945   4
 -27   5   1 0.01376 1.60231   1
 -27   5   1 2.91834 1.86097   5
 -27   5   1 2.72558 1.92718   9
 -27   5   1 2.23597 1.74997   9
 -27   5   1 3.63333 2.16513   1
 -25  -5   1 -0.8276 1.28589   9
 -25  -5   1 2.06600 1.64760   1
  25  -5  -1 0.18767 1.25603   9
  25  -5  -1 -0.7392 1.24832   1
  25  -5  -1 3.29936 2.42854   3
 -25  -5   1 0.14981 1.00153  10
 -25  -5   1 3.50248 1.61390   1
 -25  -5   1 0.57513 2.18906   3
 -25  -5   1 -0.5624 1.41269   9
 -25  -5   1 0.85920 1.09046  10
  25  -5  -1 -1.2628 1.76910   6
  25  -5  -1 3.40362 2.82888   4
  25   5  -1 -0.3238 0.99549   1
 -25   5   1 2.55703 2.02096   9
  25   5  -1 0.12927 1.07292   1
  25   5  -1 0.03135 1.01128   9
 -25   5   1 1.14411 1.76056   1
  25   5  -1 3.07996 2.74695   8
 -25   5   1 0.82989 1.71686   1
 -25   5   1 1.81130 1.93328   3
 -25   5   1 0.96095 1.51862   9
  25   5  -1 1.33060 1.69478   4
 -25   5   1 -1.0949 1.25208   5
 -25   5   1 0.23419 2.41404   7
  23  -5  -1 10.5260 2.42523   1
 -23  -5   1 9.29066 1.77583  10
 -23  -5   1 10.2847 1.85817  10
  23  -5  -1 7.05577 2.49224   6
  23  -5  -1 17.8664 4.32226   4
 -23  -5   1 9.21774 2.21403   9
 -23  -5   1 11.2765 3.59131   3
 -23  -5   1 10.1263 2.40240   1
  23  -5  -1 12.0007 2.33462   9
 -23  -5   1 8.23355 2.51167   1
 -23  -5   1 9.16726 2.34400   9
  23  -5  -1 14.9966 3.65219   1
  23   5  -1 10.9412 2.20529   1
  23   5  -1 7.14790 2.31246   4
 -23   5   1 15.0689 3.39411   1
  23   5  -1 13.6827 4.13598   8
  23   5  -1 6.75263 1.73590   9
  23   5  -1 12.4421 1.96961   9
  23   5  -1 11.5564 3.48982   2
 -23   5   1 8.83842 2.26261   5
  23   5  -1 13.5935 2.41825   1
 -23   5   1 8.39708 2.59984   1
 -23   5   1 9.85966 2.64869   3
 -23   5   1 13.6494 2.72663   9
 -23   5   1 11.9065 3.77578   7
 -23   5   1 8.12087 2.55598   9
 -21  -5   1 20.4909 2.27567  10
  21  -5  -1 17.1026 3.26188   3
 -21  -5   1 22.5302 3.66429   1
 -21  -5   1 21.7196 3.28485   9
 -21  -5   1 20.4391 2.97238   9
 -21  -5   1 20.4050 2.24734  10
  21  -5  -1 27.9797 3.75896   1
 -21  -5   1 19.3222 4.14399   3
  21  -5  -1 19.5216 3.54850   1
  21  -5  -1 20.8587 3.63856   6
  21  -5  -1 20.2855 3.21582   9
  21  -5  -1 21.3261 2.93245   9
 -21  -5   1 18.4235 3.13923   1
  21  -5  -1 28.2912 4.70878   4
  21   5  -1 21.4940 3.06651   1
 -21   5   1 18.8822 2.91409   5
 -21   5   1 23.7466 3.71317   9
 -21   5   1 19.9375 4.35075   7
 -21   5   1 17.0936 3.12749   3
  21   5  -1 18.8267 2.46581   9
  21   5  -1 24.3699 4.60841   8
  21   5  -1 24.8920 3.42133   4
  21   5  -1 23.4349 2.90216   9
 -21   5   1 21.2327 3.09317   9
 -21   5   1 20.5421 3.70140   1
 -21   5   1 22.7036 3.78794   1
  21   5  -1 23.0959 3.99297   2
  19  -5  -1 7.02588 2.18613   1
  19  -5  -1 11.9487 2.98484   4
  19  -5  -1 1.69383 1.34895   9
 -19  -5   1 6.95218 2.05809   1
  19  -5  -1 5.32270 2.21880   6
 -19  -5   1 10.1546 1.51907  10
 -19  -5   1 9.44146 2.36879   1
 -19  -5   1 4.55849 2.49545   3
  19  -5  -1 6.23352 2.22009   1
 -19  -5   1 6.78207 2.07344   9
 -19  -5   1 5.39688 1.84777   9
  19  -5  -1 8.63799 2.36017   3
  19   5  -1 11.3719 2.44051   1
  19   5  -1 10.9552 2.35032   4
 -19   5   1 8.31316 2.08756   9
 -19   5   1 9.51921 2.35756   3
 -19   5   1 4.10408 1.62317   5
 -19   5   1 6.07593 2.19581   1
 -19   5   1 4.12040 2.79117   7
  19   5  -1 11.4192 2.25292   1
 -19   5   1 6.77277 2.11677   1
  19   5  -1 4.40818 2.23209   2
  19   5  -1 9.83204 3.17868   8
 -19   5   1 14.1210 2.91134   9
  19   5  -1 6.97016 1.77227   9
  17  -5  -1 94.3095 6.05809   9
 -17  -5   1 99.3265 6.19194   1
  17  -5  -1 99.1530 6.27628   1
 -17  -5   1 97.9312 4.74986   6
 -17  -5   1 104.926 4.81905   5
  17  -5  -1 112.347 6.81072   1
 -17  -5   1 104.880 5.89517   9
  17  -5  -1 114.091 7.05243   4
  17  -5  -1 113.474 5.82569   9
 -17  -5   1 102.587 4.42724  10
  17  -5  -1 94.7930 6.34075   6
  17  -5  -1 98.6953 6.24188   3
 -17  -5   1 101.040 6.45658   1
 -17  -5   1 104.978 6.16725   9
 -17  -5   1 107.241 7.30326   3
 -17   5   1 107.458 7.07400   1
 -17   5   1 96.6752 6.46111   1
 -17   5   1 105.420 6.00774   9
  17   5  -1 110.463 6.02952   1
  17   5  -1 100.088 5.08012   5
  17   5  -1 102.963 5.47927   4
  17   5  -1 104.136 5.69465   9
  17   5  -1 105.745 5.35859   9
 -17   5   1 98.8618 5.78583   5
 -17   5   1 98.5539 6.11173   3
  17   5  -1 110.093 6.78836   2
  17   5  -1 94.2608 6.03941   1
 -17   5   1 110.079 7.77305   7
  17   5  -1 104.627 7.29257   8
 -17   5   1 103.206 6.70683   9
 -15  -5   1 309.001 11.0183   6
 -15  -5   1 307.761 12.4613   9
 -15  -5   1 317.413 11.3961   5
  15  -5  -1 275.920 14.0054   7
  15  -5  -1 308.602 12.8337   3
  15  -5  -1 318.745 13.5987   1
  15  -5  -1 290.149 12.8337   6
 -15  -5   1 326.602 13.1452   1
 -15  -5   1 315.357 13.9573   3
 -15  -5   1 302.804 13.3099   1
  15  -5  -1 315.241 13.1893   1
  15  -5  -1 291.959 13.1217   4
 -15  -5   1 313.866 10.5305  10
 -15  -5   1 313.996 12.8778   9
  15  -5  -1 305.710 13.0671   9
 -15   5   1 299.139 13.8064   1
  15   5  -1 330.290 12.5173   9
  15   5  -1 293.623 12.5536   1
  15   5  -1 301.913 11.6808   5
 -15   5   1 304.847 14.2590   7
 -15   5   1 310.467 13.3751   1
 -15   5   1 308.805 12.5235   9
 -15   5   1 338.059 12.9316   3
  15   5  -1 313.777 13.9117   8
  15   5  -1 302.310 12.9508   1
 -15   5   1 296.102 12.3627   5
  15   5  -1 344.378 13.4611   2
  15   5  -1 303.955 11.6351   4
  15   5  -1 303.176 11.8715   9
 -15   5   1 318.750 13.5344   9
 -13  -5   1 5.78339 1.55030   2
  13  -5  -1 6.08083 2.02443   7
  13  -5  -1 4.62659 1.74626   9
 -13  -5   1 7.06545 2.25142   1
  13  -5  -1 7.25515 2.17743   4
  13  -5  -1 5.01891 1.85790   1
 -13  -5   1 6.44692 2.17894   3
  13  -5  -1 6.85744 2.03644   6
 -13  -5   1 7.79894 1.16788   6
 -13  -5   1 5.18013 1.21973   5
 -13  -5   1 7.58358 0.84279  10
 -13  -5   1 6.98742 2.00712   1
  13  -5  -1 5.92992 1.78691   1
 -13  -5   1 4.13344 1.54189   9
  13  -5  -1 4.79827 1.51781   9
  13  -5  -1 8.07767 1.90036   3
 -13  -5   1 5.78892 1.83146   9
 -13   5   1 6.12736 1.78038   1
 -13   5   1 5.04827 2.05519   7
  13   5  -1 6.59078 1.92806   2
  13   5  -1 7.69790 2.11593   1
 -13   5   1 6.32932 1.75785   9
 -13   5   1 5.18972 1.87517   9
 -13   5   1 4.61740 1.44057   5
 -13   5   1 5.84457 2.03768   1
  13   5  -1 4.38926 1.37694   9
  13   5  -1 5.53195 1.66556   9
  13   5  -1 8.92173 2.11314   1
  13   5  -1 6.34275 2.13590   8
 -13   5   1 10.9666 2.49790   8
 -13   5   1 5.86028 1.75069   3
  13   5  -1 6.22282 1.49180   5
  13   5  -1 7.26425 1.42223   4
  11  -5  -1 270.423 10.8571   3
 -11  -5   1 264.618 10.6134   2
  11  -5  -1 260.887 11.4631   1
 -11  -5   1 284.944 11.5744   7
  11  -5  -1 287.565 10.8417   9
 -11  -5   1 271.231 10.1421   5
 -11  -5   1 259.560 10.6732   9
  11  -5  -1 275.737 12.0097   1
 -11  -5   1 278.764 11.3609   9
 -11  -5   1 281.881 11.8850   1
 -11  -5   1 265.218 9.23068   6
 -11  -5   1 265.260 8.76254  10
  11  -5  -1 238.319 11.2878   9
  11  -5  -1 273.966 11.1019   4
 -11  -5   1 290.300 11.5736   1
  11  -5  -1 234.536 11.6697   7
 -11   5   1 256.872 11.1677   8
 -11   5   1 268.158 10.8536   5
  11   5  -1 272.333 11.5903   1
 -11   5   1 255.073 11.4981   1
 -11   5   1 260.155 12.0890   1
  11   5  -1 268.175 9.45461   4
 -11   5   1 259.583 11.9703   7
  11   5  -1 283.305 11.0723   2
  11   5  -1 249.515 10.2951   5
 -11   5   1 278.168 10.9242   9
  11   5  -1 252.698 10.3585   9
  11   5  -1 250.455 11.0106   1
 -11   5   1 250.058 10.6359   3
 -11   5   1 258.018 11.5815   9
   9  -5  -1 99.3379 5.88107   1
  -9  -5   1 98.5468 5.28426   9
  -9  -5   1 104.398 6.12066   1
  -9  -5   1 91.1174 3.93375   6
   9  -5  -1 100.817 5.30619   9
   9  -5  -1 111.650 6.40449   7
  -9  -5   1 99.5949 5.02586   2
  -9  -5   1 100.183 5.74802   1
   9  -5  -1 105.423 5.33784   3
  -9  -5   1 102.863 4.90811   5
   9  -5  -1 100.369 5.98068   9
  -9  -5   1 99.3697 5.64246   9
   9  -5  -1 89.6823 5.92978   1
  -9  -5   1 109.929 5.83556   7
   9  -5  -1 107.623 5.39877   4
   9   5  -1 104.443 3.91157   4
   9   5  -1 101.441 5.12885   9
  -9   5   1 101.877 5.41283   5
  -9   5   1 103.973 5.31164   3
   9   5  -1 92.9248 5.85763   1
  -9   5   1 96.8957 5.99741   7
  -9   5   1 95.4141 6.24932   1
  -9   5   1 95.7539 5.82819   1
   9   5  -1 104.537 5.30624   2
   9   5  -1 98.3100 5.05944   5
   9   5  -1 95.6294 5.43797   9
  -9   5   1 93.5604 5.40680   8
  -9   5   1 104.483 5.41423   9
   9   5  -1 97.2520 5.61603   1
  -9   5   1 86.4253 5.73213   9
  -7  -5   1 287.055 10.8481   9
  -7  -5   1 249.992 11.1492   1
   7  -5  -1 276.714 10.6228   3
   7  -5  -1 264.182 11.4644   7
  -7  -5   1 278.313 11.7954   1
   7  -5  -1 270.180 11.4806   9
   7  -5  -1 273.174 11.4537   1
   7  -5  -1 263.762 11.7908   1
   7  -5  -1 286.781 10.4948   4
  -7  -5   1 260.102 10.9971   7
   7  -5  -1 260.636 10.6279   9
  -7  -5   1 271.134 10.3596   5
  -7   5   1 260.957 10.5057   3
  -7   5   1 256.078 10.6754   9
   7   5  -1 269.985 8.66027   4
   7   5  -1 285.879 10.4873   2
   7   5  -1 263.224 11.5542   1
   7   5  -1 281.292 11.2067   9
   7   5  -1 276.381 10.5759   5
   7   5  -1 262.858 11.1452   1
  -7   5   1 259.272 11.3422   1
   7   5  -1 283.290 9.46020  10
   7   5  -1 258.996 10.4168   9
  -7   5   1 272.500 10.8482   5
  -7   5   1 279.082 11.7147   9
  -7   5   1 271.949 12.0161   1
  -7   5   1 277.941 11.5145   7
  -5  -5   1 6.59237 1.44938   5
   5  -5  -1 9.53972 2.11200   1
   5  -5  -1 5.68628 1.23310   4
  -5  -5   1 9.88882 2.04321   9
  -5  -5   1 8.52612 2.13030   1
   5  -5  -1 10.5091 1.85973   9
   5  -5  -1 7.87470 1.86248   7
  -5  -5   1 8.39898 1.65108   9
  -5  -5   1 8.93901 1.94316   1
   5  -5  -1 9.57598 1.79712   5
   5  -5  -1 11.0451 1.71161   3
  -5  -5   1 6.31926 1.55012   7
   5  -5  -1 9.04228 2.00346   9
   5  -5  -1 7.76661 2.01840   1
   5   5  -1 9.67609 2.00711   1
  -5   5   1 14.6889 2.54681   1
  -5   5   1 5.42561 1.67290   9
  -5   5   1 7.60317 1.59718   9
  -5   5   1 6.29497 1.75272   7
   5   5  -1 11.2536 1.87516   5
  -5   5   1 9.84833 2.38174   1
   5   5  -1 9.58789 1.33499  10
   5   5  -1 15.1860 2.44582   9
   5   5  -1 7.61305 1.59360   9
   5   5  -1 11.8714 1.72110   2
  -5   5   1 10.8503 1.93202   5
   5   5  -1 9.26872 1.91722   1
   5   5  -1 8.22453 1.76166   7
   3  -5  -1 235.933 9.42118   3
  -3  -5   1 246.607 9.66505   9
  -3  -5   1 230.584 9.87600   7
   3  -5  -1 235.695 10.3558   9
   3  -5  -1 232.384 9.54510   9
  -3  -5   1 240.819 10.6825   1
   3  -5  -1 232.895 10.2116   1
  -3  -5   1 251.707 10.3947   1
   3  -5  -1 247.563 9.72771   5
   3  -5  -1 235.543 9.89823   7
  -3   5   1 232.420 10.7059   1
   3   5  -1 240.438 10.1952   1
   3   5  -1 242.463 9.59166   9
   3   5  -1 262.806 10.1380   7
  -3   5   1 241.043 9.78377   5
  -3   5   1 240.015 9.65262   9
  -3   5   1 256.550 10.5961   9
   3   5  -1 223.890 9.43210   5
   3   5  -1 244.807 10.6866   1
  -3   5   1 237.285 10.2352   1
  -3   5   1 228.104 9.81208   7
   3   5  -1 240.168 10.1606   9
   3   5  -1 247.271 9.31026  10
   1  -5  -1 -0.0652 0.89862   7
   1  -5  -1 0.52186 0.96719   9
  -1  -5   1 0.30413 0.76369   1
   1  -5  -1 0.76317 1.07643   1
  -1  -5   1 2.19756 1.19511   9
  -1  -5   1 2.35553 0.58709   4
  -1  -5   1 1.10141 1.13460   7
  -1  -5   1 0.44627 1.06155   1
   1  -5  -1 1.56171 0.59653   4
  -1  -5   1 1.30408 1.30357   9
   1  -5  -1 0.50362 1.01793   1
   1  -5  -1 1.95341 1.40534   9
   1  -5  -1 2.87940 1.26959   5
  -1   5   1 1.56642 1.01795   7
   1   5  -1 2.39972 1.38207   1
   1   5  -1 1.61785 1.38577   9
   1   5  -1 1.36965 1.11303   7
  -1   5   1 2.24955 1.38934   9
  -1   5   1 0.39499 0.82019   1
   1   5  -1 1.59929 1.00904   5
   1   5  -1 1.23761 1.02326   9
   1   5  -1 1.60734 1.33397   1
   1   5  -1 1.97154 0.55143   4
  -1   5   1 1.09520 0.95015   5
   1   5  -1 2.69867 1.28278  10
  -1   5   1 3.90765 1.32617   9
  -1   5   1 1.74952 1.11018   1
  -1  -5  -1 765.694 27.0894   9
   1  -5   1 808.747 27.2463   1
  -1  -5  -1 796.816 27.0651   1
  -1  -5  -1 774.448 24.3174   4
  -1  -5  -1 769.694 26.2098   9
  -1  -5  -1 784.139 26.4016   5
  -1  -5  -1 783.960 27.6004   1
   1  -5   1 808.952 26.4308   9
  -1  -5  -1 795.979 26.4638   7
   1  -5   1 774.404 26.8505   7
   1  -5   1 789.432 25.1803   4
   1  -5   1 761.060 27.5526   1
   1  -5   1 784.762 27.1881   9
  -1   5  -1 780.682 25.1666   4
  -1   5  -1 796.013 27.0019   7
   1   5   1 756.522 26.3492   7
   1   5   1 764.172 26.1688   9
   1   5   1 728.025 26.3662   5
  -1   5  -1 825.681 27.2556   9
  -1   5  -1 771.929 26.4011   5
   1   5   1 808.805 27.1843   9
   1   5   1 767.167 26.8806   1
  -1   5  -1 742.201 26.2000   9
   1   5   1 803.908 27.6865   1
  -1   5  -1 776.219 26.9135  10
  -1   5  -1 746.136 27.5316   1
  -3  -5  -1 429.608 15.8418   7
   3  -5   1 459.630 17.2055   1
  -3  -5  -1 434.732 16.8980   1
   3  -5   1 426.967 15.7604   9
  -3  -5  -1 451.259 16.4943   1
  -3  -5  -1 438.936 15.7466   9
   3  -5   1 428.525 15.2695   3
   3  -5   1 437.354 16.6346   9
   3  -5   1 440.067 16.5827   1
  -3  -5  -1 447.079 15.8893   5
   3  -5   1 439.867 15.1213   4
  -3  -5  -1 449.138 16.5882   9
   3  -5   1 443.097 16.5579   7
   3   5   1 441.842 15.8578   7
  -3   5  -1 422.183 16.9617   1
   3   5   1 433.637 16.3124   9
  -3   5  -1 427.622 16.4709   1
  -3   5  -1 439.333 15.9748   5
  -3   5  -1 451.650 16.5866   7
  -3   5  -1 432.773 16.5523   9
   3   5   1 448.470 15.5377   2
   3   5   1 444.106 16.3700   1
   3   5   1 445.747 16.9245   1
   3   5   1 438.492 14.6945  10
  -3   5  -1 438.302 15.7844   9
   3   5   1 423.964 15.5834   9
   3   5   1 422.601 15.9342   5
  -3   5  -1 446.728 15.1258   4
   5  -5   1 190.416 8.45078   1
  -5  -5  -1 181.824 8.58141   1
   5  -5   1 190.423 7.81358   9
  -5  -5  -1 173.711 8.14837   9
  -5  -5  -1 177.260 7.78039   7
  -5  -5  -1 181.492 7.70126   5
   5  -5   1 178.103 8.42291   9
   5  -5   1 181.952 8.73582   1
   5  -5   1 181.371 7.40884   4
  -5  -5  -1 166.228 7.98212   1
   5  -5   1 176.316 8.48460   7
  -5  -5  -1 167.790 7.45329   9
   5  -5   1 174.201 7.19418   3
  -5   5  -1 186.100 8.93720   1
   5   5   1 182.042 8.45943   1
   5   5   1 181.068 7.62914   2
  -5   5  -1 184.596 7.88410   5
  -5   5  -1 181.152 8.47445   9
  -5   5  -1 190.625 8.61533   7
  -5   5  -1 178.281 8.27446   1
  -5   5  -1 179.753 7.39088   4
   5   5   1 167.466 7.72175   5
   5   5   1 149.720 7.68316   9
  -5   5  -1 177.790 7.68708   9
   5   5   1 167.124 7.36306   9
   5   5   1 173.058 7.95187   1
  -7  -5  -1 127.374 6.50799   1
   7  -5   1 128.341 6.68451   1
  -7  -5  -1 125.573 6.84163   1
  -7  -5  -1 117.878 5.84406   9
  -7  -5  -1 123.916 6.01262   5
   7  -5   1 130.191 5.81530   3
   7  -5   1 113.442 6.78358   1
   7  -5   1 128.670 6.06944   9
   7  -5   1 131.999 6.85189   9
   7  -5   1 131.350 6.18879   4
  -7  -5  -1 130.227 6.35734   7
   7  -5   1 125.840 6.17090   6
   7  -5   1 131.835 7.13490   7
  -7  -5  -1 124.259 6.46638   9
   7   5   1 139.127 5.92594   9
  -7   5  -1 126.764 6.73906   9
   7   5   1 127.666 6.24384   2
  -7   5  -1 118.416 6.53158   1
  -7   5  -1 138.549 5.88056   3
   7   5   1 136.799 6.87530   1
   7   5   1 124.363 6.35717   1
  -7   5  -1 130.203 6.11961   9
  -7   5  -1 125.872 6.11074   4
   7   5   1 121.871 6.18477   5
  -7   5  -1 120.894 7.04628   1
  -7   5  -1 133.415 7.14276   7
  -7   5  -1 131.189 6.35013   5
   9  -5   1 238.743 11.0107   7
   9  -5   1 235.239 10.2123   1
  -9  -5  -1 245.004 10.4986   1
   9  -5   1 234.360 10.2752   9
   9  -5   1 246.758 10.0042   6
   9  -5   1 241.690 9.55811   9
  -9  -5  -1 224.268 8.76367   6
   9  -5   1 232.403 9.88615   4
  -9  -5  -1 234.908 9.99605   1
  -9  -5  -1 222.860 9.34192   5
   9  -5   1 231.704 10.6005   1
  -9  -5  -1 230.648 9.99113   9
  -9  -5  -1 236.879 9.99225   7
  -9  -5  -1 232.118 9.38604   9
   9  -5   1 232.225 9.32840   3
   9   5   1 241.991 10.2843   1
   9   5   1 241.630 9.77340   5
  -9   5  -1 262.047 9.80770   9
   9   5   1 226.911 9.09773   9
  -9   5  -1 246.653 9.94551   5
  -9   5  -1 226.259 10.2601   8
  -9   5  -1 228.324 10.7885   7
  -9   5  -1 218.831 10.2288   9
  -9   5  -1 232.281 10.7314   1
  -9   5  -1 206.384 9.08602   3
   9   5   1 240.875 9.70618   9
  -9   5  -1 219.129 9.74848   4
   9   5   1 238.339 10.3511   8
  -9   5  -1 225.301 10.1766   1
   9   5   1 233.508 8.47970   4
   9   5   1 223.607 9.86473   2
   9   5   1 223.413 9.72437   1
 -11  -5  -1 19.4846 2.86825   1
  11  -5   1 12.5228 2.30658   1
 -11  -5  -1 17.1069 2.67238   1
  11  -5   1 16.2168 2.62456   9
  11  -5   1 20.6430 3.52486   7
  11  -5   1 16.1140 2.84554   4
  11  -5   1 15.8532 2.49724   6
 -11  -5  -1 21.5244 2.90905   7
  11  -5   1 22.9028 3.52998   1
 -11  -5  -1 20.4507 2.79887   9
 -11  -5  -1 19.5774 2.13201   6
 -11  -5  -1 11.3524 1.89729   5
  11  -5   1 16.6096 2.28499   3
 -11  -5  -1 12.2694 2.06339   9
 -11   5  -1 13.8253 2.51553   1
  11   5   1 18.8630 2.53565   9
  11   5   1 15.4681 2.57420   2
 -11   5  -1 20.4627 2.74743   5
  11   5   1 13.9685 1.94999   9
  11   5   1 16.7111 1.96848   4
 -11   5  -1 13.0546 2.07443   9
  11   5   1 12.2812 2.68356   8
 -11   5  -1 13.3629 2.06659   3
  11   5   1 22.1100 2.76090   5
  11   5   1 16.8965 2.61736   1
 -11   5  -1 17.6115 3.32685   7
  11   5   1 14.9208 2.30254   1
 -11   5  -1 16.8105 2.74567   1
 -11   5  -1 16.6022 2.70204   9
  13  -5   1 242.372 11.2874   4
 -13  -5  -1 262.686 10.3038   9
  13  -5   1 255.341 10.2366   9
 -13  -5  -1 240.295 10.5719   9
 -13  -5  -1 260.444 9.81777   6
  13  -5   1 247.168 12.3221   7
  13  -5   1 247.327 11.3024   1
  13  -5   1 239.438 10.4207   3
 -13  -5  -1 260.467 11.9801   3
 -13  -5  -1 269.451 10.2296   5
  13  -5   1 256.051 10.9836   9
 -13  -5  -1 248.686 11.0296   1
  13  -5   1 255.311 11.1659   6
  13  -5   1 247.164 10.9289   1
  13   5   1 237.167 11.6075   8
 -13   5  -1 241.530 10.6143   5
 -13   5  -1 244.924 10.7373   2
  13   5   1 260.586 10.2380   9
 -13   5  -1 250.429 11.2195   9
 -13   5  -1 253.693 11.1258   1
 -13   5  -1 254.644 10.4091   9
 -13   5  -1 254.100 12.2652   7
  13   5   1 255.088 10.7522   1
  13   5   1 261.035 10.5064   5
  13   5   1 262.218 9.96572   4
 -13   5  -1 255.741 10.4582   3
  13   5   1 241.887 9.68582   9
  13   5   1 261.084 11.4635   2
 -13   5  -1 261.967 11.7340   1
  13   5   1 239.272 10.2330   1
  15  -5   1 9.19080 2.21435   1
  15  -5   1 5.56859 1.70377   3
 -15  -5  -1 4.16231 1.34711   5
 -15  -5  -1 6.81983 1.73846   9
 -15  -5  -1 7.52301 1.97523   1
 -15  -5  -1 4.16906 2.15294   3
  15  -5   1 8.40367 2.08512   9
  15  -5   1 5.11444 1.98885   6
  15  -5   1 4.34708 2.31767   7
  15  -5   1 4.37844 2.24398   4
  15  -5   1 8.83394 2.32994   1
  15  -5   1 6.77690 1.78051   9
 -15  -5  -1 3.43146 1.64586   1
 -15  -5  -1 7.07665 1.52862   6
 -15  -5  -1 6.64979 1.87591   9
 -15   5  -1 8.80352 2.50201   1
 -15   5  -1 7.99780 2.13784   1
  15   5   1 7.62250 1.81850   4
  15   5   1 7.46434 1.85933   5
  15   5   1 7.74743 2.48569   2
  15   5   1 8.32103 2.04690   1
  15   5   1 9.30517 1.62665   9
 -15   5  -1 5.29018 1.60466   9
 -15   5  -1 9.81992 2.86008   7
 -15   5  -1 10.4660 2.20793   3
  15   5   1 6.90628 1.65596   9
  15   5   1 5.92812 1.60857   1
 -15   5  -1 7.79827 2.03592   5
  15   5   1 3.62904 2.03954   8
 -15   5  -1 5.44580 1.92219   9
 -17  -5  -1 69.8156 6.08905   3
  17  -5   1 81.6516 5.34917   3
  17  -5   1 75.8034 5.66742   6
 -17  -5  -1 70.9405 4.67640   9
 -17  -5  -1 68.4423 4.20072   5
  17  -5   1 72.1025 5.16444   1
  17  -5   1 82.1570 5.19026   1
  17  -5   1 77.4594 6.03843   4
  17  -5   1 75.7066 4.54547   9
 -17  -5  -1 73.1384 4.73470   1
 -17  -5  -1 74.5546 4.49527   9
 -17  -5  -1 75.1524 4.45476   6
 -17  -5  -1 71.2167 4.91765   1
 -17   5  -1 62.3467 5.06231   9
  17   5   1 64.6262 4.00456   9
  17   5   1 67.3774 3.81554   9
  17   5   1 70.9771 4.52911   5
 -17   5  -1 81.5441 6.80982   7
  17   5   1 74.5318 4.35818   1
 -17   5  -1 59.5075 5.13478   1
 -17   5  -1 69.5068 4.59481   9
 -17   5  -1 72.8778 5.18351   1
 -17   5  -1 71.6774 4.99801   3
  17   5   1 78.7028 6.42876   8
 -17   5  -1 83.6332 5.26569   5
  17   5   1 68.4845 4.40261   1
  17   5   1 80.8777 6.16303   2
  17   5   1 67.8240 4.65099   4
  19  -5   1 22.5189 3.45734   3
 -19  -5  -1 25.3079 3.37472   1
  19  -5   1 27.2300 3.67298   1
  19  -5   1 25.1310 3.12836   9
  19  -5   1 28.8246 3.07740   9
 -19  -5  -1 25.8174 2.50046   5
  19  -5   1 19.8488 3.94637   4
 -19  -5  -1 20.1777 2.72337   6
  19  -5   1 27.4208 3.48169   1
 -19  -5  -1 22.3587 2.76197   9
  19  -5   1 26.7473 4.03783   6
 -19  -5  -1 28.7048 4.62407   3
 -19  -5  -1 25.5619 3.16025   9
 -19  -5  -1 23.7083 3.01286   1
  19   5   1 18.4847 3.07059   4
  19   5   1 28.8148 4.45839   2
 -19   5  -1 15.9056 3.16597   1
 -19   5  -1 22.8774 3.50367   1
 -19   5  -1 24.4034 3.58352   9
  19   5   1 23.1672 2.67795   1
 -19   5  -1 26.1897 3.57490   5
  19   5   1 27.5703 3.02551   1
 -19   5  -1 25.5071 3.13902   9
 -19   5  -1 18.0835 4.00893   7
  19   5   1 21.1794 4.14867   8
 -19   5  -1 24.0943 3.35944   3
  19   5   1 27.3202 2.34872   9
 -21  -5  -1 31.8550 2.77884   9
 -21  -5  -1 22.7952 1.73111  10
  21  -5   1 25.0705 2.87462   9
 -21  -5  -1 26.1485 3.26713   1
  21  -5   1 19.6015 3.43213   3
  21  -5   1 19.1149 3.58489   6
 -21  -5  -1 25.6339 1.76446  10
 -21  -5  -1 27.4276 2.42365   5
  21  -5   1 33.6550 3.94327   1
 -21  -5  -1 23.0315 3.14716   6
 -21  -5  -1 21.5787 2.87751   1
  21  -5   1 27.0490 4.99960   4
 -21  -5  -1 32.2860 4.93685   3
  21  -5   1 28.0692 3.23130   9
 -21  -5  -1 26.8191 3.15041   9
  21   5   1 26.4048 2.02808   9
 -21   5  -1 26.1741 3.66073   1
 -21   5  -1 27.2842 3.33304   9
  21   5   1 38.6582 5.95767   8
 -21   5  -1 25.0980 3.60024   3
 -21   5  -1 29.5833 3.69238   5
 -21   5  -1 24.1823 4.92937   7
  21   5   1 23.3238 4.50893   2
  21   5   1 29.6723 3.96476   4
  21   5   1 26.9170 1.93092   9
 -21   5  -1 25.7510 3.64886   9
 -21   5  -1 25.6033 3.85155   1
  23  -5   1 9.73248 3.11257   6
 -23  -5  -1 5.45779 1.52500   1
  23  -5   1 4.42965 1.58331   1
 -23  -5  -1 7.95095 1.24836  10
 -23  -5  -1 7.45449 1.34286   5
 -23  -5  -1 5.84894 1.17159  10
 -23  -5  -1 6.35901 2.95960   3
 -23  -5  -1 8.78629 1.73909   9
 -23  -5  -1 6.01620 1.66301   9
  23  -5   1 6.29180 1.59805   9
  23  -5   1 4.60857 2.94726   4
 -23   5  -1 5.82161 1.89808   9
  23   5   1 5.35725 2.86286   2
 -23   5  -1 9.96063 2.44382   9
 -23   5  -1 3.68292 2.01361   5
 -23   5  -1 10.0183 3.89807   7
 -23   5  -1 9.71614 2.57586   1
  23   5   1 7.06387 2.41019   4
  23   5   1 7.96499 3.40656   8
 -23   5  -1 8.80813 2.48432   3
 -23   5  -1 7.84345 2.37622   1
  25  -5   1 2.52767 2.14996   3
  25  -5   1 2.52041 2.45107   6
 -25  -5  -1 7.33721 3.25917   3
  25  -5   1 7.92496 3.55195   4
  25  -5   1 6.11382 1.40519   9
  25   5   1 3.84146 2.41451   4
 -25   5  -1 5.72009 2.20460   5
  25   5   1 3.88280 2.93198   8
 -25   5  -1 9.06576 3.97758  10
 -25   5  -1 8.98910 2.29568   1
 -25   5  -1 6.73078 2.18445   1
 -25   5  -1 3.37684 2.09497   3
 -25   5  -1 8.19811 2.00673   9
 -25   5  -1 2.36786 1.70009   9
 -25   5  -1 2.75515 2.98703   7
  25   5   1 1.65095 2.64759   2
  26  -6  -1 1.53027 2.63625   4
 -26  -6   1 3.77316 1.80783   9
  26  -6  -1 0.30212 1.32530   1
 -26  -6   1 0.71919 1.43963   1
  26  -6  -1 0.95099 1.60982   9
  26  -6  -1 -1.0574 1.54282   3
 -26  -6   1 -0.2913 1.59476   9
 -26  -6   1 0.52567 2.30565   3
 -26  -6   1 -0.8816 1.54632   1
  26  -6  -1 2.19434 2.23388   6
  26   6  -1 0.55909 1.20767   1
  26   6  -1 1.55772 2.74410   8
 -26   6   1 -0.4768 1.72972   9
  26   6  -1 1.10343 1.25845   1
  26   6  -1 1.82016 2.61056   2
  26   6  -1 1.19814 1.23388   9
 -26   6   1 0.73591 1.91388   1
  26   6  -1 -0.0670 1.81230   4
 -26   6   1 0.91628 1.82304   9
 -26   6   1 -0.9199 1.46008   1
 -26   6   1 0.82348 2.89426   7
 -26   6   1 1.47808 1.73916   5
 -26   6   1 3.02802 2.07442   3
  24  -6  -1 -1.6599 2.14261   4
  24  -6  -1 0.45492 1.56018   1
 -24  -6   1 1.07860 1.56290   1
  24  -6  -1 -0.1545 1.76068   6
 -24  -6   1 2.67628 1.88141   9
 -24  -6   1 1.53070 1.44960   9
  24  -6  -1 0.77563 1.49387   9
 -24  -6   1 0.01263 1.33714   1
  24  -6  -1 0.26932 1.76864   3
 -24  -6   1 -0.9380 1.83481   3
  24  -6  -1 0.11955 1.43712   1
 -24   6   1 2.02188 1.69544   5
  24   6  -1 2.06717 2.79433   2
  24   6  -1 0.49543 2.42817   8
  24   6  -1 0.50299 1.31582   1
  24   6  -1 0.88632 1.31236   9
 -24   6   1 -0.1917 1.41054   3
  24   6  -1 0.53625 1.62576   4
 -24   6   1 -0.1434 1.69013   1
 -24   6   1 1.41254 2.37611   7
 -24   6   1 0.50747 1.59946   9
 -24   6   1 -0.4708 1.94440   9
 -24   6   1 2.83261 2.10449   1
  24   6  -1 0.18349 1.31704   1
  22  -6  -1 0.31633 1.74039   6
  22  -6  -1 -2.6978 1.11549   1
  22  -6  -1 1.63053 1.46615   9
 -22  -6   1 1.85691 1.58103   9
 -22  -6   1 0.89046 1.55270   1
 -22  -6   1 -0.4224 1.32024   9
 -22  -6   1 -0.9974 1.16415   1
  22  -6  -1 2.00086 2.36520   4
  22  -6  -1 -1.9373 1.12604   1
 -22  -6   1 0.12583 2.24369   3
 -22   6   1 -1.3384 1.24081   9
  22   6  -1 -0.9491 1.05861   1
 -22   6   1 1.32555 1.52421   5
 -22   6   1 1.54557 1.76456   1
  22   6  -1 0.30539 1.25712   9
  22   6  -1 -0.9148 1.25188   4
 -22   6   1 0.76424 1.49338   1
  22   6  -1 -3.2723 1.50298   2
 -22   6   1 -0.6880 1.29534   3
 -22   6   1 0.25563 2.37069   7
 -22   6   1 0.64404 1.80429   9
  22   6  -1 -0.2829 0.87464   9
  22   6  -1 -0.6419 1.97849   8
 -20  -6   1 -0.0759 1.28245   1
  20  -6  -1 -0.3376 1.29756   1
  20  -6  -1 1.18138 1.48039   3
  20  -6  -1 2.91220 2.33490   4
  20  -6  -1 0.55018 1.75456   6
 -20  -6   1 -0.5594 1.41591   9
 -20  -6   1 0.78746 1.43972   9
  20  -6  -1 -0.6432 1.28299   9
 -20  -6   1 0.90175 2.20621   3
  20  -6  -1 -1.2448 1.40584   9
 -20  -6   1 1.18315 1.59780   1
 -20   6   1 0.73697 2.07595   7
  20   6  -1 0.12498 1.16505   1
  20   6  -1 -0.7072 1.06888   4
 -20   6   1 -1.4558 1.18571   5
  20   6  -1 -0.3769 0.98616   9
 -20   6   1 0.69291 1.87391   9
  20   6  -1 -0.2303 1.25182   9
  20   6  -1 0.60294 2.03957   8
 -20   6   1 0.65352 1.68376   1
  20   6  -1 0.63151 1.70417   2
 -20   6   1 -0.6864 1.31225   3
 -20   6   1 -0.6076 1.40288   1
 -20   6   1 0.24820 1.36372   9
  20   6  -1 0.40563 1.34243   1
  20   6  -1 0.92836 1.01511   5
 -18  -6   1 5.08071 2.11006   9
  18  -6  -1 12.0163 3.12482   1
  18  -6  -1 7.59175 2.06208   9
  18  -6  -1 1.12419 1.67184   1
 -18  -6   1 3.28346 2.36263   3
 -18  -6   1 8.25281 1.47259   6
 -18  -6   1 7.82191 1.59588   5
  18  -6  -1 10.0752 2.50916   6
  18  -6  -1 6.99874 2.70891   4
  18  -6  -1 13.2046 2.76992   3
 -18  -6   1 10.2387 2.67485   1
 -18  -6   1 10.1316 2.78550   1
 -18  -6   1 3.43043 1.75973   9
 -18   6   1 7.28582 2.04500   3
 -18   6   1 7.46646 2.07340   9
  18   6  -1 4.73435 1.97263   1
 -18   6   1 6.41904 2.41015   1
  18   6  -1 5.38411 1.92843   1
  18   6  -1 6.42841 2.57171   2
 -18   6   1 8.39879 2.34681   5
  18   6  -1 5.96786 1.93844   9
 -18   6   1 8.17147 2.94369   7
  18   6  -1 6.97582 1.78457   4
  18   6  -1 4.18648 1.41535   5
 -18   6   1 8.86451 2.62034   9
  18   6  -1 7.96808 2.81911   8
 -18   6   1 8.44873 2.46961   1
  16  -6  -1 -1.6872 1.43473   6
  16  -6  -1 -1.0395 1.13309   1
 -16  -6   1 0.50803 1.24689   9
 -16  -6   1 -0.4004 1.34187   7
 -16  -6   1 0.47961 1.32453   1
 -16  -6   1 1.49430 2.03118   3
  16  -6  -1 0.65950 1.40397   3
 -16  -6   1 0.00779 1.44915   1
 -16  -6   1 -0.5991 0.68952   6
 -16  -6   1 -0.0071 0.95884   5
  16  -6  -1 1.21082 1.76698   4
  16  -6  -1 0.03262 1.36011   1
 -16  -6   1 -0.6227 1.52109   9
  16   6  -1 1.48539 1.26937   5
  16   6  -1 -1.2670 1.71362   2
 -16   6   1 0.14895 1.48550   1
  16   6  -1 2.36545 1.40681   9
 -16   6   1 -0.0633 1.20739   3
  16   6  -1 2.65492 1.37980   9
  16   6  -1 -0.2371 1.10336   1
 -16   6   1 -1.3055 1.72528   7
 -16   6   1 -0.8730 1.17634   9
  16   6  -1 0.70765 1.00240   4
 -16   6   1 1.30267 1.63913   1
  16   6  -1 2.20048 2.00779   8
 -16   6   1 5.17572 2.11030   9
 -16   6   1 -0.9378 1.12383   5
  16   6  -1 0.99311 1.49628   1
  14  -6  -1 31.6122 4.29692   4
  14  -6  -1 33.2614 4.25999   9
 -14  -6   1 34.7979 3.86632   9
 -14  -6   1 39.6563 4.65851   7
 -14  -6   1 38.8394 5.04215   1
  14  -6  -1 31.6779 4.42553   1
  14  -6  -1 38.6204 4.53753   1
  14  -6  -1 29.5729 4.60516   7
  14  -6  -1 40.1307 3.63527   9
 -14  -6   1 32.6155 4.15036   9
 -14  -6   1 34.8948 4.63695   3
  14  -6  -1 40.9528 3.90935   6
  14  -6  -1 42.8998 4.45524   3
 -14  -6   1 36.5431 2.29485   6
 -14  -6   1 40.1272 3.08225   5
 -14   6   1 32.7214 4.51919   7
  14   6  -1 34.6322 3.22121   5
  14   6  -1 38.0295 3.72154   1
 -14   6   1 29.0648 3.99578   9
  14   6  -1 32.4396 4.40545   8
 -14   6   1 35.9567 4.37163   1
 -14   6   1 39.4550 4.14924   5
  14   6  -1 36.8675 4.20590   2
 -14   6   1 30.2798 4.27893   1
  14   6  -1 35.9273 2.54073   4
  14   6  -1 46.2480 5.15355   1
 -14   6   1 39.2883 4.14567   9
  14   6  -1 36.1826 3.21110   9
 -14   6   1 36.3306 3.97160   3
  12  -6  -1 3.25955 1.75122   9
  12  -6  -1 1.30244 1.39663   9
  12  -6  -1 1.83831 1.61670   7
  12  -6  -1 1.87528 1.58253   4
  12  -6  -1 0.21595 1.14309   1
  12  -6  -1 1.91998 1.28121   3
 -12  -6   1 0.83206 1.43714   9
 -12  -6   1 0.58506 1.10067   2
  12  -6  -1 1.27831 1.54483   1
 -12  -6   1 2.06717 1.50569   9
 -12  -6   1 2.85299 1.49683   7
 -12  -6   1 3.35044 1.34012   5
 -12  -6   1 2.19689 0.71140   6
 -12  -6   1 1.27042 1.33291   1
 -12  -6   1 3.77865 1.72263   1
 -12   6   1 2.77310 1.55568   8
 -12   6   1 1.85620 1.26681   3
 -12   6   1 1.01789 1.30736   9
  12   6  -1 5.17009 1.46695   9
 -12   6   1 1.72198 1.64554   9
 -12   6   1 2.30855 1.74145   1
  12   6  -1 2.83424 1.77877   1
  12   6  -1 -0.4620 1.08655   9
  12   6  -1 3.55950 1.65931   2
  12   6  -1 2.67628 1.44308   1
 -12   6   1 3.23240 1.88381   1
  12   6  -1 1.50322 0.78047   4
  12   6  -1 2.97405 1.36339   5
 -12   6   1 4.01772 2.05421   7
 -12   6   1 1.83761 1.30926   5
  10  -6  -1 0.97767 1.16553   4
  10  -6  -1 0.01169 0.97817   9
 -10  -6   1 -0.0398 1.19041   9
  10  -6  -1 -0.3064 1.00521   3
 -10  -6   1 1.31434 1.03715   5
  10  -6  -1 -0.6772 0.85387   1
 -10  -6   1 0.80159 1.15996   7
 -10  -6   1 -0.1881 0.50080   6
 -10  -6   1 -0.2711 1.26573   9
 -10  -6   1 1.71771 1.16365   1
 -10  -6   1 -0.1642 1.26144   1
  10  -6  -1 -0.6813 1.10436   9
  10  -6  -1 0.14090 1.20938   7
  10  -6  -1 0.82121 1.25822   1
 -10   6   1 0.20756 1.42230   7
 -10   6   1 0.38332 1.00165   3
  10   6  -1 0.69259 1.08261   2
  10   6  -1 0.95686 1.29134   9
  10   6  -1 0.26044 1.02101   1
 -10   6   1 -0.1522 1.36725   1
 -10   6   1 0.91347 1.12555   8
 -10   6   1 -2.4310 0.86403   9
  10   6  -1 0.17285 0.91119   5
  10   6  -1 -0.5055 0.95364   9
  10   6  -1 -0.0700 0.36569   4
 -10   6   1 0.47330 1.17138   1
 -10   6   1 1.77284 1.68752   9
  10   6  -1 1.07505 1.30863   1
 -10   6   1 0.56319 1.01409   5
   8  -6  -1 68.6441 5.49559   1
  -8  -6   1 82.9313 5.28125   7
  -8  -6   1 75.6701 4.50890   5
  -8  -6   1 85.4779 5.01913   9
  -8  -6   1 76.8665 5.34861   1
   8  -6  -1 85.1855 5.65601   7
  -8  -6   1 86.5630 5.58000   9
  -8  -6   1 78.3458 5.68176   1
   8  -6  -1 82.5419 4.59498   4
   8  -6  -1 84.6785 5.69192   9
   8  -6  -1 86.6872 5.63341   1
   8  -6  -1 80.8629 4.94792   9
   8  -6  -1 75.2312 4.65695   3
  -8   6   1 78.0473 5.51145   9
   8   6  -1 73.2368 4.61237   5
   8   6  -1 89.4169 5.90313   1
  -8   6   1 80.6268 5.52696   7
   8   6  -1 78.3032 3.47538  10
   8   6  -1 74.2591 5.11053   1
   8   6  -1 77.3416 4.63500   9
   8   6  -1 73.9621 5.10135   9
  -8   6   1 74.0204 5.33750   1
  -8   6   1 80.4725 4.94378   9
   8   6  -1 82.1357 4.64159   2
  -8   6   1 81.9661 4.99190   5
  -8   6   1 77.1512 4.68371   3
  -8   6   1 82.1455 5.98169   1
   6  -6  -1 100.437 5.47588   9
   6  -6  -1 100.940 5.31163   3
   6  -6  -1 96.8250 6.04476   1
   6  -6  -1 96.0517 6.09401   9
   6  -6  -1 100.485 6.05886   7
  -6  -6   1 91.4312 5.90762   1
  -6  -6   1 102.386 6.17893   9
   6  -6  -1 97.4772 6.45257   1
  -6  -6   1 101.199 5.48932   9
  -6  -6   1 97.8859 6.36689   1
  -6  -6   1 95.7647 5.70774   7
   6  -6  -1 95.7553 4.80830   4
   6  -6  -1 101.206 5.55974   5
  -6  -6   1 96.0061 5.20636   5
  -6   6   1 102.221 6.63705   1
  -6   6   1 94.4294 5.47521   5
   6   6  -1 118.389 6.71135   1
  -6   6   1 96.3133 5.42160   9
  -6   6   1 90.3344 5.89797   7
   6   6  -1 99.4736 5.34926   9
   6   6  -1 91.9318 5.24521   5
   6   6  -1 91.3932 5.66423   9
  -6   6   1 95.2462 6.11019   9
   6   6  -1 98.8534 5.93892   1
   6   6  -1 94.8068 4.91840   2
   6   6  -1 102.862 4.58519  10
  -6   6   1 103.781 6.18990   1
  -4  -6   1 15.1023 2.42500   9
   4  -6  -1 15.9877 2.91551   1
  -4  -6   1 15.9096 2.77336   9
   4  -6  -1 14.0455 1.70471   4
   4  -6  -1 13.7228 2.42805   7
   4  -6  -1 10.9306 2.36914   1
  -4  -6   1 18.4523 2.55402   5
   4  -6  -1 15.8719 2.22398   3
   4  -6  -1 16.4981 2.88057   9
  -4  -6   1 12.8375 2.48847   1
  -4  -6   1 17.8980 2.82674   7
   4  -6  -1 15.6826 2.41262   5
  -4  -6   1 13.1654 2.43773   1
   4  -6  -1 12.9204 2.17075   9
   4   6  -1 17.9497 2.99741   9
  -4   6   1 15.0125 2.68368   1
   4   6  -1 18.3675 2.82301   7
   4   6  -1 9.52925 2.05958   1
   4   6  -1 13.6523 2.18894   9
  -4   6   1 10.3264 2.21750   1
   4   6  -1 14.9481 2.29355   5
   4   6  -1 17.9072 2.16827   2
   4   6  -1 22.6332 3.31219   1
   4   6  -1 16.9310 2.15997  10
  -4   6   1 20.5202 3.01799   7
  -4   6   1 15.5768 2.78296   9
  -4   6   1 17.0863 2.42624   9
  -4   6   1 10.7723 2.14196   5
   2  -6  -1 -0.2552 0.93282   1
   2  -6  -1 0.59352 1.09565   9
   2  -6  -1 -0.1476 0.53826   4
  -2  -6   1 0.02388 1.02249   9
  -2  -6   1 0.45099 1.09682   7
   2  -6  -1 0.11319 2.28228   1
   2  -6  -1 -0.2016 0.93514   5
   2  -6  -1 1.05371 1.31698   9
  -2  -6   1 0.15608 1.04548   1
   2  -6  -1 -0.7611 0.87932   7
   2  -6  -1 0.27283 0.88988   3
  -2  -6   1 -1.3158 1.26557   9
  -2  -6   1 -0.5779 0.93801   1
   2   6  -1 0.41590 1.14969   1
  -2   6   1 0.23643 1.03133   9
  -2   6   1 0.96574 1.47139   1
   2   6  -1 0.74976 1.00414  10
   2   6  -1 -0.2753 1.04654   9
  -2   6   1 1.94008 1.31186   7
   2   6  -1 -0.9423 1.01762   9
  -2   6   1 -0.3483 0.91294   1
   2   6  -1 0.16947 0.96936   5
  -2   6   1 1.31486 1.10133   5
   2   6  -1 0.17763 1.05724   7
   2   6  -1 -0.6569 0.99063   1
  -2   6   1 1.39405 1.47022   9
   0  -6   1 31.5972 4.28578   1
   0  -6  -1 30.5413 3.43788   7
   0  -6  -1 22.5727 1.32446   4
   0  -6  -1 21.0795 3.06810   1
   0  -6  -1 27.6137 4.14193   1
   0  -6  -1 27.7912 3.58574   9
   0  -6  -1 23.7318 2.83167   9
   0  -6   1 19.3728 3.09307   9
   0  -6   1 24.4843 1.67013   4
   0  -6  -1 31.9952 3.43139   5
   0  -6   1 35.7589 3.94741   7
   0  -6   1 26.5192 3.18119   9
   0   6   1 26.7050 3.19625   7
   0   6  -1 22.0803 3.17157   1
   0   6  -1 22.8903 2.77432   9
   0   6  -1 20.9108 2.84361  10
   0   6   1 26.5659 2.95572   9
   0   6   1 21.3358 2.86636   5
   0   6  -1 25.0204 3.46019   1
   0   6   1 22.4535 3.00034   1
   0   6  -1 19.3470 2.75119   7
   0   6  -1 21.1853 2.72729   5
   0   6   1 21.8317 3.22514   9
   0   6  -1 23.7142 3.26417   9
   0   6   1 30.3790 4.39631   1
   2  -6   1 82.4867 5.28717   7
   2  -6   1 79.8631 3.86364   4
   2  -6   1 82.2118 4.43523   3
   2  -6   1 86.4558 5.86772   1
   2  -6   1 79.7647 5.37729   9
   2  -6   1 79.1229 5.35855   1
  -2  -6  -1 79.1794 5.32340   9
  -2  -6  -1 74.9516 4.75341   7
  -2  -6  -1 81.4666 5.33562   1
   2  -6   1 75.5983 4.68140   9
  -2  -6  -1 78.2737 4.77044   5
  -2  -6  -1 86.5870 5.82398   1
  -2  -6  -1 83.8875 4.81089   9
   2   6   1 84.2950 5.26794   1
   2   6   1 76.5217 4.57753   9
  -2   6  -1 89.2266 5.48830   7
  -2   6  -1 82.4553 5.41979  10
  -2   6  -1 82.9376 5.40818   1
   2   6   1 88.6489 5.09172   5
   2   6   1 76.0268 5.17001   9
   2   6   1 80.3434 4.84764   7
   2   6   1 86.2873 4.27796  10
  -2   6  -1 74.8883 5.22071   9
  -2   6  -1 89.2894 4.94724   9
  -2   6  -1 81.4095 4.89232   5
   4  -6   1 0.07661 1.09049   7
   4  -6   1 0.08969 0.75677   3
  -4  -6  -1 0.74734 1.07284   9
  -4  -6  -1 -0.7618 1.22046   9
   4  -6   1 0.53224 0.82704   4
   4  -6   1 0.14657 1.15928   1
   4  -6   1 0.20441 1.12050   9
  -4  -6  -1 -0.4976 0.90902   1
  -4  -6  -1 0.49779 1.13273   5
  -4  -6  -1 1.60587 1.07129   7
   4  -6   1 1.15065 1.24417   9
   4  -6   1 -1.0904 0.77473   1
  -4  -6  -1 -0.9768 0.85314   1
   4   6   1 -0.4079 0.84530   1
   4   6   1 1.03372 1.09556   5
  -4   6  -1 -0.7433 0.92064   1
   4   6   1 0.43248 0.89382   2
   4   6   1 -0.5830 0.81183   1
   4   6   1 -0.2037 0.98824   7
  -4   6  -1 -0.4187 1.28680   9
  -4   6  -1 0.28377 1.15742   7
  -4   6  -1 0.30724 1.01975   5
   4   6   1 -1.1565 1.00892   9
   4   6   1 -0.3766 0.84534   9
  -4   6  -1 0.77056 1.43432   1
  -4   6  -1 -0.7267 0.92214   9
   4   6   1 -0.3508 0.49567  10
  -6  -6  -1 62.7050 4.14703   5
  -6  -6  -1 54.4508 3.95401   9
  -6  -6  -1 61.2002 4.48563   1
   6  -6   1 54.8815 4.48874   1
  -6  -6  -1 53.6189 4.04497   7
   6  -6   1 66.0597 3.91891   4
   6  -6   1 60.1072 4.92778   1
  -6  -6  -1 63.2754 4.67781   9
   6  -6   1 62.7315 4.01755   6
  -6  -6  -1 63.3885 4.90989   1
   6  -6   1 65.7495 4.81270   9
   6  -6   1 62.2556 4.17796   9
   6  -6   1 56.7463 3.65963   3
   6  -6   1 61.4386 4.78740   7
   6   6   1 67.6491 4.88810   1
  -6   6  -1 58.2724 4.71088   9
  -6   6  -1 57.1573 4.52999   1
   6   6   1 63.6419 4.47731   1
   6   6   1 46.5385 4.06004   9
  -6   6  -1 59.7006 4.09490   9
  -6   6  -1 58.7581 4.69971   7
   6   6   1 60.5813 4.00929   2
  -6   6  -1 55.2419 4.11995   5
   6   6   1 53.2180 4.04182   5
   6   6   1 63.4466 3.98083   9
  -6   6  -1 56.9971 4.93068   1
   8  -6   1 25.7873 3.12163   9
   8  -6   1 33.9915 4.69294   1
  -8  -6  -1 30.1924 4.03872   1
  -8  -6  -1 27.1396 2.98084   5
  -8  -6  -1 37.8667 3.92374   7
   8  -6   1 39.0977 4.71713   7
   8  -6   1 35.1550 3.76910   6
  -8  -6  -1 34.0708 3.40050   1
   8  -6   1 40.3251 4.39396   9
  -8  -6  -1 26.2951 2.99396   9
   8  -6   1 30.2010 3.74543   1
  -8  -6  -1 33.2475 3.77674   9
   8  -6   1 25.8177 3.05929   4
   8  -6   1 28.5248 2.64583   3
  -8   6  -1 29.4576 3.95819   7
  -8   6  -1 26.9381 3.72234   9
  -8   6  -1 36.2064 3.80205   5
   8   6   1 24.3675 3.14733   1
   8   6   1 31.5221 3.64533   2
   8   6   1 31.6865 3.59286   5
  -8   6  -1 20.1657 3.32759   1
  -8   6  -1 27.6233 3.17592   9
   8   6   1 30.1750 3.62733   1
   8   6   1 30.1639 2.71871   9
  -8   6  -1 39.6911 3.71142   1
   8   6   1 33.8534 3.67352   9
  10  -6   1 -0.3488 1.31154   9
 -10  -6  -1 2.33667 1.20584   5
  10  -6   1 -0.8954 1.12617   1
 -10  -6  -1 0.93361 1.31344   9
 -10  -6  -1 1.39809 1.35811   1
  10  -6   1 0.29877 1.28166   7
  10  -6   1 0.71152 1.33575   1
  10  -6   1 0.88660 1.08219   3
 -10  -6  -1 -0.5009 1.12042   1
 -10  -6  -1 2.41131 1.47484   7
  10  -6   1 0.44984 1.31715   6
  10  -6   1 -1.4965 0.91193   9
 -10  -6  -1 -0.3451 1.06005   9
  10  -6   1 -0.1752 1.22643   4
 -10  -6  -1 1.36068 0.89103   6
  10   6   1 2.06577 1.36960   5
  10   6   1 1.52503 1.50894   8
 -10   6  -1 1.90138 1.34425   9
 -10   6  -1 0.65637 1.39970   1
  10   6   1 0.60778 1.22268   1
 -10   6  -1 1.09583 1.32304   5
  10   6   1 1.85712 1.17779   9
 -10   6  -1 1.28839 1.71128   7
 -10   6  -1 1.73162 1.17843   3
 -10   6  -1 0.92343 1.51204   1
  10   6   1 -0.1754 1.19775   2
  10   6   1 1.07284 0.85475   9
  10   6   1 2.01869 1.47961   1
 -10   6  -1 0.08307 1.55472   9
  12  -6   1 10.7223 2.55972   1
  12  -6   1 9.87174 2.74980   7
 -12  -6  -1 8.65530 1.89888   5
 -12  -6  -1 6.68202 1.83111   9
 -12  -6  -1 5.13028 2.07174   1
  12  -6   1 6.89912 2.25954   1
  12  -6   1 4.66607 1.63540   3
 -12  -6  -1 5.16782 1.77141   1
  12  -6   1 8.01452 2.35389   9
  12  -6   1 11.0458 2.54764   6
 -12  -6  -1 7.78695 2.16058   7
 -12  -6  -1 10.5177 1.67612   6
 -12  -6  -1 5.48000 1.99039   9
  12  -6   1 8.96453 2.37465   4
  12   6   1 11.5927 2.00333   9
  12   6   1 6.14578 1.32854   4
 -12   6  -1 5.50883 2.04696   1
  12   6   1 5.92261 1.84421   9
  12   6   1 3.81936 2.11838   8
  12   6   1 5.37958 1.72227   5
  12   6   1 5.73407 1.78332   1
 -12   6  -1 5.75334 1.99004   1
 -12   6  -1 6.60809 1.67671   3
 -12   6  -1 10.2362 2.23578   5
 -12   6  -1 8.60959 2.88777   7
 -12   6  -1 10.6264 2.17165   9
  12   6   1 4.41330 1.97298   2
 -12   6  -1 3.80160 1.97340   9
  12   6   1 5.37382 1.90898   1
  14  -6   1 29.7384 3.89047   1
  14  -6   1 32.2511 3.58698   9
 -14  -6  -1 43.4017 4.88202   1
 -14  -6  -1 35.8357 3.67581   5
  14  -6   1 35.4282 4.65405   4
 -14  -6  -1 27.3827 3.83446   7
  14  -6   1 24.6861 4.19460   7
 -14  -6  -1 29.4210 3.38714   9
 -14  -6  -1 36.5899 4.12550   9
  14  -6   1 27.5024 3.49550   3
  14  -6   1 42.5218 5.21708   1
 -14  -6  -1 29.0483 2.58789   6
  14  -6   1 37.9138 4.39834   6
  14   6   1 33.9826 4.00911   1
  14   6   1 20.6384 3.77413   8
 -14   6  -1 35.0802 3.28191   3
 -14   6  -1 39.3559 5.26515   1
  14   6   1 32.3879 2.75231   4
 -14   6  -1 39.2397 4.62977   1
  14   6   1 35.0489 3.27345   9
 -14   6  -1 27.3058 4.03018   9
 -14   6  -1 39.3462 5.24746   7
  14   6   1 39.9464 4.66565   2
  14   6   1 33.2967 2.91658   9
 -14   6  -1 38.9567 4.19622   5
  14   6   1 27.6376 3.45166   5
  14   6   1 32.1168 3.21460   1
 -14   6  -1 31.7231 3.59281   9
  16  -6   1 8.65885 2.02802   9
 -16  -6  -1 10.6967 1.93171   6
 -16  -6  -1 7.41669 2.64420   3
 -16  -6  -1 7.42024 2.24216   1
  16  -6   1 10.7242 3.15605   4
  16  -6   1 9.76414 2.67913   6
 -16  -6  -1 7.72064 1.92385   9
  16  -6   1 13.4418 3.04896   1
  16  -6   1 4.50913 1.93880   1
 -16  -6  -1 8.39206 2.52967   7
 -16  -6  -1 8.63754 1.92808   5
 -16  -6  -1 7.92207 2.24878   1
  16  -6   1 10.5430 2.34595   3
 -16  -6  -1 7.11910 2.10809   9
 -16   6  -1 6.24705 2.35566   1
  16   6   1 8.65718 2.85982   8
 -16   6  -1 5.69142 2.19331   1
 -16   6  -1 10.0886 2.24349   9
  16   6   1 9.65047 2.00342   9
  16   6   1 5.90370 2.01790   1
  16   6   1 6.96421 1.82242   4
  16   6   1 8.84328 2.10594   5
 -16   6  -1 8.59392 2.18397   5
 -16   6  -1 10.2303 2.66160   9
  16   6   1 5.99312 2.41245   2
  16   6   1 7.53463 2.06403   1
 -16   6  -1 4.82591 2.65181   7
 -16   6  -1 10.7086 2.35172   3
 -18  -6  -1 7.83415 2.71509   3
 -18  -6  -1 2.86787 1.67361   9
  18  -6   1 2.07102 1.52928   1
  18  -6   1 1.59072 1.96579   1
 -18  -6  -1 3.75040 1.44589   5
  18  -6   1 3.68637 2.47877   4
  18  -6   1 1.52109 1.87859   6
 -18  -6  -1 2.20933 1.60914   1
  18  -6   1 1.35934 1.41901   3
 -18  -6  -1 0.83267 1.30329   9
  18  -6   1 3.00296 1.69778   9
  18  -6   1 2.40944 1.76656   9
 -18  -6  -1 0.08631 1.12215   6
 -18  -6  -1 3.59144 1.70785   1
 -18   6  -1 2.83078 2.36037   7
  18   6   1 3.90971 2.37398   2
 -18   6  -1 4.63709 1.71957   3
 -18   6  -1 5.36202 2.28764   1
  18   6   1 2.15297 2.22494   8
 -18   6  -1 3.47547 1.96820   5
  18   6   1 1.61448 1.41740   4
  18   6   1 -0.0689 1.09653   5
 -18   6  -1 3.86378 1.71043   9
  18   6   1 2.18119 1.17800   9
 -18   6  -1 3.82881 1.98865   9
  18   6   1 2.31656 1.41122   1
 -18   6  -1 -0.8821 1.31033   1
  18   6   1 4.53272 1.61833   9
  20  -6   1 0.37975 1.31082   1
  20  -6   1 -1.0670 1.89287   4
 -20  -6  -1 0.89830 1.48394   9
 -20  -6  -1 1.52589 1.36562   9
 -20  -6  -1 -1.0004 1.85770   3
 -20  -6  -1 0.03755 1.07449   5
 -20  -6  -1 0.48966 1.26900   1
  20  -6   1 -0.2540 1.25691   9
 -20  -6  -1 -1.7299 1.08407   6
 -20  -6  -1 -1.7079 1.03162   1
  20  -6   1 -1.2729 1.51516   6
  20  -6   1 -0.6229 1.25612   3
  20  -6   1 -0.6031 1.17307   9
 -20   6  -1 0.71286 1.54278   1
 -20   6  -1 0.01608 1.49809   5
  20   6   1 -0.9732 0.97753   9
  20   6   1 0.31389 2.17597   2
 -20   6  -1 -1.2414 1.24966   1
  20   6   1 1.38075 1.12778   1
 -20   6  -1 1.74732 1.49960   3
 -20   6  -1 0.39420 2.24654   7
  20   6   1 1.58299 2.24156   8
  20   6   1 -0.5749 0.85871   9
 -20   6  -1 0.13078 1.30569   9
  20   6   1 -0.6111 1.36811   4
 -20   6  -1 -0.7482 1.29149   9
  20   6   1 0.39230 0.99785   1
  22  -6   1 2.52873 1.78718   1
  22  -6   1 1.73784 2.50516   4
  22  -6   1 3.07744 1.58215   9
 -22  -6  -1 2.15230 1.43650   1
 -22  -6  -1 -0.4171 0.89025   5
 -22  -6  -1 0.20446 2.33655   3
  22  -6   1 2.16374 1.65931   3
 -22  -6  -1 2.49641 1.59632   9
 -22  -6  -1 0.07101 1.29176   1
  22  -6   1 0.91611 1.43555   1
  22  -6   1 3.09215 2.30495   6
 -22  -6  -1 1.78847 1.38958   9
  22   6   1 1.71032 1.03756   9
  22   6   1 2.83779 1.95542   4
 -22   6  -1 3.94645 2.99793   7
 -22   6  -1 0.09731 1.49010   3
  22   6   1 5.75074 3.27573   8
  22   6   1 0.83858 2.14708   2
 -22   6  -1 4.13989 2.05174   9
 -22   6  -1 3.99342 2.08530   5
  22   6   1 1.51638 1.15505   1
 -22   6  -1 0.08989 1.58289   1
  22   6   1 1.34976 0.85601   9
 -22   6  -1 4.42250 2.07937   1
  22   6   1 2.41829 1.13619   1
 -22   6  -1 3.34105 1.76273   9
 -24  -6  -1 -1.0530 1.09631   9
 -24  -6  -1 0.73177 1.20581   1
  24  -6   1 1.36700 1.32019   9
 -24  -6  -1 -0.0009 1.36538   9
 -24  -6  -1 0.21374 1.18019   1
  24  -6   1 1.82131 2.75201   4
  24  -6   1 0.45413 2.17355   6
  24  -6   1 -0.1553 1.37176   1
  24  -6   1 -0.4042 1.52278   3
 -24  -6  -1 -2.3433 1.95461   3
  24  -6   1 0.79734 1.26275   1
 -24   6  -1 1.86068 1.88837   5
 -24   6  -1 -0.8054 1.57175   9
 -24   6  -1 0.45273 1.45633   9
  24   6   1 0.10861 2.32410   2
  24   6   1 -1.4353 1.62891   4
 -24   6  -1 -2.3216 2.37466   7
 -24   6  -1 -2.9501 2.06586  10
 -24   6  -1 -0.8608 1.28972   3
  24   6   1 3.39490 3.11901   8
 -24   6  -1 1.05907 1.71572   1
 -24   6  -1 -0.6338 1.44000   1
 -25  -7   1 -0.1284 1.85147   9
 -25  -7   1 0.98926 1.72458   1
  25  -7  -1 -0.6925 1.39944   1
  25  -7  -1 3.88304 1.91449   9
  25  -7  -1 -0.8189 1.45203   3
 -25  -7   1 1.59517 2.51226   3
 -25  -7   1 0.64356 1.76935   1
  25  -7  -1 -1.1032 2.22463   4
 -25  -7   1 -0.9462 1.45041   9
  25  -7  -1 -0.7969 2.03780   6
 -25   7   1 -0.5102 1.81325   1
  25   7  -1 0.18785 1.50032   4
 -25   7   1 5.62861 3.41432   7
  25   7  -1 3.89108 2.85039   2
  25   7  -1 0.04046 2.39126   8
  25   7  -1 0.88733 1.47214   9
 -25   7   1 -1.8315 1.60811   5
 -25   7   1 -2.4271 1.29157   3
 -25   7   1 0.80907 1.93320   1
 -25   7   1 1.38054 1.94145   9
  25   7  -1 1.44215 1.50858   1
 -25   7   1 2.14648 2.25779   9
  25   7  -1 0.95168 1.37255   1
 -23  -7   1 9.13661 2.72257   1
 -23  -7   1 8.00835 2.58761   9
  23  -7  -1 6.03442 2.85278   6
  23  -7  -1 12.1528 3.78336   4
 -23  -7   1 8.84016 3.38784   3
 -23  -7   1 7.83323 2.41648   9
  23  -7  -1 11.1164 2.63075   9
  23  -7  -1 1.57451 1.77944   3
 -23  -7   1 3.88750 2.23976   1
  23  -7  -1 7.93422 2.53762   1
  23   7  -1 8.01687 2.36659   1
 -23   7   1 6.12356 2.41024   3
  23   7  -1 5.64779 1.93030   9
 -23   7   1 9.58294 2.65374   9
 -23   7   1 7.03356 2.82970   1
  23   7  -1 7.29656 2.85925   2
  23   7  -1 7.08498 3.65357   8
 -23   7   1 7.85646 3.58356   7
  23   7  -1 7.61080 2.15571   4
  23   7  -1 5.93918 2.19012   1
 -23   7   1 10.9155 3.28064   9
 -23   7   1 5.03067 2.49923   1
 -23   7   1 7.74010 2.64696   5
 -21  -7   1 4.40442 2.12029   1
 -21  -7   1 9.19801 3.50905   3
  21  -7  -1 3.13158 2.75466   4
 -21  -7   1 3.86225 2.27904   9
  21  -7  -1 3.85220 2.30501   1
  21  -7  -1 4.03568 2.21694   6
  21  -7  -1 6.09294 2.30241   1
 -21  -7   1 5.68439 2.57261   1
 -21  -7   1 4.13507 2.64728   7
 -21  -7   1 4.53046 1.95843   9
  21  -7  -1 6.46318 2.07833   9
 -21   7   1 7.28896 2.34875   9
 -21   7   1 5.14301 2.13043   5
 -21   7   1 6.09725 2.59382   9
  21   7  -1 8.19474 2.57853   1
  21   7  -1 4.37555 1.58172   5
 -21   7   1 2.54327 2.36922   7
 -21   7   1 4.44519 2.11029   3
 -21   7   1 2.69088 2.03081   1
  21   7  -1 6.27280 3.04255   8
  21   7  -1 5.34219 2.04747   9
  21   7  -1 5.82794 2.16705   1
  21   7  -1 3.10213 2.38389   2
 -21   7   1 5.75282 2.38860   1
  21   7  -1 4.37629 1.71955   4
 -19  -7   1 27.6941 4.24372   1
  19  -7  -1 30.8682 4.72129   4
  19  -7  -1 21.3065 3.95220   1
  19  -7  -1 30.0253 4.37703   6
  19  -7  -1 19.9587 3.40818   1
  19  -7  -1 19.8744 3.72475   9
  19  -7  -1 24.3206 3.92160   3
 -19  -7   1 30.4979 3.98117   9
 -19  -7   1 22.6194 4.39822   3
 -19  -7   1 20.5906 3.92053   7
 -19  -7   1 32.1757 4.64384   1
 -19  -7   1 25.7820 4.00924   9
 -19   7   1 27.2423 4.58880   1
  19   7  -1 25.5142 4.79594   8
  19   7  -1 23.8713 4.33436   2
 -19   7   1 35.2624 4.29070   9
  19   7  -1 36.0835 2.97133   4
  19   7  -1 24.5006 4.07044   1
  19   7  -1 30.3583 3.47202   5
 -19   7   1 29.3554 4.08486   3
  19   7  -1 25.8515 3.23777   9
 -19   7   1 30.3897 4.17544   5
  19   7  -1 30.3133 3.85870   9
 -19   7   1 21.6683 4.49954   7
 -19   7   1 28.8358 4.53828   9
 -19   7   1 35.6324 4.90502   1
  17  -7  -1 33.2583 4.40703   6
 -17  -7   1 35.9098 5.17410   1
 -17  -7   1 35.8327 4.80116   1
 -17  -7   1 32.7374 4.45829   9
 -17  -7   1 32.3998 4.59390   7
 -17  -7   1 40.1333 5.47889   3
  17  -7  -1 36.1790 4.42617   3
 -17  -7   1 33.5033 2.33768   6
  17  -7  -1 36.7407 5.00364   1
 -17  -7   1 35.3516 4.21086   9
 -17  -7   1 32.1568 3.01991   5
  17  -7  -1 36.5753 4.96756   4
  17  -7  -1 31.0720 3.84931   9
  17   7  -1 35.4598 4.60026   1
  17   7  -1 30.6474 2.68013   4
 -17   7   1 28.6334 3.97314   9
  17   7  -1 36.0775 4.27875   9
  17   7  -1 38.1717 4.44773   1
 -17   7   1 37.2310 4.37494   3
 -17   7   1 35.7961 5.03361   1
  17   7  -1 36.9541 4.92727   2
 -17   7   1 35.9080 5.06075   9
  17   7  -1 35.3192 3.76228   5
  17   7  -1 32.4562 5.05415   8
 -17   7   1 35.4168 5.35744   7
 -17   7   1 33.2530 4.08276   5
 -17   7   1 36.8469 5.57673   1
 -15  -7   1 74.3114 3.65511   6
 -15  -7   1 80.4243 6.07792   7
  15  -7  -1 86.8802 6.07417   4
  15  -7  -1 87.8478 6.00479   6
  15  -7  -1 78.3500 5.56397   3
  15  -7  -1 80.4100 5.48488   9
  15  -7  -1 81.5485 6.22078   1
  15  -7  -1 74.2655 6.35670   1
 -15  -7   1 73.1754 6.30352   3
  15  -7  -1 91.5465 10.6771   9
 -15  -7   1 84.2817 4.89472   5
 -15  -7   1 91.1201 5.89230   9
 -15  -7   1 78.2421 6.35404   1
 -15  -7   1 72.2604 5.80739   9
 -15   7   1 80.0507 5.52297   3
  15   7  -1 77.0335 3.86130   4
  15   7  -1 79.2772 5.75535   1
  15   7  -1 87.0976 6.34682   1
  15   7  -1 89.2754 6.03180   2
 -15   7   1 72.3735 5.48213   5
 -15   7   1 77.6198 5.50141   9
  15   7  -1 76.0673 5.09542   5
 -15   7   1 88.7098 6.64915   9
 -15   7   1 73.4314 6.12993   1
 -15   7   1 80.5004 6.84038   7
 -15   7   1 74.1822 6.51706   1
  15   7  -1 84.2868 6.56824   8
  13  -7  -1 -1.5043 1.52296   9
 -13  -7   1 -0.4322 1.26605   9
  13  -7  -1 2.36618 1.71533   6
 -13  -7   1 0.37429 1.68976   9
  13  -7  -1 -0.1457 1.18203   1
  13  -7  -1 -1.6059 1.53398   7
 -13  -7   1 0.32361 1.37908   1
 -13  -7   1 0.57940 1.07179   5
  13  -7  -1 -2.5454 0.99897   3
 -13  -7   1 -1.1633 1.20220   1
  13  -7  -1 0.96869 1.57857   9
  13  -7  -1 0.62102 1.45475   4
 -13  -7   1 0.68191 0.66899   6
  13  -7  -1 0.66622 1.33922   1
 -13  -7   1 2.54629 1.82375   7
 -13   7   1 -2.3938 1.04928   1
  13   7  -1 0.31653 0.57297   4
  13   7  -1 1.74029 1.53644   9
  13   7  -1 1.71544 1.31177   5
  13   7  -1 0.25695 1.33253   1
 -13   7   1 0.25497 1.40605   5
  13   7  -1 -1.5788 1.34258   1
  13   7  -1 -0.1562 1.53327   2
 -13   7   1 2.24467 1.62794   9
 -13   7   1 -1.1171 1.10333   3
 -13   7   1 2.70057 1.93699   1
  13   7  -1 -0.6971 1.23363   9
 -13   7   1 -1.4171 1.63547   7
 -13   7   1 0.12835 1.98130   9
 -11  -7   1 280.386 12.4229   9
 -11  -7   1 271.926 12.0536   7
 -11  -7   1 256.083 12.0674   1
  11  -7  -1 256.967 12.2631   1
 -11  -7   1 267.378 11.4523   9
  11  -7  -1 266.709 12.7339   7
  11  -7  -1 269.863 11.4976   9
  11  -7  -1 245.246 11.0580   3
  11  -7  -1 254.652 12.3348   9
 -11  -7   1 260.975 12.6823   1
 -11  -7   1 254.461 9.21183   6
  11  -7  -1 257.155 11.0962   4
  11  -7  -1 252.438 12.7088   1
 -11  -7   1 248.929 10.6846   5
  11   7  -1 250.046 10.9576   9
 -11   7   1 250.425 12.2929   9
 -11   7   1 276.901 12.5395   1
  11   7  -1 252.934 11.5836   9
 -11   7   1 261.916 11.3830   9
 -11   7   1 268.260 11.6257   5
  11   7  -1 259.447 11.1548   2
  11   7  -1 260.322 11.8866   1
 -11   7   1 244.540 12.8012   1
  11   7  -1 230.760 10.8386   5
 -11   7   1 250.124 11.0519   3
 -11   7   1 266.445 12.6425   7
   9  -7  -1 -0.6785 1.07702   7
   9  -7  -1 0.11179 1.06386   3
  -9  -7   1 -0.3852 1.01639   5
   9  -7  -1 -2.1062 1.15904   9
  -9  -7   1 -0.0184 1.25077   1
   9  -7  -1 0.47124 1.35648   1
  -9  -7   1 1.97390 1.72538   1
  -9  -7   1 0.13324 1.19713   9
   9  -7  -1 -0.9447 1.08863   4
   9  -7  -1 -0.8801 1.07338   1
  -9  -7   1 0.55848 1.55512   9
  -9  -7   1 0.13810 1.21749   7
   9  -7  -1 -0.4308 1.23438   9
   9   7  -1 0.29166 0.54878  10
  -9   7   1 2.54672 1.41941   5
   9   7  -1 1.08159 1.28037   1
  -9   7   1 0.65387 1.51362   7
  -9   7   1 0.78434 1.54900   9
   9   7  -1 -0.6273 1.12990   9
  -9   7   1 -0.9708 1.18013   1
   9   7  -1 -1.2133 1.13853   1
   9   7  -1 2.45601 1.37656   5
  -9   7   1 1.45750 1.30533   9
   9   7  -1 0.01008 1.12630   2
   9   7  -1 2.27701 1.41518   9
  -9   7   1 -0.9700 1.10190   1
  -7  -7   1 127.012 7.59729   9
   7  -7  -1 125.955 6.11183   4
  -7  -7   1 121.242 7.12582   7
   7  -7  -1 138.932 7.98601   9
  -7  -7   1 154.000 8.59292   1
  -7  -7   1 130.430 7.59988   1
   7  -7  -1 122.417 7.41978   7
   7  -7  -1 132.286 7.74195   1
  -7  -7   1 128.021 6.89930   9
   7  -7  -1 127.173 8.04201   1
   7  -7  -1 132.484 6.70401   3
  -7  -7   1 131.919 6.66404   5
   7  -7  -1 132.806 6.98617   9
  -7   7   1 138.630 7.70977   7
   7   7  -1 132.600 7.48623   9
   7   7  -1 130.746 5.60996  10
   7   7  -1 132.592 7.46699   1
  -7   7   1 131.833 7.90347   9
   7   7  -1 122.763 6.26173   2
  -7   7   1 127.187 7.60189   1
   7   7  -1 130.823 6.75380   9
   7   7  -1 143.134 8.19414   1
  -7   7   1 132.683 6.96849   9
   7   7  -1 134.527 6.92752   5
  -7   7   1 122.439 6.97790   5
  -7   7   1 115.802 7.91429   1
   5  -7  -1 8.80164 1.58067   4
  -5  -7   1 8.38318 2.32711   1
  -5  -7   1 13.5067 2.67818   7
  -5  -7   1 10.3279 2.29025   9
   5  -7  -1 9.89686 2.63062   9
   5  -7  -1 14.8100 3.29774   1
  -5  -7   1 6.17646 1.64735   1
   5  -7  -1 10.3785 2.24785   5
   5  -7  -1 10.6813 2.25105   9
   5  -7  -1 9.94883 1.98074   3
   5  -7  -1 9.31127 2.71267   1
  -5  -7   1 9.36723 1.94780   5
  -5  -7   1 11.9292 2.84458   9
   5  -7  -1 11.3945 2.52774   7
   5   7  -1 11.4466 2.29550   5
   5   7  -1 11.0121 1.92954   2
  -5   7   1 8.79282 2.23300   7
   5   7  -1 16.0373 3.23414   1
   5   7  -1 9.66407 2.46732   1
  -5   7   1 14.9014 3.43714   1
  -5   7   1 8.77433 2.26677   1
   5   7  -1 14.5114 2.74484   9
   5   7  -1 8.59687 1.97158   9
   5   7  -1 11.0300 2.53034   7
   5   7  -1 10.6105 1.76281  10
  -5   7   1 9.85017 2.15717   9
  -5   7   1 12.1213 2.83831   9
  -5   7   1 7.48328 2.05440   5
  -3  -7   1 648.712 24.3685   9
   3  -7  -1 647.771 23.8249   7
   3  -7  -1 617.548 24.8787   1
   3  -7  -1 660.874 24.6104   9
   3  -7  -1 633.719 23.2211   9
  -3  -7   1 671.232 23.9026   7
  -3  -7   1 664.610 23.4188   9
   3  -7  -1 662.959 23.4733   5
  -3  -7   1 649.903 24.4477   1
   3  -7  -1 657.678 23.0853   3
   3  -7  -1 645.781 21.5000   4
   3  -7  -1 655.235 24.4054   1
  -3   7   1 599.919 23.3089   5
  -3   7   1 643.913 25.1746   1
   3   7  -1 642.673 24.9057   1
  -3   7   1 672.242 23.4411   9
   3   7  -1 674.165 23.9165   7
   3   7  -1 637.996 23.1605   9
  -3   7   1 649.404 24.3527   1
   3   7  -1 649.962 24.2282   1
   3   7  -1 662.374 24.2771   9
  -3   7   1 634.115 23.7772   7
   3   7  -1 666.855 22.2906   2
  -3   7   1 658.250 24.5286   9
   3   7  -1 646.641 23.3536   5
   3   7  -1 663.714 22.9004  10
   1  -7  -1 -0.1518 1.03618   3
  -1  -7   1 0.85464 1.24298   1
   1  -7  -1 0.27365 1.05729   1
   1  -7  -1 0.55025 1.25763   7
  -1  -7   1 -0.7246 1.36879   9
   1  -7  -1 -0.7880 1.35009   9
  -1  -7   1 -0.3894 1.29530   9
  -1  -7   1 0.79474 1.19606   7
  -1  -7   1 -0.2695 1.14479   1
   1  -7  -1 -0.2243 1.05564   1
   1  -7  -1 -0.0877 1.01844   5
   1  -7  -1 0.23939 0.51767   4
   1  -7  -1 -0.9412 1.10920   9
   1   7  -1 2.13883 1.62766   1
   1   7  -1 0.12289 1.13816  10
   1   7  -1 1.79718 1.57071   9
   1   7  -1 1.48361 1.23912   9
  -1   7   1 -0.7959 0.92945   5
  -1   7   1 -0.6003 0.97427   1
   1   7  -1 0.39479 1.10288   5
  -1   7   1 1.05000 1.58641   9
  -1   7   1 0.62707 1.33999   7
  -1   7   1 0.77628 0.97405   1
   1   7  -1 -0.9122 1.05510   7
   1   7  -1 -1.4051 1.09068   1
  -1   7   1 0.83234 1.21107   9
   1  -7   1 266.056 12.1677   1
  -1  -7  -1 270.764 11.2980   9
   1  -7   1 275.423 12.9121   1
   1  -7   1 274.553 10.8608   3
  -1  -7  -1 264.747 11.2636   5
  -1  -7  -1 257.426 12.0188   1
  -1  -7  -1 254.886 12.5476   1
   1  -7   1 257.049 9.57378   4
   1  -7   1 250.302 12.0686   9
  -1  -7  -1 282.344 11.6935   7
   1  -7   1 255.638 11.7605   7
  -1  -7  -1 261.820 12.2069   9
   1  -7   1 268.188 11.3695   9
   1   7   1 276.100 11.5962   7
  -1   7  -1 264.624 11.8325   7
   1   7   1 271.778 12.1499   9
  -1   7  -1 279.345 12.2906   1
   1   7   1 278.086 11.6014   5
  -1   7  -1 286.838 12.3952   9
   1   7   1 256.659 11.9085   1
  -1   7  -1 288.723 13.0220   1
  -1   7  -1 238.926 11.1187   5
  -1   7  -1 268.383 11.8176  10
   1   7   1 287.056 12.9173   1
  -1   7  -1 270.993 11.2593   9
   1   7   1 256.032 11.0807   9
  -3  -7  -1 16.6333 3.31695   1
   3  -7   1 15.6906 2.57029   9
  -3  -7  -1 13.5355 2.78966   9
  -3  -7  -1 13.6382 2.56681   9
   3  -7   1 21.0260 3.38716   7
  -3  -7  -1 11.6033 2.27402   7
  -3  -7  -1 13.7498 2.55982   5
   3  -7   1 18.8804 2.18559   4
   3  -7   1 16.7101 3.25530   1
   3  -7   1 13.6168 2.15910   3
   3  -7   1 17.3998 3.40258   1
   3  -7   1 10.1639 2.60889   9
   3   7   1 20.0563 3.10478   5
  -3   7  -1 17.2749 3.23900   1
   3   7   1 17.6276 2.67245   9
   3   7   1 15.7176 2.26528   2
  -3   7  -1 14.7344 2.53009   9
   3   7   1 16.8200 3.22941   1
  -3   7  -1 19.0701 2.96916   5
   3   7   1 13.7224 2.79180   9
   3   7   1 16.1084 3.21192   1
  -3   7  -1 11.7468 2.73890   9
  -3   7  -1 16.8495 3.00570   7
   3   7   1 12.6058 2.42530   7
  -3   7  -1 14.2270 2.95310  10
   3   7   1 13.5526 1.85707  10
   5  -7   1 71.2294 4.70538   9
   5  -7   1 62.0677 5.36967   1
   5  -7   1 72.5380 5.37792   1
  -5  -7  -1 69.9099 4.58730   9
   5  -7   1 65.8008 3.95364   4
  -5  -7  -1 66.7276 4.58097   5
  -5  -7  -1 65.2671 4.68558   7
  -5  -7  -1 68.5030 5.16384   1
   5  -7   1 54.6652 4.92007   9
   5  -7   1 69.2212 4.24879   3
   5  -7   1 69.9105 5.31014   7
  -5  -7  -1 70.0769 5.23077   9
  -5  -7  -1 62.3334 5.33838   1
   5   7   1 63.1261 4.86796   1
   5   7   1 67.7958 4.77078   5
  -5   7  -1 64.9019 4.71074   5
  -5   7  -1 77.6275 5.50574   7
   5   7   1 75.4682 4.53122   2
   5   7   1 62.4488 5.24350   1
  -5   7  -1 60.5789 5.04745   9
  -5   7  -1 69.9251 5.23299   1
   5   7   1 61.4630 4.95710   9
  -5   7  -1 63.7054 4.49746   9
   5   7   1 54.5422 4.17003   9
  -5   7  -1 77.1395 5.91546   1
   5   7   1 68.2831 3.17264  10
   7  -7   1 53.2443 4.90347   7
   7  -7   1 58.1789 4.42011   9
  -7  -7  -1 57.5585 4.44486   7
  -7  -7  -1 62.0151 5.27674   1
  -7  -7  -1 54.7246 4.70844   9
  -7  -7  -1 60.2428 4.32720   5
   7  -7   1 58.8955 5.09177   9
   7  -7   1 55.3293 4.15356   6
  -7  -7  -1 64.3419 4.47950   9
   7  -7   1 59.6643 4.13467   4
   7  -7   1 54.5618 5.11107   1
  -7  -7  -1 64.0830 4.96653   1
   7  -7   1 63.3582 4.11196   3
   7  -7   1 65.9668 5.14002   1
   7   7   1 60.4287 5.07653   1
  -7   7  -1 63.2001 5.25092   7
   7   7   1 63.2203 4.65335   5
   7   7   1 51.5186 4.48970   9
  -7   7  -1 63.7277 4.69534   5
  -7   7  -1 60.5476 4.43676   9
  -7   7  -1 58.5969 4.98305   1
   7   7   1 56.9906 4.13847   9
  -7   7  -1 60.9971 5.18322   9
  -7   7  -1 58.7889 5.31347   1
   7   7   1 53.2968 4.13849   2
   7   7   1 55.9025 4.58989   1
  -9  -7  -1 185.181 9.00424   9
   9  -7   1 209.803 8.94412   3
   9  -7   1 208.352 10.7715   1
  -9  -7  -1 206.638 10.0226   1
  -9  -7  -1 197.795 9.97477   9
  -9  -7  -1 170.274 9.17657   7
   9  -7   1 209.573 9.40479   9
   9  -7   1 210.489 9.44730   6
   9  -7   1 192.893 10.0664   9
   9  -7   1 207.287 9.20287   4
  -9  -7  -1 203.385 9.13562   5
  -9  -7  -1 192.821 10.3482   1
   9  -7   1 192.712 10.4663   7
   9  -7   1 199.970 10.1129   1
   9   7   1 214.415 10.4236   1
  -9   7  -1 184.130 10.0753   9
  -9   7  -1 200.710 9.58508   5
  -9   7  -1 188.450 10.5436   1
   9   7   1 192.363 9.56443   1
   9   7   1 200.915 9.59027   9
  -9   7  -1 191.560 10.0189   1
   9   7   1 198.868 9.45408   5
  -9   7  -1 203.096 10.5965   7
  -9   7  -1 191.253 9.17240   9
   9   7   1 188.567 8.78560   9
   9   7   1 204.048 9.47420   2
  11  -7   1 8.57722 2.23976   6
 -11  -7  -1 5.60066 1.89987   1
 -11  -7  -1 4.27792 1.80701   9
  11  -7   1 5.35094 2.28222   7
 -11  -7  -1 6.29005 2.09188   9
 -11  -7  -1 7.62516 1.54391   6
 -11  -7  -1 6.86774 1.98924   5
  11  -7   1 6.89517 2.41756   1
  11  -7   1 6.56511 2.39740   9
  11  -7   1 0.90049 1.62693   1
  11  -7   1 5.26620 1.94614   9
 -11  -7  -1 10.7382 2.96658   1
 -11  -7  -1 7.84718 2.18665   7
  11  -7   1 11.3170 2.59215   4
  11  -7   1 6.95539 1.84910   3
  11   7   1 6.54156 2.25635   2
  11   7   1 6.81490 2.36985   1
  11   7   1 2.67935 1.41736   9
 -11   7  -1 6.59730 2.01037   5
 -11   7  -1 6.08267 1.95408   9
 -11   7  -1 5.03778 2.36278   9
  11   7   1 8.79232 2.30866   5
  11   7   1 7.41219 2.45438   8
 -11   7  -1 9.43053 1.95620   3
 -11   7  -1 7.97954 2.58666   7
 -11   7  -1 9.02463 2.65897   1
 -11   7  -1 11.7927 3.43292   1
  11   7   1 6.75145 1.95525   1
 -13  -7  -1 132.493 8.35335   1
 -13  -7  -1 150.760 6.51755   6
  13  -7   1 139.439 7.89575   6
  13  -7   1 134.846 7.91840   4
 -13  -7  -1 148.157 8.24117   1
 -13  -7  -1 149.256 7.64431   9
  13  -7   1 146.685 8.86841   1
  13  -7   1 135.135 7.33679   3
 -13  -7  -1 135.150 8.00423   9
  13  -7   1 145.488 8.42528   1
 -13  -7  -1 143.540 8.20744   7
 -13  -7  -1 150.275 7.42505   5
  13  -7   1 135.998 7.43687   9
 -13   7  -1 135.504 8.98922   7
 -13   7  -1 145.879 8.65753   9
  13   7   1 158.044 7.90617   9
  13   7   1 154.674 7.93363   5
  13   7   1 149.228 7.94320   1
  13   7   1 154.690 8.92330   8
  13   7   1 161.729 8.56921   2
 -13   7  -1 136.854 7.47514   9
  13   7   1 148.848 8.33575   1
 -13   7  -1 146.346 9.06839   1
 -13   7  -1 144.640 7.36148   3
 -13   7  -1 147.309 8.55886   1
 -13   7  -1 136.971 7.86150   5
  15  -7   1 2.75025 1.96102   1
 -15  -7  -1 3.15188 2.27936   3
  15  -7   1 4.40840 1.91060   3
  15  -7   1 -0.5583 1.44342   6
  15  -7   1 -0.1906 1.37242   7
 -15  -7  -1 3.11367 1.93558   1
 -15  -7  -1 0.63343 1.36223   5
 -15  -7  -1 2.05978 1.57127   9
 -15  -7  -1 2.46394 1.20926   6
 -15  -7  -1 1.96428 1.89602   7
  15  -7   1 1.79380 1.99894   4
  15  -7   1 0.06133 0.75759   9
 -15  -7  -1 4.63165 2.13265   9
  15   7   1 -0.4057 1.71704   2
 -15   7  -1 1.47200 1.97377   1
  15   7   1 2.89846 2.30610   8
 -15   7  -1 3.20957 2.37034   7
 -15   7  -1 1.29938 1.85675   9
 -15   7  -1 2.18749 1.53975   9
 -15   7  -1 2.98476 2.00246   1
  15   7   1 5.79293 1.94651   9
  15   7   1 2.38113 1.60500   5
  15   7   1 1.91694 1.66628   1
 -15   7  -1 0.94550 1.72553   5
 -15   7  -1 1.37742 1.42596   3
  15   7   1 1.53273 1.41693   1
 -17  -7  -1 43.1225 5.15906   7
 -17  -7  -1 38.3743 5.47259   3
  17  -7   1 39.1792 4.37850   3
  17  -7   1 53.4804 5.60887   9
 -17  -7  -1 42.8096 5.06677   1
 -17  -7  -1 44.0532 3.80604   5
 -17  -7  -1 44.6445 3.31971   6
  17  -7   1 41.5073 5.67126   1
 -17  -7  -1 35.6718 4.59885   9
  17  -7   1 38.7547 5.86891   7
  17  -7   1 41.0708 5.04112   6
  17  -7   1 42.3552 3.92315   9
  17  -7   1 51.3559 4.76358   1
  17  -7   1 48.6380 5.83553   4
 -17  -7  -1 49.4717 4.84774   1
 -17  -7  -1 38.3005 4.20649   9
  17   7   1 47.0500 4.11604   1
  17   7   1 44.5844 5.98501   8
  17   7   1 42.3516 3.78866   9
 -17   7  -1 41.6421 5.54927   1
  17   7   1 43.2038 3.47372   9
 -17   7  -1 45.5477 4.11287   3
 -17   7  -1 38.4397 4.95112   9
 -17   7  -1 35.0495 4.45717   5
  17   7   1 45.2003 4.26241   1
 -17   7  -1 44.5525 4.16642   9
  17   7   1 58.9749 5.59968   2
  17   7   1 49.7268 4.22911   5
  17   7   1 35.6072 3.16205   4
 -17   7  -1 59.7677 7.02460   7
 -17   7  -1 47.7078 5.78214   1
  19  -7   1 30.1516 4.39162   1
 -19  -7  -1 26.9495 4.14615   1
 -19  -7  -1 21.9496 4.58493   3
 -19  -7  -1 21.6806 2.76962   6
  19  -7   1 20.3575 3.82383   6
 -19  -7  -1 24.9791 4.23125   7
 -19  -7  -1 19.2836 2.75288   5
  19  -7   1 26.2150 4.19232   1
  19  -7   1 21.1642 3.18741   9
  19  -7   1 21.2839 4.23398   4
 -19  -7  -1 22.2769 3.26909   9
 -19  -7  -1 25.8270 3.72131   1
 -19  -7  -1 27.5952 3.93981   9
  19  -7   1 16.1429 3.12437   3
  19   7   1 25.9327 3.47557   5
 -19   7  -1 27.4747 4.24599   1
 -19   7  -1 21.3215 3.87540   1
  19   7   1 18.6080 2.80885   9
 -19   7  -1 23.2161 4.79996   7
  19   7   1 28.7470 5.13198   8
  19   7   1 21.8912 3.61369   1
 -19   7  -1 24.7848 4.02433   5
 -19   7  -1 21.0154 3.38416   9
  19   7   1 19.3031 2.89626   4
 -19   7  -1 19.3036 3.72409   9
  19   7   1 18.9345 2.54041   9
 -19   7  -1 19.4267 3.18112   3
  19   7   1 19.1423 4.04153   2
  21  -7   1 29.7097 4.20921   1
 -21  -7  -1 25.6596 3.88117   1
  21  -7   1 26.8580 4.08209   3
  21  -7   1 23.6414 3.44458   9
 -21  -7  -1 33.9525 3.14051   5
  21  -7   1 29.1666 4.49320   1
 -21  -7  -1 32.3052 4.37849   1
 -21  -7  -1 35.3258 4.38387   9
  21  -7   1 33.0438 5.41983   4
  21  -7   1 28.4503 4.74152   6
 -21  -7  -1 31.8342 3.67838   9
 -21  -7  -1 27.0123 3.23747   6
 -21  -7  -1 25.3655 4.36391   7
 -21  -7  -1 35.7573 5.97747   3
 -21   7  -1 28.9480 4.39091   9
  21   7   1 27.0182 5.11339   8
 -21   7  -1 29.0373 5.48879   7
  21   7   1 27.4897 4.79451   2
 -21   7  -1 30.9757 4.06118   9
 -21   7  -1 23.3595 4.29649   1
 -21   7  -1 27.4175 4.66840   1
  21   7   1 29.7093 3.30635   9
  21   7   1 27.4269 3.53503   1
 -21   7  -1 32.5778 4.26019   3
  21   7   1 32.7439 3.91971   4
 -21   7  -1 30.4380 4.43411   5
 -23  -7  -1 4.91101 1.86353   9
 -23  -7  -1 1.23988 1.78260   9
  23  -7   1 0.10528 1.71139   3
  23  -7   1 0.04395 2.29978   4
 -23  -7  -1 4.70791 2.16990   1
  23  -7   1 3.85343 1.83057   9
 -23  -7  -1 5.15414 3.18113   3
 -23  -7  -1 1.27315 1.53593   1
  23  -7   1 5.69650 2.12355   1
  23  -7   1 0.00564 2.17714   6
 -23   7  -1 0.07541 1.74243   9
 -23   7  -1 0.42342 2.67268   7
 -23   7  -1 2.63363 1.97312   9
 -23   7  -1 1.94267 1.84021   3
 -23   7  -1 4.41138 2.37194   5
  23   7   1 5.77590 3.31107   8
 -23   7  -1 7.44247 3.57329  10
  23   7   1 1.42728 2.47647   2
  23   7   1 4.03027 2.00168   4
  23   7   1 3.33257 1.46871   1
  23   7   1 1.88606 1.25841   9
 -23   7  -1 0.37458 1.87057   1
 -23   7  -1 2.60456 1.97642   1
  22  -8  -1 15.1206 4.03385   4
 -22  -8   1 8.23107 3.21346   3
 -22  -8   1 12.8315 2.88261   9
 -22  -8   1 11.5546 3.57345   1
 -22  -8   1 9.72192 2.96501   1
 -22  -8   1 14.8893 3.47705   9
  22  -8  -1 11.2662 2.96889   3
  22  -8  -1 5.85259 2.28053   9
  22  -8  -1 7.67655 3.02887   6
  22  -8  -1 6.96734 2.56412   1
  22   8  -1 11.6755 2.82361   9
 -22   8   1 11.7164 3.71478   1
  22   8  -1 13.0060 2.50905   5
  22   8  -1 15.8716 2.48024   4
 -22   8   1 10.1682 2.83492   9
 -22   8   1 7.36409 2.89190   1
  22   8  -1 14.6754 3.40536   1
  22   8  -1 13.5028 4.17411   8
 -22   8   1 8.91002 2.61455   3
  22   8  -1 9.09414 3.44023   2
 -22   8   1 10.0960 3.65489   7
 -22   8   1 8.43840 2.90588   5
 -22   8   1 6.60681 2.88994   9
  20  -8  -1 2.75535 1.97180   1
 -20  -8   1 3.61018 2.17717   1
 -20  -8   1 6.45606 3.27227   3
  20  -8  -1 0.07252 1.67718   6
 -20  -8   1 2.25504 1.74816   9
  20  -8  -1 3.53378 2.55492   4
 -20  -8   1 3.59596 2.49065   1
 -20  -8   1 2.89124 2.28038   9
 -20  -8   1 1.50448 2.05033   7
  20   8  -1 2.05490 1.52658   5
  20   8  -1 2.50856 1.31821   4
  20   8  -1 3.38894 1.97903   1
  20   8  -1 4.44477 2.91769   8
 -20   8   1 1.58273 1.95297   5
 -20   8   1 7.72445 2.60509   9
 -20   8   1 4.56238 2.93327   7
  20   8  -1 1.81208 1.82430   1
 -20   8   1 1.58909 1.67027   3
 -20   8   1 7.30654 3.12358   1
 -20   8   1 1.83336 1.99005   1
 -20   8   1 3.92699 2.68646   9
  20   8  -1 1.69643 2.18196   2
  20   8  -1 3.51143 2.03818   9
  18  -8  -1 4.91078 2.46823   1
  18  -8  -1 4.40057 2.98126   7
 -18  -8   1 1.81257 2.03720   3
  18  -8  -1 5.77579 2.97975   9
  18  -8  -1 7.54563 2.78251   1
 -18  -8   1 5.33173 2.33174   9
 -18  -8   1 2.94060 2.01310   7
  18  -8  -1 2.95890 2.13412   6
 -18  -8   1 6.45583 1.15284   6
  18  -8  -1 7.39395 2.40264   9
 -18  -8   1 4.05861 2.07485   9
 -18  -8   1 3.19062 1.98598   1
  18  -8  -1 5.67800 2.75357   4
  18  -8  -1 4.93055 2.14623   3
 -18  -8   1 5.25896 2.75500   1
 -18   8   1 6.10349 2.14240   3
 -18   8   1 4.60889 2.51364   1
 -18   8   1 4.72163 2.33472   5
 -18   8   1 5.17316 2.81503   7
 -18   8   1 -0.2957 2.05791   9
 -18   8   1 6.17341 2.23292   9
  18   8  -1 6.16596 2.05389   5
  18   8  -1 6.08041 2.26825   9
  18   8  -1 4.36844 1.21823   4
  18   8  -1 3.04841 1.98378   1
  18   8  -1 3.16252 1.54868   9
 -18   8   1 4.44043 2.61538   1
  18   8  -1 4.72987 3.06429   8
  18   8  -1 6.29367 2.67770   2
  18   8  -1 6.24233 2.37330   1
 -16  -8   1 14.4456 3.40462   9
 -16  -8   1 4.70209 2.22773   1
  16  -8  -1 11.4118 2.73043   9
  16  -8  -1 15.2629 3.54042   9
  16  -8  -1 7.87941 2.45913   1
  16  -8  -1 13.1102 3.03357   3
 -16  -8   1 12.6714 3.40485   1
 -16  -8   1 10.7480 2.96732   7
  16  -8  -1 7.10831 3.00661   1
 -16  -8   1 10.6327 3.16813   3
 -16  -8   1 9.99860 2.59765   9
  16  -8  -1 11.5655 2.93995   4
 -16  -8   1 9.27497 1.32837   6
  16  -8  -1 9.92006 2.70981   6
 -16   8   1 9.86829 2.82335   5
 -16   8   1 21.3974 4.22236   9
 -16   8   1 14.7374 3.80208   1
 -16   8   1 8.80228 3.20824   7
  16   8  -1 12.7675 3.03118   1
 -16   8   1 8.42776 2.51343   9
  16   8  -1 10.8595 3.37747   8
 -16   8   1 7.69885 2.66903   1
  16   8  -1 10.5258 2.44260   5
  16   8  -1 5.42484 3.45009   1
  16   8  -1 9.63255 2.81543   2
 -16   8   1 11.7196 2.75386   3
 -14  -8   1 8.21502 2.77879   1
  14  -8  -1 13.5107 3.35503   9
 -14  -8   1 11.4758 1.44459   6
 -14  -8   1 9.67050 2.63745   1
  14  -8  -1 11.6543 2.77442   4
  14  -8  -1 9.04442 2.91163   1
  14  -8  -1 13.8353 2.87018   3
  14  -8  -1 10.4581 2.62581   9
  14  -8  -1 8.41538 2.51204   6
 -14  -8   1 11.0365 2.34562   5
 -14  -8   1 11.2351 3.00744   9
 -14  -8   1 7.75216 2.37507   7
 -14   8   1 12.7478 2.97238   5
  14   8  -1 12.8439 2.68297   5
 -14   8   1 7.57493 2.82809   1
 -14   8   1 12.3559 2.61301   3
  14   8  -1 9.76397 2.83941   1
 -14   8   1 15.0022 3.95117   1
 -14   8   1 10.8789 3.18219   7
 -14   8   1 11.0870 3.33396   9
  14   8  -1 9.05215 2.99358   8
 -14   8   1 9.88142 2.73873   9
  14   8  -1 14.5808 3.06521   2
  14   8  -1 15.6298 3.25795   9
  12  -8  -1 21.6071 3.30465   9
  12  -8  -1 29.7638 3.80846   3
 -12  -8   1 23.2003 3.06954   5
 -12  -8   1 18.0886 3.10488   9
 -12  -8   1 17.1477 3.60077   1
 -12  -8   1 17.7967 3.79103   9
  12  -8  -1 18.5526 3.75676   1
  12  -8  -1 17.2453 3.65239   9
 -12  -8   1 26.0190 4.30678   1
  12  -8  -1 21.0339 3.28323   4
 -12  -8   1 14.2283 3.03557   7
  12  -8  -1 18.9478 3.95477   7
 -12  -8   1 18.6253 1.68002   6
  12   8  -1 19.5645 2.97442   9
 -12   8   1 21.3106 4.31199   1
 -12   8   1 24.4216 4.23624   7
 -12   8   1 19.2522 3.36120   5
  12   8  -1 22.5329 4.37065   1
 -12   8   1 19.0028 3.74512   1
  12   8  -1 16.3794 3.08192   1
 -12   8   1 11.4859 3.14285   9
 -12   8   1 19.2755 3.12875   9
  12   8  -1 16.3640 3.09029   9
  12   8  -1 20.5563 3.33446   2
  12   8  -1 18.7116 3.19958   5
  10  -8  -1 38.4290 5.06319   7
 -10  -8   1 42.9055 5.90335   1
 -10  -8   1 36.0811 4.38537   9
  10  -8  -1 43.4193 3.95229   3
  10  -8  -1 46.3701 4.80448   9
 -10  -8   1 43.1691 5.18409   7
 -10  -8   1 37.6949 4.82291   9
  10  -8  -1 41.4273 3.71286   4
  10  -8  -1 38.4730 6.36759   1
 -10  -8   1 46.0431 3.93814   5
  10  -8  -1 39.4115 5.31236   9
 -10  -8   1 31.3218 4.05052   1
 -10   8   1 38.2866 4.34512   9
 -10   8   1 26.0383 4.11678   1
  10   8  -1 35.6590 4.72054   1
  10   8  -1 48.0403 4.00516   2
 -10   8   1 42.0633 5.29555   9
 -10   8   1 32.2600 4.54821   7
 -10   8   1 40.1515 5.10420   1
  10   8  -1 37.5641 4.61640   1
  10   8  -1 45.5720 3.85456   9
  10   8  -1 39.6690 4.85650   9
  10   8  -1 42.8331 4.05962   5
 -10   8   1 46.5022 4.43811   5
   8  -8  -1 46.6845 3.61192   4
  -8  -8   1 45.3983 5.35662   9
   8  -8  -1 37.9226 4.94820   9
   8  -8  -1 48.0989 6.14031   1
   8  -8  -1 40.7319 5.15921   1
  -8  -8   1 52.8858 4.17672   5
  -8  -8   1 50.3855 4.46154   9
  -8  -8   1 53.4226 5.31067   1
   8  -8  -1 50.6197 4.10665   3
   8  -8  -1 48.1672 4.34921   9
  -8  -8   1 37.2861 4.57913   7
   8  -8  -1 44.4714 5.20643   7
  -8  -8   1 40.4277 5.07166   1
   8   8  -1 45.0905 3.81593   2
   8   8  -1 49.5460 5.96806   1
   8   8  -1 47.3720 2.86712  10
  -8   8   1 50.9845 4.29279   9
   8   8  -1 44.1917 4.07980   5
  -8   8   1 46.7028 5.39924   7
   8   8  -1 51.3154 4.18635   9
   8   8  -1 49.0002 5.46888   9
  -8   8   1 39.7495 5.16201   9
   8   8  -1 46.8050 5.50251   1
  -8   8   1 45.1414 4.34034   5
  -6  -8   1 42.2506 5.31503   1
   6  -8  -1 40.1850 4.31304   9
   6  -8  -1 29.7104 2.65619   4
  -6  -8   1 37.0221 4.86439   9
   6  -8  -1 34.7320 4.94288   1
   6  -8  -1 36.2006 4.70558   7
   6  -8  -1 30.6496 3.58820   3
  -6  -8   1 23.3561 3.52216   7
  -6  -8   1 32.0545 3.91531   9
   6  -8  -1 27.4694 4.42472   9
   6  -8  -1 38.9798 5.28597   1
  -6  -8   1 23.8157 4.30879   1
   6   8  -1 29.5188 4.12069   9
  -6   8   1 31.7198 4.53357   1
  -6   8   1 25.7991 3.51136   9
   6   8  -1 45.3370 5.78748   1
   6   8  -1 30.6194 2.69080  10
   6   8  -1 29.5745 3.76881   5
   6   8  -1 27.2283 3.63764   9
  -6   8   1 35.9709 4.84748   9
   6   8  -1 37.6169 4.83881   1
   6   8  -1 32.8080 3.10356   2
  -6   8   1 38.9126 4.78580   7
  -6   8   1 22.6397 3.40127   5
   4  -8  -1 96.2559 4.60385   4
  -4  -8   1 104.813 7.45256   1
   4  -8  -1 111.954 6.34377   9
   4  -8  -1 87.9126 6.62143   1
   4  -8  -1 105.110 5.93754   3
   4  -8  -1 89.0176 6.77898   9
   4  -8  -1 108.995 7.58343   1
  -4  -8   1 94.8990 6.28663   7
  -4  -8   1 101.886 6.15044   9
  -4  -8   1 91.4579 6.71094   9
   4  -8  -1 84.3473 5.79117   5
  -4  -8   1 98.5538 6.83393   1
   4  -8  -1 91.2068 6.36473   7
   4   8  -1 91.1227 6.48828   9
  -4   8   1 92.8520 5.91293   9
   4   8  -1 97.2625 5.97428   9
  -4   8   1 89.7908 6.05407   5
  -4   8   1 104.460 7.18592   9
   4   8  -1 92.0304 6.53630   1
   4   8  -1 98.7869 7.19802   1
  -4   8   1 87.1907 6.24964   7
   4   8  -1 96.7478 5.48581  10
  -4   8   1 93.3382 6.66185   1
   4   8  -1 102.808 5.28567   2
   4   8  -1 98.8674 6.08933   5
  -4   8   1 89.2987 7.14340   1
   4   8  -1 103.072 6.55949   7
  -2  -8   1 46.2506 5.78037   1
   2  -8  -1 45.5277 5.97940   1
   2  -8  -1 35.1330 2.22544   4
  -2  -8   1 31.4519 4.66688   9
  -2  -8   1 45.5887 5.08698   7
   2  -8  -1 35.2348 3.91718   3
   2  -8  -1 27.2997 4.09396   1
   2  -8  -1 43.5698 3.96986   9
  -2  -8   1 38.7434 5.51239   1
  -2  -8   1 43.1613 4.57200   9
   2  -8  -1 41.0193 5.18053   9
   2  -8  -1 40.5159 4.72142   7
   2  -8  -1 35.5006 3.95546   5
  -2   8   1 36.8710 4.81650   9
  -2   8   1 33.7129 4.21841   7
  -2   8   1 35.2993 4.17989   5
  -2   8   1 38.3147 4.27681   9
   2   8  -1 32.0708 3.77069  10
   2   8  -1 38.1499 5.02106   1
  -2   8   1 58.5376 7.65936   1
   2   8  -1 38.0566 4.52490   7
   2   8  -1 35.0671 4.10895   9
   2   8  -1 44.5790 4.81424   5
   2   8  -1 29.3482 4.86065   1
   2   8  -1 35.3423 4.67917   9
  -2   8   1 35.3776 5.13028   1
   0  -8   1 87.5606 5.80941   9
   0  -8   1 86.9654 6.05893   7
   0  -8  -1 82.5255 5.72471   7
   0  -8  -1 82.5069 5.57634   5
   0  -8   1 77.2317 6.12339   1
   0  -8  -1 86.5959 6.42427   9
   0  -8  -1 84.7363 3.21310   4
   0  -8  -1 94.5723 6.57580   1
   0  -8   1 74.2516 6.08357   9
   0  -8   1 69.8734 6.24816   1
   0  -8  -1 86.4674 5.64029   9
   0   8   1 96.6381 6.06774   7
   0   8   1 92.4540 6.32837   1
   0   8  -1 87.3795 6.79896   1
   0   8  -1 94.9407 5.75800   9
   0   8  -1 87.8849 6.08217   7
   0   8   1 83.7230 5.38785  10
   0   8  -1 79.4832 6.29198   9
   0   8   1 87.1155 5.54451   9
   0   8  -1 94.1843 6.45232   1
   0   8   1 88.4907 6.34506   9
   0   8  -1 87.4628 5.90167  10
   0   8  -1 88.2279 5.79128   5
   0   8   1 82.8629 5.75080   5
   0   8   1 88.3171 6.80249   1
   2  -8   1 65.2603 4.91557   9
  -2  -8  -1 55.7314 5.40418   1
   2  -8   1 58.3980 3.26152   4
  -2  -8  -1 50.4910 4.50522   7
  -2  -8  -1 58.2563 5.18687   9
   2  -8   1 59.4050 4.16786   3
  -2  -8  -1 57.9463 4.65245   9
   2  -8   1 53.5091 5.07519   9
   2  -8   1 61.0162 5.05245   7
  -2  -8  -1 50.1665 4.86067   1
  -2  -8  -1 49.5834 4.25903   5
  -2   8  -1 53.4982 5.75457   9
   2   8   1 51.7107 4.32231   9
  -2   8  -1 44.7682 5.37928   1
   2   8   1 54.6739 4.63739   5
  -2   8  -1 51.4963 4.72016   7
   2   8   1 60.8152 5.09193   9
  -2   8  -1 62.6530 4.74228   5
   2   8   1 51.9785 5.21795   1
   2   8   1 62.4579 4.03087  10
  -2   8  -1 61.7570 5.15422  10
  -2   8  -1 55.9071 5.02486   1
   2   8   1 56.8149 4.96236   1
   2   8   1 59.8360 4.68262   7
  -2   8  -1 52.1804 4.31222   9
   4  -8   1 43.9325 5.05037   7
   4  -8   1 40.4254 5.16807   9
   4  -8   1 54.8904 5.03333   1
   4  -8   1 45.8415 4.16718   9
  -4  -8  -1 44.0048 4.13778   7
  -4  -8  -1 49.8026 4.73702   1
  -4  -8  -1 52.1868 4.86100   9
   4  -8   1 55.4194 4.00078   3
   4  -8   1 48.5592 3.33864   4
  -4  -8  -1 58.6808 4.51452   5
  -4  -8  -1 44.7202 4.15516   9
  -4  -8  -1 52.5014 5.17887   1
   4  -8   1 57.5967 6.76802   1
   4   8   1 48.7506 4.13618   9
   4   8   1 58.8564 5.45270   1
  -4   8  -1 49.2375 5.55183   9
   4   8   1 48.9061 3.17757  10
   4   8   1 43.9881 4.25201   5
  -4   8  -1 49.7762 5.56714  10
   4   8   1 52.1936 4.67208   1
  -4   8  -1 46.3142 4.07742   9
  -4   8  -1 47.3966 4.70585   1
   4   8   1 49.1047 4.35741   7
  -4   8  -1 49.1737 4.30850   5
   4   8   1 46.2955 3.78415   2
   4   8   1 50.9566 4.69979   9
  -4   8  -1 53.5012 4.93917   7
   6  -8   1 84.5360 6.36101   7
  -6  -8  -1 79.9023 6.13911   1
   6  -8   1 85.5953 5.28049   6
   6  -8   1 74.4871 6.40945   1
   6  -8   1 77.3946 6.28026   9
  -6  -8  -1 83.5903 5.78398   7
  -6  -8  -1 84.7309 6.36529   9
   6  -8   1 74.2142 5.41361   9
  -6  -8  -1 80.8558 5.52156   5
   6  -8   1 85.6611 4.87886   4
   6  -8   1 76.9536 6.15880   1
   6  -8   1 86.4503 5.16116   3
  -6  -8  -1 91.8356 6.83131   1
  -6  -8  -1 88.5761 5.59813   9
   6   8   1 86.2845 5.86568   5
  -6   8  -1 85.7043 5.73417   9
   6   8   1 83.4510 3.51031  10
  -6   8  -1 83.7629 5.82425   5
  -6   8  -1 78.4583 6.17138   1
   6   8   1 83.6089 5.97220   1
   6   8   1 77.2692 5.27311   9
   6   8   1 90.4216 6.27296   9
   6   8   1 87.5607 6.64055   1
   6   8   1 81.5412 5.34882   2
  -6   8  -1 91.4671 6.98318  10
  -6   8  -1 76.2728 6.12548   9
   6   8   1 80.7132 3.43617  10
  -6   8  -1 82.7391 6.32475   7
  -6   8  -1 86.1894 6.87312   1
   8  -8   1 9.50856 2.88983   9
  -8  -8  -1 10.5139 2.78122   9
   8  -8   1 9.77432 2.35908   1
   8  -8   1 9.77330 2.33684   6
  -8  -8  -1 13.4029 2.72048   9
   8  -8   1 12.5130 2.35427   4
  -8  -8  -1 9.47980 2.55906   1
   8  -8   1 9.22369 2.04235   3
  -8  -8  -1 8.45052 3.03892   1
  -8  -8  -1 6.55011 2.10948   7
   8  -8   1 13.7553 3.32005   7
   8  -8   1 12.4627 2.84556   9
   8  -8   1 19.7001 4.11158   1
  -8  -8  -1 12.5423 2.58283   5
  -8   8  -1 10.7042 3.00688   1
   8   8   1 9.85297 2.33034   2
   8   8   1 10.5641 2.45063   5
  -8   8  -1 10.6377 3.21786   1
   8   8   1 9.23435 2.14619   1
   8   8   1 9.00777 2.47556   9
   8   8   1 13.1319 3.35815   1
   8   8   1 10.0882 2.31487   9
  -8   8  -1 8.76873 2.53631   5
  -8   8  -1 16.1448 3.29724   7
  -8   8  -1 14.1854 2.82329   9
  -8   8  -1 8.23800 2.86392   9
 -10  -8  -1 8.10638 2.26444   1
 -10  -8  -1 4.91141 2.16084   1
  10  -8   1 7.85192 2.29664   6
  10  -8   1 8.39281 2.22247   4
  10  -8   1 9.49979 2.13951   3
 -10  -8  -1 4.74038 1.83250   7
 -10  -8  -1 7.91985 2.48671   9
  10  -8   1 6.97984 2.11212   9
  10  -8   1 9.26077 2.60453   9
  10  -8   1 9.29914 3.02670   1
  10  -8   1 7.73273 2.54482   1
 -10  -8  -1 6.78375 2.12739   5
 -10  -8  -1 8.64480 2.32965   9
 -10   8  -1 2.94900 1.96917   9
 -10   8  -1 7.46359 2.20141   9
  10   8   1 6.94523 2.05503   1
  10   8   1 13.5429 2.70350   5
 -10   8  -1 8.66251 2.34240   5
 -10   8  -1 3.74111 1.76944   1
 -10   8  -1 8.08150 2.79509   7
  10   8   1 5.37012 2.25103   1
 -10   8  -1 13.8140 3.30989   1
  10   8   1 9.44843 2.57035   2
  10   8   1 6.90998 2.39304   9
  12  -8   1 36.1439 4.02088   3
 -12  -8  -1 28.4912 3.93711   7
  12  -8   1 26.9835 3.76933   6
 -12  -8  -1 28.5284 2.53396   6
  12  -8   1 29.7820 4.33963   1
 -12  -8  -1 30.0917 3.82053   9
  12  -8   1 28.6829 4.44477   9
 -12  -8  -1 32.5204 4.58352   1
 -12  -8  -1 34.0619 4.58913   9
  12  -8   1 29.5325 4.05401   9
  12  -8   1 34.0959 4.42894   4
 -12  -8  -1 29.3087 3.67574   5
 -12  -8  -1 26.0388 4.24534   1
 -12   8  -1 26.6603 3.79034   5
 -12   8  -1 30.1014 4.77059   7
  12   8   1 30.8311 4.11640   1
 -12   8  -1 28.3768 3.87392   9
  12   8   1 31.8816 4.20922   5
  12   8   1 23.4605 4.05111   8
 -12   8  -1 43.4548 5.54811   1
  12   8   1 29.0407 4.19831   2
 -12   8  -1 24.5045 4.83096   1
  12   8   1 24.4259 4.24713   1
 -12   8  -1 31.5394 4.62697   9
 -14  -8  -1 22.4432 4.04041   1
  14  -8   1 22.4728 3.52169   9
  14  -8   1 22.6974 4.40304   1
 -14  -8  -1 25.4330 4.06820   9
 -14  -8  -1 19.5337 3.90198   1
 -14  -8  -1 23.5890 2.63128   6
  14  -8   1 15.0621 3.12040   6
  14  -8   1 28.2793 4.69325   1
 -14  -8  -1 20.3056 3.25805   9
 -14  -8  -1 21.8622 3.28746   5
  14  -8   1 21.9880 3.84098   4
  14  -8   1 24.0265 3.53316   3
 -14  -8  -1 24.0404 3.85467   7
 -14   8  -1 17.9401 4.16543   7
  14   8   1 18.9264 3.48285   1
  14   8   1 24.7580 4.43997   8
 -14   8  -1 17.8668 3.40700   1
 -14   8  -1 23.3851 4.04592   9
  14   8   1 22.9943 3.50586   9
  14   8   1 25.0862 3.99334   2
  14   8   1 25.8653 3.58990   5
 -14   8  -1 21.1755 3.55623   5
 -14   8  -1 18.1663 3.24653   9
 -14   8  -1 32.2567 5.08074   1
  16  -8   1 4.40830 1.96057   3
  16  -8   1 14.1876 3.17562   6
  16  -8   1 7.35259 2.78819   1
 -16  -8  -1 9.58877 3.17667   3
  16  -8   1 5.83619 2.59121   4
 -16  -8  -1 5.50669 2.40239   9
  16  -8   1 7.31578 2.42721   9
 -16  -8  -1 7.88637 2.18432   5
 -16  -8  -1 4.46050 2.21009   7
  16  -8   1 8.88259 3.04326   7
 -16  -8  -1 1.04677 1.74537   9
 -16  -8  -1 4.14484 2.32357   1
  16  -8   1 8.67866 2.67790   1
 -16  -8  -1 7.67735 1.67948   6
 -16   8  -1 4.95806 2.33261   5
 -16   8  -1 14.9894 3.95469   7
  16   8   1 8.17911 3.15322   8
 -16   8  -1 7.47599 2.59074   1
  16   8   1 8.03744 2.49460   1
 -16   8  -1 8.17395 3.10067   1
  16   8   1 13.9486 2.85110   5
 -16   8  -1 9.70923 2.41356   3
 -16   8  -1 4.52121 2.02578   9
  16   8   1 7.08731 2.24526   9
  16   8   1 6.41002 1.89000   9
  16   8   1 10.8477 2.51812   1
  16   8   1 5.94857 2.56154   2
 -16   8  -1 6.83830 2.74237   9
 -18  -8  -1 0.61820 1.46547   9
  18  -8   1 0.28530 2.02927   4
 -18  -8  -1 0.84945 2.22750   3
 -18  -8  -1 -0.7577 1.46422   1
  18  -8   1 0.93262 1.35040   1
  18  -8   1 1.52169 1.82331   6
  18  -8   1 0.52330 1.61786   1
 -18  -8  -1 -0.1755 0.97551   6
 -18  -8  -1 2.21997 2.08409   9
  18  -8   1 1.44655 1.71092   9
 -18  -8  -1 -0.5849 1.25889   5
 -18  -8  -1 -0.9082 1.30905   1
 -18  -8  -1 -0.2194 1.64231   7
  18  -8   1 1.60099 1.48361   3
  18   8   1 -0.6530 1.30114   1
 -18   8  -1 1.43622 1.73100   9
  18   8   1 4.17956 2.65146   2
  18   8   1 1.73103 1.71556   1
 -18   8  -1 2.76208 2.27591   1
  18   8   1 -1.4530 1.37162   9
  18   8   1 -0.5988 1.34768   5
 -18   8  -1 -0.3186 1.61688   5
 -18   8  -1 0.62014 1.42450   3
 -18   8  -1 -1.1678 1.74401   9
 -18   8  -1 -1.1724 1.82231   7
  18   8   1 2.86265 2.54486   8
 -18   8  -1 -0.1810 1.54571   1
  20  -8   1 1.96496 1.76694   3
  20  -8   1 4.57846 2.11458   9
 -20  -8  -1 4.46988 2.88496   3
 -20  -8  -1 7.25037 2.30782   1
  20  -8   1 4.62671 2.67200   6
 -20  -8  -1 1.88937 2.04917   9
  20  -8   1 2.50417 2.73146   4
  20  -8   1 7.23430 2.62328   1
 -20  -8  -1 3.42051 1.98540   9
 -20  -8  -1 3.50725 1.63467   5
 -20  -8  -1 5.47169 1.74727   6
 -20  -8  -1 3.27967 2.20695   7
 -20  -8  -1 5.07901 2.57445   1
  20   8   1 5.59623 2.11579   1
 -20   8  -1 5.76260 3.28991   7
  20   8   1 2.67214 1.65314   9
  20   8   1 4.77504 2.88376   2
 -20   8  -1 3.60830 2.35533   5
  20   8   1 0.47505 2.45543   8
 -20   8  -1 3.84785 2.08353   9
 -20   8  -1 1.83099 2.25618   9
 -20   8  -1 0.42537 2.82140  10
  20   8   1 5.69433 2.23975   1
 -20   8  -1 2.43392 2.21185   1
  20   8   1 6.70813 2.10447   5
 -20   8  -1 6.85179 2.71972   1
 -20   8  -1 4.49446 2.08888   3
 -22  -8  -1 1.69150 1.95133   1
  22  -8   1 2.24227 2.58056   4
 -22  -8  -1 1.95362 2.08288   9
  22  -8   1 1.00599 2.18371   6
  22  -8   1 3.12311 1.87772   1
  22  -8   1 7.23698 2.42361   9
 -22  -8  -1 1.50110 1.70040   9
 -22  -8  -1 3.03835 2.87898   3
  22  -8   1 4.82369 2.59455   3
 -22  -8  -1 4.17730 2.16408   1
 -22   8  -1 4.09173 2.24900   9
  22   8   1 6.59868 1.94415   9
  22   8   1 1.46392 2.67219   2
 -22   8  -1 9.39328 4.10986  10
 -22   8  -1 7.59962 2.90879   1
  22   8   1 2.61155 1.63510   1
 -22   8  -1 4.23207 2.21341   3
 -22   8  -1 4.22562 2.51182   9
  22   8   1 4.69150 1.89478   1
 -22   8  -1 7.36163 3.75561   7
 -22   8  -1 3.59373 2.21466   5
  22   8   1 4.50283 3.33182   8
 -22   8  -1 -0.6510 1.76606   1
  21  -9  -1 -0.5975 1.94741   3
 -21  -9   1 0.51396 2.18549   9
 -21  -9   1 -0.6594 2.13620   1
 -21  -9   1 0.63228 2.59599   3
 -21  -9   1 -1.0429 1.60708   1
  21  -9  -1 -1.3189 1.59070   1
 -21  -9   1 0.14350 1.81834   9
  21  -9  -1 0.98926 2.20223   4
  21  -9  -1 -0.3367 1.71277   6
 -21   9   1 -0.6008 1.98126   9
  21   9  -1 -0.9317 2.19029   8
 -21   9   1 3.84316 2.86216   7
  21   9  -1 0.65757 2.04374   1
 -21   9   1 -1.5723 1.41935   3
 -21   9   1 -1.0258 1.96738   1
  21   9  -1 0.43759 1.57425   9
  21   9  -1 3.36338 1.88123   5
 -21   9   1 -1.3353 1.32200   1
 -21   9   1 0.76687 2.22545   9
  21   9  -1 1.94128 2.30717   2
 -21   9   1 3.15402 2.20232   5
 -19  -9   1 -0.5649 1.85742   1
 -19  -9   1 1.43152 1.76909   9
  19  -9  -1 1.15992 1.94274   9
  19  -9  -1 -0.4304 1.63674   1
  19  -9  -1 1.89398 2.31588   4
 -19  -9   1 0.00612 1.67662   1
 -19  -9   1 -2.1314 1.89219   3
 -19  -9   1 1.50423 1.99924   7
 -19  -9   1 -0.6583 1.93740   9
  19  -9  -1 3.51039 2.36694   6
  19   9  -1 2.20159 1.95726   9
  19   9  -1 -0.9589 1.90762   2
 -19   9   1 1.26278 2.27851   1
 -19   9   1 1.02998 1.55406   1
  19   9  -1 3.74726 1.86399   5
  19   9  -1 4.37146 2.96607   8
 -19   9   1 2.37931 2.36327   9
 -19   9   1 6.38268 2.79719   5
 -19   9   1 3.15764 2.25474   9
 -19   9   1 3.03857 2.87259   7
  19   9  -1 0.99693 1.78334   1
 -19   9   1 3.02159 2.07631   3
 -17  -9   1 1.32452 2.34013   3
  17  -9  -1 1.70555 1.96356   3
 -17  -9   1 0.85737 2.02099   9
  17  -9  -1 0.37776 1.62489   1
  17  -9  -1 -0.5114 1.65111   6
 -17  -9   1 1.23740 1.83152   9
  17  -9  -1 -0.3842 1.53809   9
 -17  -9   1 0.69708 1.94373   1
 -17  -9   1 0.23280 0.63704   6
  17  -9  -1 0.29646 2.01571   4
 -17  -9   1 -1.5603 1.64093   1
 -17  -9   1 -0.7721 1.72887   7
 -17   9   1 0.77388 1.78362   9
 -17   9   1 -0.6723 1.72410   5
  17   9  -1 0.50902 2.33970   8
 -17   9   1 -0.8161 1.90946   1
  17   9  -1 0.53524 1.83778   1
 -17   9   1 -0.2330 2.03166   7
  17   9  -1 1.22477 1.64457   1
  17   9  -1 0.10212 2.11577   2
  17   9  -1 -1.2439 1.29656   5
 -17   9   1 0.23085 1.87736   1
 -17   9   1 4.60541 2.83735   9
  15  -9  -1 -3.6238 1.41442   9
 -15  -9   1 -0.5707 1.47322   1
  15  -9  -1 -0.7106 1.49369   1
  15  -9  -1 0.89913 1.98714   1
  15  -9  -1 -2.2043 1.63142   7
 -15  -9   1 0.43884 0.67211   6
 -15  -9   1 -1.1343 1.63446   9
  15  -9  -1 2.11502 2.04983   4
 -15  -9   1 -1.0091 1.74183   1
  15  -9  -1 3.91930 2.19190   9
  15  -9  -1 3.00271 1.89255   3
 -15  -9   1 -0.0240 1.47695   7
  15  -9  -1 -2.0971 1.41508   6
 -15   9   1 -0.2635 2.29844   9
 -15   9   1 0.81296 1.96477   1
  15   9  -1 0.86205 2.06632   1
  15   9  -1 -1.9337 1.81081   8
  15   9  -1 -0.2668 1.74556   2
 -15   9   1 0.51461 1.80185   1
 -15   9   1 0.32576 1.78810   9
  15   9  -1 1.69041 1.84677   9
  15   9  -1 0.38492 1.38182   5
  15   9  -1 3.39164 2.22534   1
 -15   9   1 1.35695 2.07157   7
  15   9  -1 -0.5056 1.32591   9
 -15   9   1 2.43681 1.92729   5
 -13  -9   1 0.00655 1.73976   1
 -13  -9   1 1.39998 0.69630   6
  13  -9  -1 -1.5796 1.51131   7
  13  -9  -1 -2.8296 1.23900   9
 -13  -9   1 -0.1970 1.60037   9
 -13  -9   1 -0.9119 1.44565   9
  13  -9  -1 1.05850 1.78372   1
  13  -9  -1 3.39266 1.79524   3
 -13  -9   1 0.16886 1.64999   7
  13  -9  -1 -1.9182 1.74104   9
  13  -9  -1 -0.1847 1.39863   6
 -13  -9   1 1.50370 1.65879   1
  13  -9  -1 -0.5995 1.49600   4
  13   9  -1 -1.9696 1.43548   1
  13   9  -1 -0.2442 1.34117   1
 -13   9   1 0.07051 1.76852   7
 -13   9   1 0.52102 1.48469   9
 -13   9   1 -1.0576 1.51974   1
 -13   9   1 1.12024 1.73930   1
  13   9  -1 0.55349 1.72219   9
 -13   9   1 -0.9460 1.94142   9
  13   9  -1 0.71535 1.67260   2
 -13   9   1 -0.8560 1.48010   5
  13   9  -1 -0.2700 1.22363   9
  13   9  -1 -1.8584 1.12151   5
 -11  -9   1 11.4826 3.05179   1
 -11  -9   1 6.84241 2.84505   9
 -11  -9   1 9.80504 3.02970   1
 -11  -9   1 8.13090 2.54686   9
  11  -9  -1 11.9352 3.23567   9
 -11  -9   1 8.70265 2.72378   7
  11  -9  -1 4.08801 1.99332   1
  11  -9  -1 5.98211 2.26919   9
  11  -9  -1 7.12133 2.17157   3
  11  -9  -1 5.24988 2.54878   7
  11  -9  -1 7.98028 2.20219   4
 -11   9   1 8.02916 2.97710   9
  11   9  -1 9.00251 2.81064   9
 -11   9   1 8.14268 2.52516   5
 -11   9   1 6.35480 2.57966   7
  11   9  -1 7.51341 2.33778   2
  11   9  -1 10.5513 3.13737   1
  11   9  -1 6.48446 2.21088   9
 -11   9   1 9.01084 2.95099   1
  11   9  -1 7.94143 2.46411   5
 -11   9   1 6.23180 2.33079   1
 -11   9   1 10.1704 2.75207   9
   9  -9  -1 8.53630 3.03451   9
  -9  -9   1 14.2005 2.99315   9
   9  -9  -1 9.47803 2.32954   3
   9  -9  -1 15.8582 3.12747   9
  -9  -9   1 10.2700 3.03169   9
   9  -9  -1 13.5947 3.30411   1
   9  -9  -1 12.4217 2.46274   4
  -9  -9   1 7.72236 2.42502   7
   9  -9  -1 5.15857 2.37694   7
  -9  -9   1 8.39866 3.06127   1
  -9  -9   1 15.0460 3.51362   1
  -9   9   1 13.2337 3.32165   1
  -9   9   1 15.4699 3.34951   5
   9   9  -1 12.8959 2.59601   2
  -9   9   1 10.7485 2.82158   9
   9   9  -1 11.7197 1.49725  10
   9   9  -1 15.2820 3.12138   5
  -9   9   1 13.9691 3.97801   1
   9   9  -1 10.4102 3.14177   1
  -9   9   1 9.46337 2.79674   7
   9   9  -1 11.3260 2.38651   9
  -9   9   1 10.1249 3.37616   9
   9   9  -1 11.5551 2.98258   9
  -7  -9   1 7.33566 2.61578   7
   7  -9  -1 4.48191 2.12782   7
   7  -9  -1 6.83974 2.90126   1
  -7  -9   1 10.9199 2.83833   9
   7  -9  -1 4.68523 1.58566   4
   7  -9  -1 6.12613 2.29051   9
  -7  -9   1 9.51842 3.24425   9
  -7  -9   1 11.3198 3.66779   1
  -7  -9   1 8.26882 2.52232   1
   7  -9  -1 5.57359 1.94783   3
   7  -9  -1 1.12195 1.92653   1
   7  -9  -1 7.95124 2.83522   9
  -7   9   1 5.72999 2.32622   5
   7   9  -1 7.65546 2.74894   9
  -7   9   1 8.74914 2.58580   9
  -7   9   1 4.08245 2.46969   9
   7   9  -1 6.61188 2.31466   5
   7   9  -1 4.59052 1.40404  10
  -7   9   1 3.46085 2.13877   1
   7   9  -1 3.16220 1.97566   9
  -7   9   1 9.97982 3.15243   1
   7   9  -1 4.51664 2.46633   1
   7   9  -1 6.99019 1.95238   2
  -7   9   1 4.03805 2.41358   7
   5  -9  -1 -1.2263 0.75016   4
  -5  -9   1 -1.4969 1.67312   9
   5  -9  -1 0.51237 1.46380   1
  -5  -9   1 -1.5905 1.55772   1
   5  -9  -1 -0.6633 1.42486   1
  -5  -9   1 0.33654 1.42283   7
   5  -9  -1 -1.8630 1.01975   3
   5  -9  -1 0.45052 1.94308   9
   5  -9  -1 0.24280 1.49831   7
  -5  -9   1 1.50962 1.63687   9
  -5  -9   1 -1.9283 1.18905   1
   5  -9  -1 -1.1820 1.30931   9
  -5   9   1 0.20536 1.61964   7
   5   9  -1 -0.2990 1.68264   7
  -5   9   1 -1.4057 1.55212   9
  -5   9   1 -1.0323 1.25588   5
   5   9  -1 -1.4821 1.39540   1
   5   9  -1 -0.5346 1.06632   2
   5   9  -1 1.17436 1.53780   5
  -5   9   1 -1.0094 1.37433   9
   5   9  -1 -1.1747 1.15469   1
   5   9  -1 -0.4268 1.29321   9
   5   9  -1 0.91749 1.67773   9
  -5   9   1 0.68571 1.34437   1
  -5   9   1 -0.0425 1.39807   1
   5   9  -1 1.58113 1.12660  10
   3  -9  -1 3.28870 2.11547   1
  -3  -9   1 8.17886 2.83819   1
   3  -9  -1 6.63049 2.29581   7
  -3  -9   1 8.04013 2.82019   1
  -3  -9   1 8.67465 2.69652   7
  -3  -9   1 9.12750 2.90327   9
   3  -9  -1 5.29929 1.97570   1
   3  -9  -1 3.23704 2.53474   9
   3  -9  -1 9.92798 2.46519   3
  -3  -9   1 5.32467 2.28710   9
   3  -9  -1 6.84238 1.30961   4
   3  -9  -1 2.39893 1.64417   5
   3  -9  -1 3.77485 2.16587   9
   3   9  -1 8.16149 2.15278  10
   3   9  -1 3.18587 1.98836   7
  -3   9   1 6.61013 2.23839   5
  -3   9   1 6.93557 2.63648   1
  -3   9   1 6.30805 2.73365   9
   3   9  -1 4.83774 2.13509   1
   3   9  -1 9.33200 2.48164   5
  -3   9   1 8.40593 2.45817   7
   3   9  -1 4.93941 2.16749   1
   3   9  -1 11.4810 3.07475   9
   3   9  -1 3.32943 1.88822   9
   3   9  -1 10.2362 2.09526   2
  -3   9   1 5.91567 2.25849   1
  -3   9   1 6.94688 2.40356   9
  -1  -9   1 14.6833 3.89187   1
   1  -9  -1 9.56846 2.79334   1
   1  -9  -1 9.03436 3.15112   9
   1  -9  -1 11.3968 1.18796   4
  -1  -9   1 8.27503 2.49386   9
   1  -9  -1 7.42902 2.95471   1
   1  -9  -1 15.5903 3.30139   7
   1  -9  -1 8.31943 2.60731   9
  -1  -9   1 12.6172 3.15878   9
   1  -9  -1 10.6581 2.72993   5
  -1  -9   1 10.3706 3.25864   1
   1  -9  -1 12.8480 2.72392   3
  -1  -9   1 6.91838 2.41228   7
   1   9  -1 9.77501 2.85678   1
  -1   9   1 9.44173 2.76114   7
  -1   9   1 8.61221 2.91617   9
   1   9  -1 8.81127 2.49006   9
  -1   9   1 11.7023 3.17635   1
  -1   9   1 12.1571 2.94862   5
   1   9  -1 13.9368 2.98079  10
   1   9  -1 11.4910 2.84012   7
   1   9  -1 11.8590 2.92285   1
   1   9  -1 9.14317 2.99204   9
  -1   9   1 14.0544 2.91401  10
   1   9  -1 16.1719 3.20418   5
  -1   9   1 8.91143 2.99509   1
  -1   9   1 5.43726 2.18191   9
  -1  -9  -1 4.02470 1.88886   9
  -1  -9  -1 3.06950 2.00695   1
   1  -9   1 4.55490 2.06228   9
   1  -9   1 6.00029 2.26429   7
   1  -9   1 2.50290 0.98219   4
   1  -9   1 3.93053 1.74478   3
  -1  -9  -1 3.88693 1.93119   7
   1  -9   1 5.24423 2.50795   1
   1  -9   1 5.11965 2.15898   1
  -1  -9  -1 1.59953 1.61673   1
  -1  -9  -1 0.30649 1.86107   9
   1  -9   1 4.36193 2.31026   9
  -1  -9  -1 4.86902 2.09837   5
   1   9   1 6.04741 2.23867   9
  -1   9  -1 2.44765 1.85821   7
   1   9   1 4.37449 2.29790   7
  -1   9  -1 6.59480 2.64715   1
   1   9   1 8.06848 2.79429   1
   1   9   1 3.09004 1.86479   1
  -1   9  -1 2.59859 2.06592   1
  -1   9  -1 2.24023 2.10094   9
  -1   9  -1 4.64443 2.07409  10
  -1   9  -1 2.79456 1.78001   9
   1   9   1 4.40763 2.50725   9
  -1   9  -1 3.55045 2.00937   5
   1   9   1 0.04524 1.39089   5
   1   9   1 2.95833 1.62150  10
   3  -9   1 9.06163 3.10395   9
   3  -9   1 13.5492 2.55612   3
  -3  -9  -1 13.5803 3.38007   9
  -3  -9  -1 8.56908 2.63260   1
  -3  -9  -1 17.7476 3.25183   9
  -3  -9  -1 17.2168 3.45764   7
  -3  -9  -1 15.6659 2.97880   5
  -3  -9  -1 11.2673 3.20812   1
   3  -9   1 14.7227 3.30723   1
   3  -9   1 24.3852 4.02292   7
   3  -9   1 15.1954 2.11014   4
   3  -9   1 18.6142 3.31402   9
  -3   9  -1 12.5389 2.98000   1
   3   9   1 19.2678 3.16848   9
   3   9   1 13.0740 3.24582   1
  -3   9  -1 12.6201 3.15442  10
  -3   9  -1 11.7262 2.81911   9
  -3   9  -1 16.7476 3.71402   5
   3   9   1 16.1975 3.60290   9
   3   9   1 8.93083 2.31339   1
   3   9   1 13.2945 2.57950   2
  -3   9  -1 16.5633 3.55165   9
   3   9   1 15.1813 2.43068  10
   3   9   1 10.7884 2.70132   5
  -3   9  -1 7.75107 2.53058   1
  -3   9  -1 14.8111 3.16665   7
   3   9   1 18.2837 3.22196   7
  -5  -9  -1 17.1154 3.25636   9
   5  -9   1 18.9631 4.16765   1
   5  -9   1 21.4518 3.54048   9
   5  -9   1 17.1487 3.51713   7
  -5  -9  -1 22.0585 3.44023   5
   5  -9   1 20.3691 2.97478   3
  -5  -9  -1 10.3869 2.78600   1
   5  -9   1 12.8345 3.17875   1
   5  -9   1 19.2293 2.59149   4
  -5  -9  -1 9.40444 3.00141   1
   5  -9   1 21.0977 4.06150   9
  -5  -9  -1 16.9246 3.74708   9
  -5  -9  -1 25.5664 3.90120   7
  -5   9  -1 20.4201 3.77578   7
  -5   9  -1 18.3705 3.86298   9
  -5   9  -1 18.4976 3.88447  10
   5   9   1 15.2882 3.03392   9
  -5   9  -1 15.7513 3.17694   1
  -5   9  -1 23.7177 4.71352   1
   5   9   1 18.7347 2.18559  10
  -5   9  -1 20.8040 3.48999   9
   5   9   1 17.1032 3.40413   1
  -5   9  -1 25.2799 4.05919   5
   5   9   1 24.1412 3.80532   5
   5   9   1 14.3012 2.62373   2
   5   9   1 19.1403 3.70722   9
   7  -9   1 3.11854 1.98228   7
   7  -9   1 4.73738 1.98374   6
  -7  -9  -1 1.40733 1.50384   1
   7  -9   1 6.69023 2.68556   9
   7  -9   1 2.83716 1.88952   9
   7  -9   1 3.73882 1.94291   1
   7  -9   1 2.51861 1.53825   3
   7  -9   1 1.80633 1.27364   4
  -7  -9  -1 5.67510 2.43399   9
  -7  -9  -1 2.80177 1.75686   1
  -7  -9  -1 1.09164 1.42966   5
  -7  -9  -1 3.47784 1.84345   7
  -7  -9  -1 0.79693 1.84468   9
   7   9   1 1.35695 1.81414   1
  -7   9  -1 6.55490 2.41112   9
   7   9   1 2.74962 1.80598   2
   7   9   1 2.53916 1.72231   9
   7   9   1 2.12283 1.87663   5
  -7   9  -1 1.86220 1.90943   5
   7   9   1 2.85873 1.93712   9
  -7   9  -1 1.86380 1.81902   1
  -7   9  -1 0.37274 1.77778   9
  -7   9  -1 2.87618 2.06703   1
  -7   9  -1 -0.2843 1.53744   7
  -7   9  -1 1.69089 1.96352  10
   9  -9   1 1.68641 1.49154   4
   9  -9   1 2.19631 1.92961   9
  -9  -9  -1 4.68497 2.10139   7
   9  -9   1 0.45446 1.28629   3
  -9  -9  -1 2.94463 1.74823   9
   9  -9   1 -0.4193 1.76857   9
  -9  -9  -1 -1.6452 1.25029   1
  -9  -9  -1 2.35648 2.03817   1
  -9  -9  -1 0.99147 1.34745   5
  -9  -9  -1 3.90555 2.31541   9
   9  -9   1 1.75385 1.67162   6
  -9   9  -1 1.85533 2.12417   1
  -9   9  -1 -0.2249 1.74667   1
   9   9   1 1.46567 1.50319   9
  -9   9  -1 2.40302 2.06250   7
  -9   9  -1 1.00937 1.57492   9
   9   9   1 -1.2113 1.50398   1
   9   9   1 2.68157 1.67552   5
  -9   9  -1 -0.1848 1.34669   5
   9   9   1 0.51187 1.47131   2
   9   9   1 2.35473 1.91188   9
  -9   9  -1 1.57449 2.30263   9
  -9   9  -1 3.08440 2.67925  10
 -11  -9  -1 10.4617 2.62848   9
  11  -9   1 8.29645 2.84175   1
  11  -9   1 10.8611 2.80818   6
 -11  -9  -1 10.4205 3.01943   9
 -11  -9  -1 16.9876 3.89337   1
  11  -9   1 6.10871 2.31312   1
  11  -9   1 11.8776 2.52812   3
  11  -9   1 15.1655 3.34077   9
 -11  -9  -1 9.21566 2.59177   7
  11  -9   1 12.3099 2.95758   4
 -11  -9  -1 14.3925 3.42234   1
  11  -9   1 5.75119 2.69699   9
 -11  -9  -1 14.0473 2.73998   5
 -11   9  -1 16.7091 3.95463   7
  11   9   1 12.9654 3.26875   1
  11   9   1 10.3035 2.82029   9
  11   9   1 10.6165 2.89564   5
  11   9   1 15.1116 3.25562   2
 -11   9  -1 17.5030 4.31351  10
 -11   9  -1 14.8214 3.52515   1
 -11   9  -1 18.1411 4.15493   9
  11   9   1 5.14611 2.14748   1
 -11   9  -1 6.63907 2.27856   9
 -11   9  -1 10.5716 3.40580   1
 -11   9  -1 8.96568 2.60885   5
  13  -9   1 11.0461 2.79595   6
 -13  -9  -1 18.5750 3.35479   9
 -13  -9  -1 12.2959 3.34494   9
  13  -9   1 11.4004 3.52149   9
  13  -9   1 11.7303 3.47624   7
 -13  -9  -1 7.95055 2.59402   1
 -13  -9  -1 14.1329 3.07824   7
  13  -9   1 9.67953 2.76212   1
 -13  -9  -1 13.3711 2.72361   5
 -13  -9  -1 13.3730 2.04908   6
  13  -9   1 13.3197 2.83693   3
  13  -9   1 18.1620 3.46912   9
  13  -9   1 20.3063 4.67681   1
  13  -9   1 20.4784 3.76140   4
 -13  -9  -1 12.5558 3.29240   1
 -13   9  -1 23.0000 5.35695  10
 -13   9  -1 9.95877 3.33585   1
  13   9   1 9.28671 2.30203   9
  13   9   1 13.7534 3.69676   8
  13   9   1 13.7520 3.34917   1
 -13   9  -1 17.8205 3.64778   5
  13   9   1 21.9711 3.93649   5
 -13   9  -1 10.9374 3.29107   1
  13   9   1 24.0388 4.18288   2
 -13   9  -1 14.5237 3.17053   9
 -13   9  -1 9.78489 3.22076   9
  13   9   1 15.5887 3.64465   1
 -13   9  -1 15.4723 3.92323   7
 -15  -9  -1 -0.5365 1.70090   7
 -15  -9  -1 3.25418 2.44801   9
 -15  -9  -1 -0.2872 1.46109   5
  15  -9   1 -1.0638 1.48328   6
 -15  -9  -1 1.55310 1.83293   1
 -15  -9  -1 1.29959 1.08110   6
  15  -9   1 1.47177 2.00548   1
 -15  -9  -1 2.81807 2.12776   1
  15  -9   1 1.02070 1.70222   4
  15  -9   1 2.47891 1.92992   9
  15  -9   1 -0.1275 1.55005   1
  15  -9   1 0.21251 1.44200   3
  15   9   1 -0.2671 1.52175   9
  15   9   1 0.77459 1.53717   1
  15   9   1 -0.6519 1.37290   1
  15   9   1 0.42775 1.97548   2
 -15   9  -1 -0.2216 2.37147   7
  15   9   1 0.24813 2.15250   8
 -15   9  -1 1.60349 2.12058   1
 -15   9  -1 0.71749 1.63504   9
  15   9   1 -1.1027 1.34268   5
 -15   9  -1 -0.3961 2.10945   9
 -15   9  -1 -1.9779 1.37464   5
 -15   9  -1 -0.0072 1.95685   1
 -15   9  -1 1.25392 2.67824  10
 -17  -9  -1 4.02019 2.07392   9
 -17  -9  -1 0.76052 1.74674   1
  17  -9   1 2.36259 3.20835   9
 -17  -9  -1 3.59184 2.30311   7
 -17  -9  -1 3.72604 2.49013   9
 -17  -9  -1 3.27136 2.53835   3
 -17  -9  -1 1.91579 1.20381   6
 -17  -9  -1 2.61889 1.96658   1
  17  -9   1 3.61223 2.36925   1
  17  -9   1 1.00345 2.15836   4
  17  -9   1 1.63919 2.16361   6
  17  -9   1 2.35547 1.89546   3
 -17  -9  -1 1.70468 1.56327   5
  17   9   1 2.27576 1.61739   1
 -17   9  -1 1.13631 2.09071   1
 -17   9  -1 3.49908 2.39832   5
 -17   9  -1 3.18130 2.94838   7
  17   9   1 0.76624 2.18109   2
 -17   9  -1 2.11075 1.99118   9
  17   9   1 1.58500 1.82134   5
 -17   9  -1 2.77223 3.12909  10
 -17   9  -1 2.40643 2.35180   1
 -17   9  -1 3.39010 2.24131   9
  17   9   1 3.43387 2.87468   8
  17   9   1 3.59478 2.25144   1
  17   9   1 0.62883 1.67201   9
 -19  -9  -1 1.26439 2.24001   9
 -19  -9  -1 0.58471 2.37975   3
 -19  -9  -1 0.72555 1.93997   1
  19  -9   1 -0.9645 2.06368   4
  19  -9   1 -0.8735 1.61159   1
 -19  -9  -1 -1.4242 1.43129   9
 -19  -9  -1 1.68190 2.07917   7
 -19  -9  -1 -0.4453 1.00419   6
  19  -9   1 -0.8084 1.50481   9
 -19  -9  -1 1.87467 1.60096   5
  19  -9   1 1.56835 1.98776   6
 -19  -9  -1 -0.1174 1.56955   1
 -19   9  -1 3.38679 2.48004   9
 -19   9  -1 -1.0215 2.31451   7
  19   9   1 -0.1813 2.25361   8
  19   9   1 1.23478 1.65945   9
 -19   9  -1 2.16684 2.11454   1
 -19   9  -1 -0.8165 1.59268   9
 -19   9  -1 6.88767 3.63118  10
  19   9   1 0.03281 2.61453   2
  19   9   1 -1.6807 1.33182   1
 -19   9  -1 1.12633 2.17883   1
  19   9   1 0.71815 1.55461   5
  20 -10  -1 3.24804 2.50454   4
  20 -10  -1 0.54230 1.91523   9
  20 -10  -1 3.18764 2.45049   3
 -20 -10   1 3.10501 2.22095   9
 -20 -10   1 1.54724 2.76716   9
 -20 -10   1 -0.5464 1.67951   1
 -20 -10   1 1.53448 2.87202   3
  20 -10  -1 7.41719 2.99518   6
  20 -10  -1 3.61248 2.58010   1
 -20 -10   1 7.12646 3.26021   1
  20  10  -1 6.24375 2.36392   5
 -20  10   1 1.76536 2.81099   9
  20  10  -1 0.43775 2.11254   1
  20  10  -1 5.19559 2.36616   9
  20  10  -1 8.64692 3.54825   8
 -20  10   1 -1.8702 1.95907   9
 -20  10   1 5.86798 3.36698   1
  20  10  -1 7.21404 3.27844   2
 -20  10   1 5.18203 3.27459   7
 -20  10   1 1.73577 2.23698   1
  18 -10  -1 5.65391 2.78189   9
  18 -10  -1 7.04754 2.93247   4
 -18 -10   1 2.41421 2.66875   9
  18 -10  -1 3.85415 2.57301   1
 -18 -10   1 2.56891 2.15751   9
 -18 -10   1 3.33190 3.00220   1
  18 -10  -1 7.50143 2.89426   3
 -18 -10   1 3.29551 2.64039   3
  18 -10  -1 4.16547 2.52728   6
 -18 -10   1 3.94880 2.33251   1
 -18  10   1 5.28346 3.38693   9
 -18  10   1 5.98334 3.22249   7
 -18  10   1 1.21400 2.17639   1
 -18  10   1 6.53833 3.52438   1
  18  10  -1 6.46174 3.51128   8
  18  10  -1 6.65972 3.07642   1
  18  10  -1 3.90214 2.20258   5
 -18  10   1 5.75947 2.82723   9
  18  10  -1 5.16041 2.78590   2
 -16 -10   1 3.69330 0.77865   6
  16 -10  -1 4.62266 2.37128   9
 -16 -10   1 5.80990 3.18049   9
  16 -10  -1 1.89540 2.12751   6
 -16 -10   1 2.14336 2.58632   3
 -16 -10   1 3.51293 2.31391   9
  16 -10  -1 6.11976 2.65060   4
 -16 -10   1 -0.1405 1.72578   7
  16 -10  -1 0.34194 1.98908   1
 -16 -10   1 5.34442 2.90373   1
 -16  10   1 9.39932 3.80366   1
  16  10  -1 2.79021 2.43760   1
 -16  10   1 1.75967 2.41916   9
  16  10  -1 5.38667 2.93707   8
 -16  10   1 2.20936 2.13433   9
  16  10  -1 2.97498 2.28808   2
  16  10  -1 5.42599 2.46913   9
 -16  10   1 3.86949 2.19646   1
  16  10  -1 2.04150 1.84256   5
 -16  10   1 4.65119 2.75355   7
 -16  10   1 1.41859 1.91346   5
  14 -10  -1 7.16185 2.53728   4
  14 -10  -1 6.37006 3.08516   9
 -14 -10   1 5.27267 2.36738   9
 -14 -10   1 1.88857 2.18547   7
 -14 -10   1 6.17556 2.89672   1
 -14 -10   1 4.84251 2.91488   9
  14 -10  -1 6.63329 2.60599   6
  14 -10  -1 9.58946 2.95258   9
 -14 -10   1 4.63725 2.56623   1
 -14 -10   1 7.39790 1.14821   6
  14 -10  -1 5.55370 2.95832   1
  14  10  -1 1.36069 1.91983   9
  14  10  -1 8.63563 2.76367   2
 -14  10   1 3.97951 2.60411   5
 -14  10   1 6.60268 3.03705   7
 -14  10   1 6.24976 2.59659   9
 -14  10   1 7.79353 3.29970   9
  14  10  -1 3.08534 2.55108   1
  14  10  -1 4.15083 2.16709   5
 -14  10   1 7.87695 3.07015   1
 -14  10   1 2.95479 2.63328   1
 -12 -10   1 11.0746 2.86480   1
 -12 -10   1 10.2249 3.47917   9
 -12 -10   1 10.5840 3.10656   7
  12 -10  -1 9.91914 2.88726   6
  12 -10  -1 10.3753 3.41179   7
 -12 -10   1 6.83217 2.66643   9
  12 -10  -1 13.5289 3.37597   9
  12 -10  -1 6.81392 2.52978   1
  12 -10  -1 9.64311 2.60922   3
  12 -10  -1 11.5751 2.62835   4
  12 -10  -1 15.3531 3.92736   9
 -12 -10   1 8.65826 1.45239   6
  12 -10  -1 7.88953 3.22187   1
 -12 -10   1 4.50360 2.63020   1
 -12  10   1 9.15407 3.49162   1
 -12  10   1 6.54413 2.98156   7
  12  10  -1 8.03642 2.52048   5
  12  10  -1 8.10858 2.43690   9
  12  10  -1 7.72016 2.51755   2
 -12  10   1 8.07221 2.77534   9
  12  10  -1 9.77035 3.07454   1
 -12  10   1 8.62710 2.95667   5
 -12  10   1 9.25246 3.37069   1
  12  10  -1 8.07741 2.89399   9
 -12  10   1 11.4465 3.49125   9
  12  10  -1 8.88141 2.87998   1
  10 -10  -1 2.35521 1.78860   3
 -10 -10   1 6.04291 2.70791   9
  10 -10  -1 3.22662 2.40243   9
  10 -10  -1 3.46082 2.34527   7
 -10 -10   1 0.67088 1.84535   7
  10 -10  -1 5.82305 2.52787   1
  10 -10  -1 4.32173 2.66628   9
  10 -10  -1 3.72809 2.59882   1
 -10 -10   1 5.63044 2.23517   1
 -10 -10   1 3.72619 2.45988   1
 -10 -10   1 2.84297 2.11600   9
  10 -10  -1 3.51886 1.60064   4
  10  10  -1 2.70538 1.95746   5
 -10  10   1 8.70674 2.47889   9
 -10  10   1 1.18721 1.86941   5
 -10  10   1 3.22215 2.45230   1
  10  10  -1 4.53547 2.53729   9
  10  10  -1 6.10742 2.91701   1
  10  10  -1 -0.5830 1.10285   1
  10  10  -1 2.94919 1.78194   9
 -10  10   1 6.59254 2.83105   7
 -10  10   1 3.97070 2.49589   1
 -10  10   1 3.87086 2.60240   9
  10  10  -1 1.68661 1.65002   2
  -8 -10   1 6.42707 2.56550   9
  -8 -10   1 12.0102 3.05481   7
  -8 -10   1 5.77251 2.29798   1
   8 -10  -1 9.97597 2.11930   4
   8 -10  -1 13.7577 2.96816   3
   8 -10  -1 8.38443 3.11401   1
   8 -10  -1 13.9892 3.52688   7
  -8 -10   1 10.4065 3.31470   9
   8 -10  -1 11.6884 3.21735   9
   8 -10  -1 9.51920 3.12043   9
   8 -10  -1 8.32367 3.09304   1
  -8 -10   1 16.6168 4.50652   1
  -8  10   1 10.8577 2.75630   9
  -8  10   1 12.5205 3.02451   5
   8  10  -1 7.94430 2.54288   9
   8  10  -1 10.0998 2.89684   5
   8  10  -1 5.20301 2.67235   9
  -8  10   1 11.6845 3.92036   1
  -8  10   1 11.7340 3.59588   9
   8  10  -1 13.1937 1.95223  10
  -8  10   1 10.6898 3.11161   1
  -8  10   1 8.60296 2.85976   7
   8  10  -1 5.90140 2.89149   1
   8  10  -1 12.5200 2.63236   2
  -6 -10   1 25.8685 4.63762   9
   6 -10  -1 21.5554 3.93894   7
   6 -10  -1 31.5173 2.76437   4
   6 -10  -1 26.1861 5.24499   1
   6 -10  -1 28.7962 4.41019   9
  -6 -10   1 31.6095 4.48984   9
   6 -10  -1 17.8025 3.62729   1
  -6 -10   1 17.7369 3.80349   1
   6 -10  -1 35.8671 5.48592   9
  -6 -10   1 31.5489 5.43707   1
   6 -10  -1 33.5158 4.27287   3
  -6 -10   1 27.2735 4.24448   7
  -6  10   1 19.4414 3.96153   1
   6  10  -1 15.3410 3.52678   1
  -6  10   1 31.4841 5.22586   9
   6  10  -1 27.3157 3.59182   2
   6  10  -1 36.2544 4.85527   5
   6  10  -1 27.3750 3.23507  10
  -6  10   1 26.5204 4.55901   7
  -6  10   1 36.7557 5.68186   1
   6  10  -1 38.3437 5.59273   1
   6  10  -1 35.9003 4.60015   9
   6  10  -1 20.2598 4.14245   9
  -6  10   1 23.0344 3.86188   9
   4 -10  -1 58.7342 9.31196   1
  -4 -10   1 28.6948 4.90235   1
   4 -10  -1 38.3058 4.70120   3
   4 -10  -1 29.0403 2.48650   4
  -4 -10   1 29.3305 4.95897   9
  -4 -10   1 33.5981 5.27059   1
   4 -10  -1 30.2052 5.05540   9
   4 -10  -1 27.9445 4.40764   7
  -4 -10   1 32.9849 4.62011   9
   4 -10  -1 30.7948 4.40104   9
   4 -10  -1 27.3174 4.90180   1
  -4 -10   1 33.7458 4.76858   7
   4  10  -1 31.7059 4.45490   5
   4  10  -1 36.7094 5.37229   1
   4  10  -1 31.0654 4.91504   9
  -4  10   1 36.9889 4.86858   9
  -4  10   1 43.4566 5.96080   1
  -4  10   1 38.0405 6.32118   1
  -4  10   1 32.8890 4.64791  10
   4  10  -1 33.2309 4.68861   7
  -4  10   1 28.1293 4.48946   7
  -4  10   1 34.0099 5.17122   9
   4  10  -1 36.4965 3.48463   2
   4  10  -1 34.9519 5.92441   1
   4  10  -1 34.5796 4.09883  10
   4  10  -1 30.4939 4.41052   9
   2 -10  -1 1.01601 2.04142   9
   2 -10  -1 3.41210 0.85596   4
  -2 -10   1 3.06285 1.92540   1
   2 -10  -1 1.35706 1.63490   3
   2 -10  -1 3.43391 1.74627   1
  -2 -10   1 4.10756 2.24092   9
  -2 -10   1 0.76443 1.76285   1
  -2 -10   1 6.18112 2.83810   9
  -2 -10   1 6.45377 2.51514   7
   2 -10  -1 3.22375 2.23070   1
   2 -10  -1 3.76939 2.53649   9
   2 -10  -1 6.43299 2.50915   7
   2  10  -1 4.97255 2.11247  10
   2  10  -1 3.48413 1.68763   2
   2  10  -1 1.50002 1.74691   1
  -2  10   1 3.17675 2.32061   1
   2  10  -1 -0.1263 1.40665   5
  -2  10   1 1.94775 2.03107   9
   2  10  -1 2.36068 2.00556   7
   2  10  -1 2.91226 1.99030   9
   2  10  -1 3.23765 2.33008   9
   2  10  -1 3.64003 2.30718   1
  -2  10   1 -0.2353 1.51872   9
  -2  10   1 8.81504 3.15449   1
  -2  10   1 5.14725 2.12661  10
  -2  10   1 9.00453 2.74957   7
   0 -10   1 34.4559 4.61894   9
   0 -10  -1 47.1606 5.35032   5
   0 -10   1 48.9761 6.99390   1
   0 -10   1 36.4155 5.59876   9
   0 -10   1 35.6718 5.13863   7
   0 -10  -1 54.7487 7.35741   1
   0 -10   1 34.4823 5.45301   1
   0 -10  -1 33.7802 4.55062   7
   0 -10  -1 32.7646 5.36366   9
   0 -10  -1 37.6984 4.57590   3
   0 -10  -1 47.7083 5.51029   9
   0 -10  -1 39.5643 5.59050   1
   0 -10   1 42.9669 4.65846   3
   0  10  -1 45.5210 5.80482   5
   0  10  -1 41.8374 5.00349   9
   0  10  -1 37.0359 5.33974   9
   0  10   1 45.2067 6.02752   9
   0  10  -1 33.7274 5.05217   1
   0  10   1 32.3917 5.06442   5
   0  10   1 43.2951 4.85152  10
   0  10   1 40.9310 5.41135   1
   0  10   1 41.5254 5.14960   7
   0  10  -1 48.8981 6.17119   1
   0  10   1 43.6684 5.12783   9
   0  10   1 42.5785 6.14229   1
   0  10  -1 35.2089 5.18952   7
   0  10  -1 37.1731 4.84127  10
  -2 -10  -1 68.7579 6.40248   1
  -2 -10  -1 83.8833 6.32708   7
   2 -10   1 73.9466 6.06980   9
  -2 -10  -1 71.8819 5.71104   5
   2 -10   1 72.3361 7.07886   1
   2 -10   1 74.1914 5.39101   3
   2 -10   1 70.0469 6.60342   9
  -2 -10  -1 80.0289 6.14390   9
  -2 -10  -1 68.2228 6.95480   1
   2 -10   1 70.0095 6.53604   1
   2 -10   1 66.0694 6.10117   7
  -2 -10  -1 79.4671 7.09170   9
  -2  10  -1 60.5873 5.38541   9
  -2  10  -1 72.2059 6.58129   9
   2  10   1 72.0838 5.62737   9
   2  10   1 68.5168 5.85953   7
   2  10   1 67.6003 5.87671   5
   2  10   1 73.2810 6.54845   1
   2  10   1 66.7266 6.75663   1
   2  10   1 83.9780 5.45414   2
  -2  10  -1 86.6408 6.70671   7
  -2  10  -1 81.6742 6.57153  10
  -2  10  -1 67.6299 6.51682   1
  -2  10  -1 66.7342 6.85310   1
   2  10   1 75.9299 6.52856   9
   2  10   1 83.0560 5.32783  10
   4 -10   1 7.05330 2.90855   1
  -4 -10  -1 0.69433 1.65841   7
  -4 -10  -1 2.09919 1.86695   1
   4 -10   1 5.75322 2.00470   3
  -4 -10  -1 1.02753 2.27688   9
   4 -10   1 0.60537 2.16981   9
  -4 -10  -1 1.62441 1.77446   5
   4 -10   1 5.60792 2.42098   9
   4 -10   1 1.26530 1.05289   4
   4 -10   1 2.51126 2.01371   7
  -4 -10  -1 3.40563 2.42858   1
   4 -10   1 5.18658 2.59925   1
  -4 -10  -1 4.81385 2.48309   9
  -4  10  -1 1.83177 2.03932  10
  -4  10  -1 3.04116 2.39767   1
   4  10   1 1.37179 1.89517   5
   4  10   1 4.77625 1.58648  10
   4  10   1 3.61443 1.90234   2
  -4  10  -1 1.24990 2.21535   9
   4  10   1 1.44062 1.83930   7
  -4  10  -1 0.42954 1.64056   9
   4  10   1 3.36919 2.23101   1
  -4  10  -1 2.91795 2.14987   1
  -4  10  -1 2.83777 2.24150   7
   4  10   1 2.33366 1.95042   9
   4  10   1 5.32405 2.59367   9
   6 -10   1 9.48908 3.50770   1
  -6 -10  -1 4.75752 2.12613   5
  -6 -10  -1 5.46403 2.50487   1
  -6 -10  -1 5.10153 2.79802   9
  -6 -10  -1 4.46153 2.30041   9
   6 -10   1 5.14316 1.92142   3
   6 -10   1 3.77708 2.48836   7
   6 -10   1 5.56079 2.95633   9
   6 -10   1 4.97208 2.03569   6
   6 -10   1 6.11066 1.77220   4
   6 -10   1 6.78645 2.52924   9
   6 -10   1 7.42233 2.88327   1
  -6 -10  -1 6.15951 2.98179   1
  -6 -10  -1 5.84606 2.49867   7
  -6  10  -1 1.55150 2.60512  10
  -6  10  -1 4.10671 1.97503   9
   6  10   1 8.53014 1.38990  10
  -6  10  -1 4.75389 2.23304   5
   6  10   1 4.84827 2.08803   2
   6  10   1 7.54740 2.71893   9
  -6  10  -1 3.88157 2.36142   7
  -6  10  -1 7.90265 3.20840   1
   6  10   1 11.5550 3.53619   1
   6  10   1 3.55235 1.99081   9
  -6  10  -1 4.18961 2.60415   9
   6  10   1 6.47200 1.21755  10
  -6  10  -1 3.12615 2.17990   1
   6  10   1 5.42770 2.27712   5
  -8 -10  -1 27.6816 4.33028   7
   8 -10   1 38.7254 3.64076   4
  -8 -10  -1 30.1683 5.10578   9
  -8 -10  -1 30.6612 4.12760   5
   8 -10   1 34.3137 4.35223   6
  -8 -10  -1 28.2106 4.66472   1
   8 -10   1 30.8919 5.33605   1
  -8 -10  -1 37.4909 5.39194   1
   8 -10   1 33.2092 4.59654   9
   8 -10   1 41.5684 4.58649   3
  -8 -10  -1 43.1685 5.17761   9
   8 -10   1 35.1156 5.39093   9
   8 -10   1 30.9092 5.00568   7
  -8  10  -1 42.2685 5.47004   5
  -8  10  -1 27.5773 5.06435   1
   8  10   1 30.1275 4.79250   1
  -8  10  -1 42.1725 6.31740  10
   8  10   1 45.2223 5.80235   9
  -8  10  -1 44.9303 5.39891   9
   8  10   1 37.4997 4.63224   9
  -8  10  -1 41.5030 5.80891   7
  -8  10  -1 36.6917 5.72856   1
   8  10   1 35.0415 4.37740   2
   8  10   1 31.4109 4.62359   5
  -8  10  -1 31.9361 5.07840   9
  10 -10   1 26.2700 5.41569   1
  10 -10   1 22.9862 4.62619   7
  10 -10   1 18.6071 3.09623   3
 -10 -10  -1 21.6037 3.83941   7
  10 -10   1 22.8025 4.49472   9
  10 -10   1 19.3084 3.44727   6
  10 -10   1 21.1604 4.53133   1
  10 -10   1 17.6879 3.69699   9
  10 -10   1 19.5812 3.18420   4
 -10 -10  -1 16.7121 4.15038   1
 -10 -10  -1 13.2506 3.07765   9
 -10 -10  -1 20.6318 4.29955   9
 -10 -10  -1 20.7868 4.27220   1
 -10 -10  -1 18.8797 3.41053   5
 -10  10  -1 21.7534 4.35921   7
 -10  10  -1 19.4292 4.51633  10
 -10  10  -1 21.0264 3.90166   5
  10  10   1 22.9401 4.18408   5
  10  10   1 13.5105 2.98946   1
 -10  10  -1 24.6967 5.05195   1
 -10  10  -1 24.1733 4.14473   9
  10  10   1 27.6127 4.30878   2
  10  10   1 22.6160 3.62701   9
 -10  10  -1 22.7387 4.76019   1
 -10  10  -1 21.9764 4.51992   9
  10  10   1 23.2210 4.76384   1
  10  10   1 19.4861 3.92710   9
 -12 -10  -1 -0.0681 1.54868   5
 -12 -10  -1 3.19580 2.56876   9
 -12 -10  -1 3.80777 1.35827   6
 -12 -10  -1 0.95529 1.72718   9
  12 -10   1 2.52874 2.00013   4
  12 -10   1 0.23682 1.46837   3
 -12 -10  -1 1.15231 2.01536   1
  12 -10   1 0.72458 1.87524   9
 -12 -10  -1 4.15651 2.63951   1
  12 -10   1 1.67422 1.90871   6
  12 -10   1 2.13169 2.54165   9
  12 -10   1 1.71456 1.98251   1
 -12 -10  -1 0.17270 1.61019   7
  12  10   1 -0.6515 1.84240   1
  12  10   1 3.12346 2.18838   5
 -12  10  -1 4.17251 2.23692   5
 -12  10  -1 -0.8932 2.07087   9
 -12  10  -1 -0.6371 2.01425   7
  12  10   1 0.39605 1.93394   8
  12  10   1 4.10158 2.46998   2
 -12  10  -1 1.40367 2.28961   1
 -12  10  -1 -1.7096 1.75959   1
 -12  10  -1 3.09731 2.00247   9
 -12  10  -1 -1.5805 2.27546  10
  12  10   1 -2.0629 1.58644   9
  12  10   1 2.76141 1.78565   1
  14 -10   1 0.19306 1.73356   4
  14 -10   1 2.22926 2.12358   1
 -14 -10  -1 1.43164 2.28535   1
 -14 -10  -1 4.62248 1.99605   5
 -14 -10  -1 6.06731 2.57039   7
  14 -10   1 4.34716 2.34768   9
  14 -10   1 5.14118 2.41035   6
  14 -10   1 6.70711 2.35413   3
 -14 -10  -1 4.03385 1.29466   6
 -14 -10  -1 1.75435 2.16300   1
 -14 -10  -1 0.55207 1.83520   9
 -14 -10  -1 4.62133 2.77441   9
  14  10   1 2.80340 2.32713   5
 -14  10  -1 0.58755 1.98679   1
 -14  10  -1 2.48472 2.82308  10
 -14  10  -1 -0.4665 2.07375   7
  14  10   1 4.67964 2.68709   8
 -14  10  -1 4.18058 2.54664   9
  14  10   1 6.18362 2.77524   2
  14  10   1 4.87010 2.68856   1
 -14  10  -1 1.30565 2.51515   9
 -14  10  -1 6.58618 3.21989   1
 -16 -10  -1 7.14725 1.67776   6
  16 -10   1 5.69787 2.85012   6
  16 -10   1 5.29604 2.76066   1
 -16 -10  -1 11.6107 3.37951   9
 -16 -10  -1 8.21162 3.03749   7
 -16 -10  -1 8.66313 2.39575   5
  16 -10   1 6.74595 2.65694   9
  16 -10   1 5.85809 2.72147   4
 -16 -10  -1 8.33338 3.33990   1
  16 -10   1 7.85520 2.52462   3
 -16  10  -1 5.29479 3.10004   1
 -16  10  -1 8.32178 3.36413   1
 -16  10  -1 4.45706 2.74549   9
 -16  10  -1 11.9553 4.54812  10
 -16  10  -1 5.51749 2.57979   9
 -16  10  -1 8.36259 3.65481   7
  16  10   1 4.27126 2.85878   8
  16  10   1 9.33253 2.86322   9
  16  10   1 8.78734 3.04736   2
  16  10   1 7.62559 2.96938   1
 -18 -10  -1 0.53804 1.08887   6
  18 -10   1 3.32558 2.52437   4
  18 -10   1 0.41842 1.83942   1
 -18 -10  -1 0.40107 2.01008   9
  18 -10   1 0.81791 1.95577   6
 -18 -10  -1 2.04250 2.02107   1
 -18 -10  -1 2.84084 2.87304   3
  18 -10   1 2.06083 2.03965   9
 -18 -10  -1 1.80780 1.74274   5
 -18 -10  -1 0.37695 2.33987   1
 -18 -10  -1 -1.0827 2.11326   9
  18  10   1 0.34988 1.78644   9
 -18  10  -1 -0.1838 1.96994   9
  18  10   1 0.27805 1.82819   1
 -18  10  -1 1.90843 2.09644   1
 -18  10  -1 -2.2652 2.15369   7
 -18  10  -1 2.64394 2.79152   1
  18  10   1 0.29809 2.69224   8
 -18  10  -1 1.06464 2.78216  10
  18  10   1 2.25224 2.43923   2
 -18  10  -1 -0.3834 2.02072   9
  17 -11  -1 2.66132 2.66703   9
  17 -11  -1 2.50479 2.18662   4
 -17 -11   1 2.73859 2.89838   9
 -17 -11   1 6.62791 2.80279   9
  17 -11  -1 4.88855 2.91249   1
  17 -11  -1 2.37174 2.31809   3
 -17 -11   1 5.35431 2.88079   3
  17 -11  -1 3.50821 2.50457   6
 -17 -11   1 6.08479 3.56060   1
 -17  11   1 4.76645 3.23963   9
 -17  11   1 2.77431 2.54625   9
  17  11  -1 6.83551 2.96600   9
  17  11  -1 2.94976 2.45456   5
  17  11  -1 6.94833 3.02326   2
  17  11  -1 5.49411 3.29481   8
 -17  11   1 3.64821 2.75313   1
 -17  11   1 5.10434 3.22244   7
  17  11  -1 -0.6347 2.22754   1
 -17  11   1 8.46043 3.64409   1
 -15 -11   1 0.48527 0.58234   6
 -15 -11   1 2.89171 2.61801   1
  15 -11  -1 2.13571 2.01415   3
  15 -11  -1 -0.4675 1.85139   9
 -15 -11   1 0.06743 2.33411   1
  15 -11  -1 1.79229 1.96301   4
 -15 -11   1 0.29352 2.52661   9
  15 -11  -1 -1.5182 1.72832   6
  15 -11  -1 0.84497 2.03842   1
 -15  11   1 5.24325 3.22463   1
  15  11  -1 -1.6205 1.46843   5
 -15  11   1 -2.2945 1.88841   9
 -15  11   1 0.95518 2.61208   1
 -15  11   1 -0.9635 2.02704   7
  15  11  -1 1.79743 2.36488   1
  15  11  -1 -0.2734 1.89451   9
  15  11  -1 2.15250 2.29216   2
 -15  11   1 -0.8116 2.49283   9
  13 -11  -1 7.08857 2.78762   6
  13 -11  -1 12.1982 3.66324   1
 -13 -11   1 8.67803 2.97655   7
 -13 -11   1 6.99620 1.23919   6
  13 -11  -1 11.2948 3.05648   3
 -13 -11   1 4.98409 3.07077   1
  13 -11  -1 9.83639 3.14017   9
  13 -11  -1 9.29018 2.54201   4
 -13 -11   1 4.35469 2.60217   1
 -13 -11   1 3.69976 2.33712   9
 -13 -11   1 6.38664 3.01724   9
 -13  11   1 8.62145 3.96705   1
  13  11  -1 10.6649 3.86549   1
 -13  11   1 6.03924 3.40756   9
  13  11  -1 4.51203 2.49446   2
 -13  11   1 9.17182 3.78037   1
  13  11  -1 8.27622 3.02880   9
 -13  11   1 10.3769 3.56455   7
 -13  11   1 7.79786 2.99842   9
  13  11  -1 7.43237 2.81726   5
 -11 -11   1 0.83299 2.00405   7
  11 -11  -1 1.44083 1.55110   4
  11 -11  -1 6.17665 2.93850   1
 -11 -11   1 0.17101 1.92876   1
  11 -11  -1 -1.9817 1.55099   9
 -11 -11   1 0.87960 2.44970   1
 -11 -11   1 -0.8044 2.57325   9
  11 -11  -1 2.61878 2.50859   9
 -11 -11   1 1.65990 2.27223   9
  11  11  -1 4.79902 2.63207   9
  11  11  -1 0.25698 1.56819   2
 -11  11   1 2.21899 2.15903   9
  11  11  -1 8.04446 3.49133   1
 -11  11   1 -0.0805 1.78939   1
 -11  11   1 2.47428 2.43584   7
 -11  11   1 1.35516 1.75352   1
 -11  11   1 0.68860 2.40736   9
  11  11  -1 2.08378 1.98869   5
  -9 -11   1 2.78312 2.22451   7
   9 -11  -1 5.58900 2.70475   7
  -9 -11   1 5.77377 2.77101   9
   9 -11  -1 6.00654 2.69982   9
  -9 -11   1 -1.0257 2.35608   9
  -9 -11   1 5.33042 3.30143   1
   9 -11  -1 4.36845 3.17581   9
  -9 -11   1 1.49855 2.19304   1
   9 -11  -1 1.20085 2.05020   1
   9 -11  -1 2.87209 1.59006   4
   9 -11  -1 2.84356 2.38181   1
   9  11  -1 -0.7268 2.18296   1
  -9  11   1 2.22929 2.57685   1
  -9  11   1 6.07615 2.58689   5
   9  11  -1 3.59225 1.08076  10
  -9  11   1 2.81012 2.40807   9
  -9  11   1 5.52415 3.15778   9
   9  11  -1 1.90243 2.22164   9
   9  11  -1 3.98473 2.25237   5
   9  11  -1 1.51595 1.77019   2
   9  11  -1 4.58060 2.23167   9
  -9  11   1 4.60922 2.67378   7
  -9  11   1 2.78630 2.78634   1
   9  11  -1 5.61510 2.85252   1
  -7 -11   1 2.93870 2.46363   1
   7 -11  -1 4.87656 2.53250   7
  -7 -11   1 0.16075 1.76537   9
   7 -11  -1 0.56377 1.90764   9
   7 -11  -1 2.17374 2.42710   1
   7 -11  -1 2.12568 2.73580   9
   7 -11  -1 2.47074 1.36795   4
  -7 -11   1 4.32729 3.01624   9
  -7 -11   1 1.76571 2.61971   1
  -7 -11   1 3.27621 2.14596   7
   7 -11  -1 3.85231 2.69094   1
   7  11  -1 2.05112 2.48185   1
  -7  11   1 1.76207 1.95249   9
  -7  11   1 0.80557 1.91799   5
  -7  11   1 3.73463 2.22680   7
  -7  11   1 2.89930 2.53540  10
  -7  11   1 2.98503 2.83893   1
   7  11  -1 2.40929 2.16253   5
  -7  11   1 2.61098 2.80151   9
   7  11  -1 1.76855 2.30604   9
   7  11  -1 3.09255 2.12682   1
   7  11  -1 1.40936 1.57799   2
   7  11  -1 2.86303 2.00732   9
   7  11  -1 0.83840 1.16487  10
  -7  11   1 2.21131 2.10999   1
  -5 -11   1 71.2582 11.4259   1
  -5 -11   1 31.4769 5.45263   9
   5 -11  -1 31.6400 2.67548   4
   5 -11  -1 37.6108 6.10331   1
   5 -11  -1 27.4207 4.65098   7
  -5 -11   1 34.7780 5.06868   9
  -5 -11   1 30.4779 4.80354   7
   5 -11  -1 27.7404 4.55892   9
   5 -11  -1 31.3713 5.52796   9
  -5 -11   1 17.2634 3.51877   1
   5 -11  -1 31.4832 5.63200   1
   5  11  -1 28.1038 3.59951  10
   5  11  -1 37.1090 4.15795   2
  -5  11   1 28.8627 5.28233   9
  -5  11   1 33.0838 5.76614   1
  -5  11   1 26.9116 4.58155   7
  -5  11   1 28.5324 4.87711  10
   5  11  -1 25.2331 4.12997   5
   5  11  -1 31.1153 4.74757   7
  -5  11   1 38.3584 6.07123   1
   5  11  -1 30.1235 4.85496   1
   5  11  -1 21.9780 3.94424   9
  -5  11   1 39.2032 5.20508   9
   5  11  -1 36.4964 5.82099   9
   5  11  -1 27.0794 5.19961   1
  -5  11   1 30.1050 4.81307   5
   3 -11  -1 17.0465 4.72641   1
   3 -11  -1 18.1922 1.79458   4
  -3 -11   1 13.0829 3.84794   1
  -3 -11   1 24.3115 4.34425   9
   3 -11  -1 24.7810 4.84044   9
  -3 -11   1 13.4620 3.43938   1
  -3 -11   1 25.8846 5.13994   9
   3 -11  -1 23.3376 4.72311   1
   3 -11  -1 22.4115 4.16810   9
  -3 -11   1 19.5752 3.94767   7
   3 -11  -1 15.9590 3.83312   7
   3  11  -1 18.3537 4.78825   1
   3  11  -1 15.9867 3.45993   5
   3  11  -1 15.0849 2.96915  10
  -3  11   1 24.6918 4.42047  10
  -3  11   1 20.0465 3.81920   9
   3  11  -1 14.0692 3.57447   7
   3  11  -1 16.6171 2.89227   2
  -3  11   1 19.1095 4.68487   1
   3  11  -1 21.7075 4.36795   9
   3  11  -1 17.7315 4.13064   1
  -3  11   1 29.1247 4.81710   7
  -3  11   1 24.1760 4.83325   1
  -3  11   1 26.1753 4.99323   9
   3  11  -1 16.8406 3.53217   9
  -1 -11   1 18.6270 3.97359   9
   1 -11  -1 12.7620 3.66639   1
  -1 -11   1 23.5006 5.02355   9
  -1 -11   1 19.0815 3.50306   3
  -1 -11   1 28.0584 7.01012   1
   1 -11  -1 17.0474 3.70521   7
   1 -11  -1 18.0808 3.68523   9
  -1 -11   1 13.3182 3.65885   1
   1 -11  -1 10.3715 3.38708   1
   1 -11  -1 11.9993 3.61910   9
  -1 -11   1 10.4159 3.13299   7
   1  11  -1 10.5108 3.23278   9
   1  11  -1 10.4311 3.05175   5
   1  11  -1 15.9965 3.44192   9
  -1  11   1 13.9711 3.38672   5
  -1  11   1 14.0251 3.34094   7
   1  11  -1 9.35492 3.43050   1
   1  11  -1 15.0004 3.22319  10
   1  11  -1 10.0577 3.76999   1
   1  11  -1 19.5035 3.01535   2
  -1  11   1 5.28671 2.69427   1
  -1  11   1 8.78261 3.36834   9
  -1  11   1 16.5171 4.08662   1
   1  11  -1 11.8054 3.21975   7
  -1  11   1 13.3861 3.23184   9
  -1  11   1 12.5671 3.00157  10
   1 -11   1 14.2500 4.04685   9
  -1 -11  -1 21.8643 5.05457   1
   1 -11   1 15.7572 3.50144   9
   1 -11   1 20.8463 3.57472   3
   1 -11   1 15.8006 3.72772   7
  -1 -11  -1 13.9939 3.31726   7
  -1 -11  -1 13.4238 3.75717   9
  -1 -11  -1 19.8373 4.08007   9
   1 -11   1 20.4531 5.04216   1
   1 -11   1 19.7538 4.60776   1
  -1 -11  -1 6.93244 2.28257   1
  -1 -11  -1 16.8858 3.70873   3
   1  11   1 15.5895 3.62466   1
   1  11   1 12.9735 3.34258   5
  -1  11  -1 10.9948 3.13392  10
  -1  11  -1 12.8402 3.28862   5
   1  11   1 13.7086 3.21707   9
  -1  11  -1 18.4438 4.81162   1
  -1  11  -1 12.9138 3.61119   1
  -1  11  -1 15.6836 4.05100   9
   1  11   1 13.9854 2.86630   2
  -1  11  -1 11.2251 3.00775   9
   1  11   1 17.3416 3.65154   7
  -1  11  -1 21.6426 4.10153   7
   1  11   1 11.8859 3.61606   9
   1  11   1 11.2057 3.55250   1
   1  11   1 17.9828 3.22955  10
  -3 -11  -1 5.61384 2.34207   5
   3 -11   1 6.10906 3.14433   1
   3 -11   1 2.65806 1.73758   3
   3 -11   1 3.63543 2.41332   1
  -3 -11  -1 4.65185 2.54229   9
  -3 -11  -1 1.47106 1.67671   1
  -3 -11  -1 4.88023 2.38783   7
  -3 -11  -1 5.20483 2.95015   1
   3 -11   1 0.89298 2.41160   9
   3 -11   1 2.22748 2.05436   9
   3 -11   1 7.06880 2.97256   7
  -3 -11  -1 -0.4718 2.00738   9
   3  11   1 0.86983 1.92848   9
  -3  11  -1 -0.3206 1.98060   1
  -3  11  -1 3.24639 2.49092  10
  -3  11  -1 5.33384 2.74734   9
   3  11   1 2.79809 1.84667   2
   3  11   1 6.39722 2.45226   7
  -3  11  -1 6.62443 2.60332   9
   3  11   1 1.92850 1.40155  10
  -3  11  -1 0.72523 1.54431   5
   3  11   1 6.46495 3.30011   1
  -3  11  -1 2.43248 2.11941   1
   3  11   1 1.56574 2.32644   9
   3  11   1 2.19053 1.98078   1
   3  11   1 3.33964 2.55768   5
  -3  11  -1 5.25089 2.70633   7
   5 -11   1 10.1534 2.04895   4
   5 -11   1 9.45334 3.01220   9
  -5 -11  -1 10.8829 2.91282   9
   5 -11   1 6.10355 2.87545   7
  -5 -11  -1 12.8959 3.64998   9
   5 -11   1 13.6857 3.92590   1
   5 -11   1 9.52127 3.89715   1
  -5 -11  -1 17.9738 3.85279   7
  -5 -11  -1 14.1398 3.29357   5
   5 -11   1 12.0249 2.80914   3
  -5 -11  -1 9.01902 3.16333   1
   5 -11   1 12.8135 2.63733   6
  -5 -11  -1 11.9126 3.60833   1
   5 -11   1 19.0179 4.25888   9
   5  11   1 9.18348 2.59552   2
   5  11   1 14.7390 3.43692   1
  -5  11  -1 9.48179 3.06160   7
   5  11   1 9.55295 3.37510   9
  -5  11  -1 13.6660 3.55608   9
   5  11   1 10.8873 2.99601   9
   5  11   1 10.4024 3.14330   1
  -5  11  -1 8.03342 3.22286   1
   5  11   1 11.5776 3.16808   5
   5  11   1 14.8765 2.14467  10
  -5  11  -1 9.13871 3.24901  10
  -5  11  -1 15.6628 3.93188   9
  -5  11  -1 14.5108 3.43997   5
  -5  11  -1 15.2116 4.17416   1
  -7 -11  -1 3.57164 2.28109   1
  -7 -11  -1 4.07793 2.42181   5
  -7 -11  -1 8.16944 3.02793   9
   7 -11   1 4.49267 2.82791   9
   7 -11   1 6.55546 2.55299   9
  -7 -11  -1 4.56292 2.69617   1
   7 -11   1 9.15371 3.50465   1
   7 -11   1 6.29761 3.16678   1
  -7 -11  -1 3.57182 2.31636   9
   7 -11   1 6.46574 1.96505   4
   7 -11   1 3.69288 1.95114   3
   7 -11   1 4.23257 2.13544   6
  -7 -11  -1 6.22151 2.54521   7
   7 -11   1 4.14593 2.64113   7
   7  11   1 5.56562 3.10163   1
  -7  11  -1 4.81702 2.78625   1
   7  11   1 11.2185 3.26329   9
   7  11   1 5.83757 2.26694   9
   7  11   1 4.70432 2.48742   5
  -7  11  -1 5.08032 3.01877  10
  -7  11  -1 8.86410 2.78791   9
  -7  11  -1 6.97618 3.12864   9
   7  11   1 3.76608 2.12651   2
   7  11   1 6.29877 2.72409   1
  -7  11  -1 4.70415 2.88211   1
  -7  11  -1 4.37653 2.19761   5
  -7  11  -1 7.77530 3.02298   7
  -9 -11  -1 2.46117 2.83075   1
   9 -11   1 -0.5350 1.97986   9
  -9 -11  -1 7.91767 2.60953   5
  -9 -11  -1 2.64060 2.32278   7
   9 -11   1 2.54435 2.32139   1
   9 -11   1 2.93007 1.60441   4
   9 -11   1 2.93546 2.16506   6
  -9 -11  -1 2.36977 2.12131   1
   9 -11   1 4.89811 2.20693   3
  -9 -11  -1 6.93198 2.68295   9
   9 -11   1 3.60105 2.31488   9
  -9 -11  -1 3.85191 2.79479   9
  -9  11  -1 -1.1019 2.12086   9
  -9  11  -1 0.43188 2.04756   7
   9  11   1 2.70211 2.16218   2
   9  11   1 6.07789 3.02622   1
   9  11   1 1.17848 2.37870   9
  -9  11  -1 1.36182 1.79520   9
   9  11   1 5.05428 2.57254   5
  -9  11  -1 0.67925 2.51493  10
  -9  11  -1 3.37666 2.60790   1
  -9  11  -1 1.19058 1.97722   1
 -11 -11  -1 9.76410 3.14480   7
  11 -11   1 8.66897 2.66890   6
 -11 -11  -1 13.7330 3.35261   9
 -11 -11  -1 8.62120 3.47172   9
  11 -11   1 2.79817 2.17674   1
 -11 -11  -1 6.92559 2.59391   5
  11 -11   1 9.25141 2.99948   9
 -11 -11  -1 5.53793 2.87632   1
  11 -11   1 10.4202 2.56181   4
 -11 -11  -1 10.9209 3.63981   1
  11 -11   1 9.03224 2.62580   3
  11  11   1 7.35379 2.97359   9
 -11  11  -1 -0.5520 2.42269  10
 -11  11  -1 10.3546 3.52319   1
  11  11   1 5.42394 2.86368   1
  11  11   1 10.6392 3.09636   2
 -11  11  -1 7.44454 2.71798   9
  11  11   1 5.78369 2.78022   5
 -11  11  -1 7.87213 3.49432   9
 -11  11  -1 8.99463 3.58673   1
 -11  11  -1 9.71465 3.59878   7
 -13 -11  -1 3.81579 2.39716   9
  13 -11   1 3.99787 2.53301   9
 -13 -11  -1 5.94762 3.11694   1
 -13 -11  -1 0.39677 1.88746   7
  13 -11   1 9.39709 2.81974   6
 -13 -11  -1 5.67404 2.43609   5
 -13 -11  -1 1.48994 1.20521   6
 -13 -11  -1 4.36490 2.93996   9
 -13 -11  -1 5.91390 2.66769   1
  13 -11   1 2.29317 1.91087   4
  13 -11   1 3.97774 2.67864   1
  13  11   1 0.58168 2.35453   8
  13  11   1 3.32451 2.44113   9
 -13  11  -1 5.33302 2.93998   1
 -13  11  -1 5.59911 3.19731   7
  13  11   1 1.95594 2.30832   5
  13  11   1 7.20484 3.15261   1
 -13  11  -1 2.27427 2.36540   1
 -13  11  -1 0.97254 2.51542   9
  13  11   1 -0.2861 1.98343   2
 -13  11  -1 4.39306 2.41100   9
 -13  11  -1 2.04440 3.14053  10
 -15 -11  -1 12.5124 3.06838   5
 -15 -11  -1 1.11151 2.62168   9
 -15 -11  -1 11.6470 3.29407   9
  15 -11   1 12.5722 3.45046   9
  15 -11   1 13.1938 3.45797   4
  15 -11   1 11.0087 3.64354   1
 -15 -11  -1 7.08772 2.87547   1
 -15 -11  -1 7.47637 3.41897   1
 -15 -11  -1 10.0883 1.84514   6
  15 -11   1 9.07239 3.04780   6
 -15  11  -1 13.9592 4.27841   1
  15  11   1 8.81335 2.97411   5
 -15  11  -1 11.3531 3.29953   9
 -15  11  -1 10.4217 4.24862  10
 -15  11  -1 12.0409 3.79738   9
  15  11   1 16.6366 4.41774   8
  15  11   1 10.3717 3.67966   1
 -15  11  -1 5.16744 2.70029   1
 -15  11  -1 10.3051 3.63131   7
  15  11   1 8.69981 3.35948   2
 -14 -12   1 3.42933 3.33250   9
  14 -12  -1 2.21615 2.55244   9
 -14 -12   1 1.49909 2.13949   1
 -14 -12   1 1.99431 3.16573   1
  14 -12  -1 3.57743 2.07292   4
 -14 -12   1 2.68988 2.58820   9
  14 -12  -1 -0.7967 1.62665   1
  14 -12  -1 2.71622 2.52544   3
 -14 -12   1 1.38944 0.73476   6
  14 -12  -1 1.53454 2.26433   6
 -14  12   1 -2.3221 1.95298   1
 -14  12   1 2.59539 2.93299   1
 -14  12   1 -0.1493 2.03171   9
 -14  12   1 2.67389 3.19602   9
 -14  12   1 -2.8937 1.99838   7
  14  12  -1 -0.1935 2.42485   9
  14  12  -1 1.53998 2.83339   1
 -14  12   1 -2.1321 2.61464  10
  14  12  -1 1.43648 1.97958   5
  14  12  -1 0.76501 2.26735   2
 -12 -12   1 -1.4303 2.31586   9
  12 -12  -1 0.92210 1.57469   1
 -12 -12   1 -1.7827 2.02124   9
  12 -12  -1 3.37479 2.71590   9
  12 -12  -1 1.09467 1.53702   4
 -12 -12   1 -1.4612 2.10526   1
 -12 -12   1 -1.1479 1.66633   1
  12 -12  -1 -1.1822 1.74692   3
 -12 -12   1 0.15021 0.85999   6
  12 -12  -1 -1.4425 1.63962   6
 -12  12   1 0.10165 2.15112   1
 -12  12   1 -0.2733 2.74943   1
  12  12  -1 -0.8138 2.31336   1
  12  12  -1 2.48741 2.10777   5
 -12  12   1 -1.1825 2.38112  10
 -12  12   1 4.04467 2.80816   7
  12  12  -1 1.16034 2.01320   2
  12  12  -1 -0.8250 2.22370   9
 -12  12   1 -1.0447 2.61205   9
 -12  12   1 0.18533 2.04148   9
 -10 -12   1 2.50288 2.40723   9
  10 -12  -1 -0.9990 1.66073   6
 -10 -12   1 1.39092 2.51159   1
 -10 -12   1 1.81285 2.19231   1
  10 -12  -1 2.15002 1.61155   4
  10 -12  -1 0.20941 2.33413   9
  10 -12  -1 0.61200 1.95610   3
 -10 -12   1 3.91166 3.25226   9
  10 -12  -1 0.30013 2.07778   1
  10  12  -1 1.56690 1.93414   5
  10  12  -1 -0.9156 1.95523   9
 -10  12   1 1.03379 1.93276   1
 -10  12   1 0.80372 1.98471   9
 -10  12   1 -1.1695 2.17802  10
 -10  12   1 0.46416 2.25963   7
  10  12  -1 -1.1685 1.93902   1
 -10  12   1 1.78355 2.41088   1
  10  12  -1 0.25260 1.80687   2
 -10  12   1 0.85321 2.74342   9
   8 -12  -1 -0.3553 1.70585   1
   8 -12  -1 -1.0603 0.99015   4
   8 -12  -1 -4.6948 1.81601   9
   8 -12  -1 -2.0648 2.07206   9
  -8 -12   1 3.15408 2.56716   1
  -8 -12   1 -0.8092 1.98859   1
  -8 -12   1 -0.6085 1.98770   9
   8 -12  -1 0.25235 1.76975   3
  -8 -12   1 -0.9261 2.11366   9
  -8  12   1 -1.6741 1.61217   9
  -8  12   1 -0.4190 2.04087   7
  -8  12   1 0.88902 2.32770   1
  -8  12   1 -2.0983 1.51321   1
   8  12  -1 -0.5814 0.90110  10
   8  12  -1 2.19678 1.74498   2
   8  12  -1 -1.5307 1.70373   1
  -8  12   1 -2.5855 1.81126  10
   8  12  -1 -1.1601 2.09705   9
  -8  12   1 -2.7897 1.98936   9
   8  12  -1 1.00834 1.84824   5
   6 -12  -1 3.09654 2.71426   9
   6 -12  -1 -0.8505 0.84780   4
  -6 -12   1 2.57817 2.49825   1
  -6 -12   1 1.78864 2.81634   9
  -6 -12   1 2.26795 2.57618   1
   6 -12  -1 0.66388 2.11180   9
   6 -12  -1 0.57540 2.06624   3
  -6 -12   1 1.21028 2.27377   9
  -6 -12   1 1.15955 1.90707   7
   6 -12  -1 0.29712 2.05989   1
   6  12  -1 1.87288 1.41628  10
   6  12  -1 1.82779 1.97368   5
  -6  12   1 -0.4586 1.83592   1
  -6  12   1 -1.2471 1.82175   7
   6  12  -1 -0.2142 1.60515   2
   6  12  -1 0.42984 2.31643   1
  -6  12   1 -0.9825 2.14488  10
   6  12  -1 1.34525 2.05057   9
  -6  12   1 -0.8476 1.78459   1
   6  12  -1 0.68299 2.20680   9
  -6  12   1 -0.5381 2.04794   9
  -6  12   1 -0.4090 2.15737   9
   4 -12  -1 2.62926 2.17806   3
   4 -12  -1 0.62320 1.49490   1
   4 -12  -1 1.56723 2.21191   1
  -4 -12   1 2.21368 2.38793   1
  -4 -12   1 -1.0488 2.10999   1
   4 -12  -1 1.47281 1.97910   7
   4 -12  -1 0.94570 2.25557   9
  -4 -12   1 3.49685 2.35858   7
  -4 -12   1 3.26343 3.03105   9
   4 -12  -1 3.66460 3.22214   9
  -4 -12   1 4.74961 2.64803   9
  -4  12   1 2.23196 2.28148   1
   4  12  -1 2.37944 2.76357   9
  -4  12   1 2.21414 2.62780   9
   4  12  -1 4.93989 2.90582   1
  -4  12   1 6.97797 2.90346  10
  -4  12   1 3.75112 2.44935   9
   4  12  -1 6.01808 2.08336   2
  -4  12   1 3.34786 2.68973   7
   4  12  -1 1.37676 1.83352   5
  -4  12   1 1.83985 2.09385   1
   4  12  -1 2.66353 1.86196  10
   4  12  -1 4.64450 2.72399   7
   4  12  -1 6.52359 2.72859   9
   2 -12  -1 0.68550 2.27234   9
   2 -12  -1 2.66444 2.07611   3
  -2 -12   1 2.90884 2.98266   1
  -2 -12   1 1.84039 2.14651   7
  -2 -12   1 2.13905 3.05044   9
   2 -12  -1 -1.3872 1.78788   9
   2 -12  -1 -3.3984 1.60561   7
  -2 -12   1 3.41636 2.22576   3
   2 -12  -1 -2.7118 1.74147   1
   2 -12  -1 -2.2081 1.47999   1
  -2 -12   1 1.98532 2.46836   1
  -2 -12   1 -0.2612 2.01527   9
   2  12  -1 0.19060 2.59089   9
   2  12  -1 0.09542 2.02772   1
  -2  12   1 -1.7651 1.81697   1
   2  12  -1 1.13194 2.49381   1
  -2  12   1 0.27024 1.87217   7
  -2  12   1 -0.5715 1.85951  10
  -2  12   1 0.74451 2.39007   9
  -2  12   1 -1.1315 2.67387   1
   2  12  -1 0.97498 1.84069  10
   2  12  -1 0.13672 1.87490   7
   2  12  -1 -0.8457 2.17367   9
  -2  12   1 -2.0955 1.63696   9
   2  12  -1 2.77451 1.84426   2
   0 -12  -1 3.22445 2.10546   3
   0 -12  -1 2.32336 2.38848   1
   0 -12  -1 3.67055 3.22767   9
   0 -12  -1 -2.4323 1.89572   1
   0 -12   1 0.72897 2.09163   1
   0 -12  -1 2.09281 2.33155   7
   0 -12  -1 5.44967 2.70041   9
   0 -12   1 0.89846 1.79101   3
   0 -12   1 1.31391 1.93654   7
   0 -12   1 5.81112 3.53062   9
   0 -12   1 3.59348 3.02045   1
   0 -12   1 6.02110 2.68226   9
   0  12  -1 1.13325 2.11345  10
   0  12   1 3.12208 2.80478   9
   0  12  -1 6.02008 3.13223   1
   0  12  -1 1.94987 2.29409   1
   0  12   1 1.60797 2.16446   9
   0  12   1 1.36657 1.89486  10
   0  12  -1 7.28239 3.43915   9
   0  12  -1 2.62566 1.91793   2
   0  12  -1 8.95018 3.23129   9
   0  12  -1 -2.5406 1.67963   7
   0  12   1 6.64927 2.25526   2
   0  12   1 1.58834 2.22745   7
   0  12   1 1.10157 2.46803   1
  -2 -12  -1 1.62486 2.19959   9
  -2 -12  -1 1.01412 2.15574   7
  -2 -12  -1 1.83235 2.89216   1
  -2 -12  -1 3.50460 2.89479   1
  -2 -12  -1 1.57995 1.62902   3
   2 -12   1 2.49049 2.86058   9
   2 -12   1 -0.2398 1.53006   1
   2 -12   1 2.07426 1.84121   3
   2 -12   1 6.11115 2.20629   6
   2 -12   1 1.02367 2.40968   9
  -2 -12  -1 3.63031 2.95830   9
   2  12   1 -0.1016 1.23898  10
  -2  12  -1 1.40183 2.48207   1
   2  12   1 0.05773 2.07293   9
  -2  12  -1 1.33816 2.31709   7
   2  12   1 2.77905 2.18023   7
  -2  12  -1 1.16679 2.12001   9
  -2  12  -1 0.95732 2.35277   1
   2  12   1 0.25934 2.43463   1
   2  12   1 2.04238 1.85953   2
  -2  12  -1 -1.7384 1.68146   9
  -2  12  -1 0.68255 2.27230  10
   2  12   1 0.71867 2.27617   9
  -4 -12  -1 0.57507 2.39163   1
   4 -12   1 0.12595 1.47459   6
   4 -12   1 0.73661 2.09391   9
   4 -12   1 1.52777 2.61230   9
  -4 -12  -1 -0.5891 1.78995   9
  -4 -12  -1 0.12104 1.81654   1
  -4 -12  -1 -1.9142 1.64080   7
  -4 -12  -1 0.97783 2.54978   9
   4 -12   1 1.08238 2.05756   1
  -4  12  -1 -1.7018 2.20111   1
  -4  12  -1 -2.2383 1.80495   1
  -4  12  -1 -0.5366 2.15954   9
   4  12   1 1.72694 1.33976  10
   4  12   1 1.68598 2.94738   9
   4  12   1 -2.4995 1.37076   2
   4  12   1 -0.1837 2.38182   1
  -4  12  -1 7.11788 3.32206  10
   4  12   1 -0.4078 1.51829   9
  -4  12  -1 2.26775 2.49055   9
  -4  12  -1 1.05460 2.04143   7
  -6 -12  -1 5.34281 3.41223   1
   6 -12   1 6.41660 1.80853   4
  -6 -12  -1 1.17221 2.88547   9
  -6 -12  -1 1.97260 2.20108   7
   6 -12   1 5.35759 2.74349   1
   6 -12   1 1.79105 2.47071   9
  -6 -12  -1 3.27464 2.26307   1
  -6 -12  -1 4.18730 2.59919   9
   6 -12   1 9.00099 3.69737   9
   6 -12   1 3.53861 2.01195   6
  -6  12  -1 3.68022 2.58159   7
   6  12   1 5.73596 1.26693  10
  -6  12  -1 2.33216 2.55095   9
  -6  12  -1 5.92238 3.16317   9
   6  12   1 2.79814 2.58462   9
  -6  12  -1 7.24132 3.41027  10
  -6  12  -1 3.68092 3.15958   1
  -6  12  -1 2.28407 2.71395   1
   6  12   1 9.66334 2.82186   2
   6  12   1 4.76968 1.20731  10
   6  12   1 12.1336 4.21933   1
   8 -12   1 -0.7591 2.21522   9
  -8 -12  -1 -1.3875 2.43468   9
  -8 -12  -1 0.51298 2.03587   1
  -8 -12  -1 -1.2438 1.84452   7
  -8 -12  -1 0.59291 1.86096   9
   8 -12   1 -1.0291 1.85378   3
  -8 -12  -1 -0.2154 2.30752   1
   8 -12   1 1.09024 2.09735   1
   8 -12   1 1.63519 1.50282   4
   8 -12   1 1.91285 1.91338   6
  -8  12  -1 1.46462 2.15930   1
   8  12   1 3.06595 2.17535   2
   8  12   1 3.05307 2.74003   9
   8  12   1 1.90109 2.51331   1
  -8  12  -1 0.55810 2.57626   1
  -8  12  -1 4.28861 2.85531   7
  -8  12  -1 0.37258 2.36042   9
  -8  12  -1 -1.3188 2.29525  10
  -8  12  -1 0.91811 2.13993   9
 -10 -12  -1 -1.8758 1.93808   1
  10 -12   1 1.90111 1.58546   4
 -10 -12  -1 -0.6587 1.70999   7
  10 -12   1 0.87254 2.33856   9
 -10 -12  -1 -0.8462 1.88227   1
  10 -12   1 -0.8948 1.46997   3
  10 -12   1 -0.6565 1.67271   6
 -10 -12  -1 0.80022 1.92323   9
  10 -12   1 0.41503 1.51329   1
 -10 -12  -1 -2.0618 2.44815   9
 -10  12  -1 -2.5783 1.59769   1
  10  12   1 0.54921 2.06488   2
 -10  12  -1 -1.2741 2.21954  10
  10  12   1 -1.2195 1.84690   9
 -10  12  -1 2.11543 2.56092   7
 -10  12  -1 1.00158 2.47603   9
 -10  12  -1 0.12593 2.59096   1
  10  12   1 -0.0883 2.25177   1
 -10  12  -1 0.41938 1.89461   9
 -12 -12  -1 3.48892 3.03618   1
  12 -12   1 0.24134 1.84021   3
 -12 -12  -1 0.54783 1.97315   1
 -12 -12  -1 -0.4005 2.45579   9
 -12 -12  -1 1.25950 1.28710   6
  12 -12   1 -0.4692 1.66406   6
  12 -12   1 -0.1149 1.75671   1
 -12 -12  -1 -1.6443 1.89147   9
  12 -12   1 1.98080 2.30119   9
  12 -12   1 -0.4470 1.58366   4
 -12  12  -1 -1.7754 1.87994   1
 -12  12  -1 1.48393 2.65972  10
 -12  12  -1 -2.1645 2.13002   1
 -12  12  -1 0.93294 2.48351   9
  12  12   1 -0.2637 2.26974   1
  12  12   1 0.62784 2.11712   2
  12  12   1 -1.3846 1.95648   9
 -12  12  -1 -1.2951 2.33442   7
 -12  12  -1 -0.9999 1.89835   9
 -11 -13   1 0.52202 2.39961   1
 -11 -13   1 0.06633 2.95477   1
 -11 -13   1 6.03940 3.18140   9
  11 -13  -1 6.16546 3.00099   9
  11 -13  -1 -0.4529 1.84848   6
  11 -13  -1 0.08123 1.90943   1
  11  13  -1 2.18788 2.32717   2
 -11  13   1 -0.5605 2.34124   7
 -11  13   1 -0.0412 2.69942   1
  11  13  -1 4.06963 3.03320   1
   9 -13  -1 0.78785 1.72947   1
  -9 -13   1 3.62762 2.67424   1
  -9 -13   1 2.93314 3.34496   9
   9 -13  -1 6.51325 3.26302   9
   9 -13  -1 9.25780 2.31052   4
  -9 -13   1 12.0844 3.94165   9
   9 -13  -1 4.94044 2.46780   6
  -9 -13   1 5.23726 3.39635   1
  -9  13   1 4.85891 3.67790   1
   9  13  -1 4.14202 2.72293   1
  -9  13   1 -0.3639 2.25834   9
  -9  13   1 8.92130 3.80266  10
   9  13  -1 8.48799 3.59012   9
  -9  13   1 2.36018 2.80942   7
  -9  13   1 0.88472 2.96695   9
   9  13  -1 10.6162 3.09647   2
  -7 -13   1 1.90338 2.80797   1
  -7 -13   1 -0.8221 2.80520   9
   7 -13  -1 0.29084 2.34328   9
   7 -13  -1 0.01651 1.07157   4
   7 -13  -1 1.05288 1.90972   1
  -7 -13   1 1.72566 2.27411   9
  -7 -13   1 -0.1177 2.20793   1
  -7  13   1 1.34945 2.47541   9
  -7  13   1 2.07160 2.86475   1
  -7  13   1 8.55776 3.82871   9
   7  13  -1 0.15000 2.66255   9
  -7  13   1 -0.5651 2.01647  10
   7  13  -1 1.26714 1.95947   2
   7  13  -1 1.81593 1.42010  10
   7  13  -1 -0.5690 1.91961   1
  -7  13   1 2.27753 2.48585   7
   5 -13  -1 7.15283 3.47500   9
   5 -13  -1 4.16449 2.59531   9
   5 -13  -1 4.84624 2.95618   1
  -5 -13   1 5.18184 3.18404   9
  -5 -13   1 3.04301 2.61558   1
  -5 -13   1 2.84928 3.33508   9
   5  13  -1 5.28741 3.03592   1
  -5  13   1 5.26196 3.10563   7
  -5  13   1 3.95259 2.50988  10
  -5  13   1 5.53979 3.25139   1
  -5  13   1 6.39973 3.21650   9
  -5  13   1 1.98005 2.49764   9
   5  13  -1 6.66466 2.22829  10
   5  13  -1 6.18453 3.34783   9
   5  13  -1 6.06961 2.40425   2
  -3 -13   1 -1.8602 1.80498   1
   3 -13  -1 -1.6605 1.66686   1
   3 -13  -1 -3.0751 1.56992   9
  -3 -13   1 2.99961 2.71475   9
   3 -13  -1 -0.5096 2.97559   9
  -3 -13   1 -0.4323 2.51331   9
   3  13  -1 -2.0203 1.32241  10
   3  13  -1 -0.2101 1.61630   2
   3  13  -1 0.10215 1.85247   9
   3  13  -1 -0.4429 2.49200   9
  -3  13   1 -0.0013 2.40541   9
   3  13  -1 -1.2678 1.73119   1
  -3  13   1 -1.7718 2.05192   1
   3  13  -1 2.32204 2.52352   7
  -3  13   1 0.22343 1.95473  10
  -3  13   1 -1.3728 1.97447   7
  -3  13   1 -0.6285 1.91528   9
   1 -13  -1 5.76254 3.07620   9
  -1 -13   1 1.83830 2.73120   9
  -1 -13   1 2.78933 2.53067   1
  -1 -13   1 3.00074 2.98734   9
   1 -13  -1 3.38209 3.32140   9
   1 -13  -1 8.71621 3.45136   1
  -1 -13   1 6.83332 2.17308   6
  -1  13   1 6.33211 2.92027   7
  -1  13   1 6.50579 2.65453   2
   1  13  -1 5.06606 2.18257   2
   1  13  -1 5.72486 3.03658   7
   1  13  -1 4.16662 3.05474   1
   1  13  -1 1.66404 2.43316   9
   1  13  -1 1.89623 2.16256  10
   1  13  -1 2.31934 2.68362   9
  -1  13   1 2.56032 2.24793  10
  -1  13   1 4.89827 3.10500   1
  -1  13   1 2.84839 2.34095   9
  -1  13   1 1.94100 3.23049   9
   1 -13   1 12.3631 2.75608   6
  -1 -13  -1 14.1893 3.83940   9
   1 -13   1 6.63239 2.95411   1
  -1 -13  -1 13.4081 4.01941   1
   1 -13   1 11.1608 4.28073   9
  -1 -13  -1 14.1931 4.67847   9
   1 -13   1 17.3366 4.15689   9
   1 -13   1 6.91785 2.57383   3
  -1  13  -1 6.39691 2.76595  10
  -1  13  -1 16.9295 3.14942   2
  -1  13  -1 8.05507 3.95583   1
  -1  13  -1 10.2286 3.76942   9
   1  13   1 14.0380 4.55695   1
   1  13   1 9.75763 2.75483  10
   1  13   1 6.87914 2.61765   2
  -1  13  -1 16.5834 4.17944   7
  -1  13  -1 9.22219 3.30671   9
   1  13   1 10.6035 3.73786   9
   1  13   1 11.1739 3.50742   7
   3 -13   1 11.6273 2.84264   6
  -3 -13  -1 12.2346 4.59680   1
  -3 -13  -1 11.8875 3.84054   9
  -3 -13  -1 2.46380 3.46296   9
  -3 -13  -1 9.94214 3.31986   1
   3 -13   1 7.30313 3.57522   9
   3 -13   1 13.1441 3.29178   3
   3 -13   1 9.06811 3.37014   9
   3 -13   1 5.73353 2.79877   1
   3  13   1 7.23277 2.26788  10
   3  13   1 12.4605 4.27191   1
   3  13   1 11.3522 3.99670   9
  -3  13  -1 10.6430 3.64811   9
  -3  13  -1 8.94032 3.68270   9
  -3  13  -1 13.6487 4.49737   1
  -3  13  -1 16.1269 3.93194  10
   3  13   1 10.8468 3.33906   7
   3  13   1 12.3183 3.21377   2
  -3  13  -1 10.2740 3.49663   7
   5 -13   1 1.80168 2.04539   6
  -5 -13  -1 -2.2384 2.22056   1
  -5 -13  -1 2.00605 2.86978   9
   5 -13   1 -2.0170 2.18627   9
   5 -13   1 -0.1960 1.66377   3
   5 -13   1 -2.1671 1.49190   1
  -5 -13  -1 2.48462 3.48216   9
  -5 -13  -1 -2.1128 1.63281   1
   5  13   1 1.65780 3.08580   9
  -5  13  -1 2.59675 2.86396   1
  -5  13  -1 4.10203 2.96561   7
   5  13   1 2.21495 2.32739   1
  -5  13  -1 -4.4225 1.60338   9
   5  13   1 0.31127 1.08764  10
  -5  13  -1 2.00214 2.41682  10
   5  13   1 0.22269 1.91435   2
  -5  13  -1 -3.3564 1.85169   9
   5  13   1 0.61321 1.15760  10
  -7 -13  -1 1.89240 3.22955   9
   7 -13   1 4.44723 3.29076   9
  -7 -13  -1 6.85439 3.02895   9
   7 -13   1 -0.1460 1.57923   1
  -7 -13  -1 6.31099 3.89409   1
   7 -13   1 0.25505 1.80004   6
  -7 -13  -1 0.49638 2.13006   1
   7 -13   1 1.02081 2.03364   3
  -7  13  -1 4.59475 2.99931   7
  -7  13  -1 2.31014 3.42846   9
   7  13   1 0.41954 2.09559   1
   7  13   1 5.55399 3.20592   9
  -7  13  -1 1.72363 2.70236  10
  -7  13  -1 2.21612 2.81960   1
  -7  13  -1 1.17868 2.72100   9
   7  13   1 1.84604 2.23031   2
   9 -13   1 -1.4381 1.40118   1
   9 -13   1 -0.1727 1.68480   3
   9 -13   1 0.51539 1.45308   4
  -9 -13  -1 -2.8183 2.65129   9
  -9 -13  -1 1.11963 2.31843   9
  -9 -13  -1 -0.2798 2.21047   1
  -9 -13  -1 5.09682 3.75762   1
   9 -13   1 -0.3515 1.77790   6
   9 -13   1 5.77083 2.96868   9
   9  13   1 -0.0259 2.70131   1
  -9  13  -1 3.12418 3.22184   9
  -9  13  -1 3.13609 2.87714   7
  -9  13  -1 2.08831 3.27794   9
  -9  13  -1 -1.7289 2.50145  10
  -9  13  -1 0.44737 2.34690   1
   9  13   1 0.08511 2.22118   2
   9  13   1 -0.3462 2.54293   9
 -28   0   2 1.77860 2.16185   3
  28   0  -2 1.02180 0.74930   9
 -28   0   2 2.71743 2.80024   7
  28   0  -2 3.04369 2.52818   4
  28   0  -2 -2.7022 2.26677   8
 -28   0   2 -1.0805 1.05041   1
  28   0  -2 0.26697 1.55893   6
 -28   0   2 1.28470 2.42245  10
  28   0  -2 0.05829 0.64034   9
 -28   0   2 -0.2596 1.37708   9
 -28   0   2 0.58115 1.35552   1
 -28   0   2 0.17785 1.24689   9
  26   0  -2 17.0880 2.25422   1
 -26   0   2 13.4767 2.32800   9
  26   0  -2 24.7111 4.48978   4
  26   0  -2 19.0279 3.26990   6
 -26   0   2 26.3707 5.26657   7
  26   0  -2 16.8785 1.95361   9
 -26   0   2 17.9024 4.05184  10
 -26   0   2 19.0747 2.95791   1
 -26   0   2 19.9321 2.83817   9
  26   0  -2 16.4332 1.94917   9
 -26   0   2 21.2854 4.22671   3
  26   0  -2 15.7529 2.25393   1
 -26   0   2 21.8692 3.08967   1
  26   0  -2 14.2887 4.05249   8
  24   0  -2 26.6932 3.50371   6
  24   0  -2 28.6648 4.94367   8
 -24   0   2 28.7660 3.15960   9
  24   0  -2 27.0935 2.67712   1
  24   0  -2 29.5285 2.44896   9
 -24   0   2 30.6294 3.65252   1
 -24   0   2 31.1473 5.11610   7
 -24   0   2 32.1357 3.86903   1
  24   0  -2 30.7967 4.63421   4
  24   0  -2 28.3717 2.70236   1
 -24   0   2 23.9167 4.10801   3
 -24   0   2 24.8027 3.19249   9
 -22   0   2 98.4189 5.23987   9
 -22   0   2 80.6492 6.98424   7
 -22   0   2 88.0200 6.46721   3
  22   0  -2 102.117 6.81674   4
 -22   0   2 91.2262 5.40081   9
 -22   0   2 91.4330 5.60886   1
  22   0  -2 97.0623 7.18578   8
  22   0  -2 96.2477 5.76944   6
 -22   0   2 86.9617 5.41896   1
  22   0  -2 88.8630 4.53860   9
  22   0  -2 89.1566 6.52078   3
  22   0  -2 94.2003 4.82750   9
  20   0  -2 3.80615 1.74756   3
 -20   0   2 2.49002 1.41014   9
  20   0  -2 3.30973 1.47107   6
  20   0  -2 3.01622 1.92088   8
 -20   0   2 1.37628 1.83859   7
 -20   0   2 5.61574 1.48644   9
  20   0  -2 4.43758 2.10812   4
  20   0  -2 6.59075 1.66593   1
  20   0  -2 5.61453 1.42646   9
 -20   0   2 1.66821 1.22593   1
 -20   0   2 7.45450 2.24723   3
  20   0  -2 4.27416 1.28344   9
 -20   0   2 4.81287 1.66002   1
  18   0  -2 166.374 6.72068   9
  18   0  -2 157.970 7.21642   1
 -18   0   2 152.430 7.44742   1
  18   0  -2 168.189 8.75702   8
 -18   0   2 159.072 7.50260   1
  18   0  -2 176.932 8.62023   3
  18   0  -2 146.559 6.72526   9
  18   0  -2 139.432 7.07075   6
  18   0  -2 157.246 7.17512   1
  18   0  -2 156.571 8.06437   4
 -18   0   2 163.318 9.14114   7
 -18   0   2 162.058 7.05381   9
 -18   0   2 155.235 8.19284   3
 -18   0   2 158.698 7.30265   9
  16   0  -2 2.08808 1.32879   3
 -16   0   2 2.68553 1.38683   8
 -16   0   2 2.30727 1.38801   3
 -16   0   2 2.79135 1.21061   1
  16   0  -2 2.25504 1.01315   9
 -16   0   2 1.68309 1.12939   1
 -16   0   2 3.27258 1.41094   2
  16   0  -2 1.32154 1.36136   8
  16   0  -2 2.04212 1.04725   9
 -16   0   2 3.24246 1.15468   9
 -16   0   2 2.28942 1.15563   9
  16   0  -2 3.64468 1.23681   1
  16   0  -2 1.53271 1.01625   1
  16   0  -2 2.75626 1.53969   4
  16   0  -2 1.59441 1.05489   6
 -14   0   2 885.250 29.7493   1
  14   0  -2 889.138 30.2938   3
 -14   0   2 884.197 29.6829   1
 -14   0   2 885.178 29.9505   2
  14   0  -2 862.516 29.8989   4
  14   0  -2 880.642 28.9051   9
  14   0  -2 867.927 29.4243   1
  14   0  -2 894.432 29.1879   6
  14   0  -2 893.634 29.1431   9
 -14   0   2 894.832 30.2804   3
  14   0  -2 928.456 30.5916   8
 -14   0   2 878.833 30.3059   8
  14   0  -2 874.620 29.4526   1
 -14   0   2 867.823 29.3661   9
 -14   0   2 862.076 29.0905   9
 -12   0   2 144.429 6.83932   8
  12   0  -2 149.720 6.20838   9
  12   0  -2 155.144 7.06862   8
 -12   0   2 141.295 6.32399   9
 -12   0   2 154.224 6.94839   3
 -12   0   2 140.001 6.47063   1
 -12   0   2 146.028 6.62106   2
 -12   0   2 156.108 6.26891   9
  12   0  -2 151.134 6.94289   3
  12   0  -2 153.756 6.50479   1
  12   0  -2 161.228 6.85848   4
 -12   0   2 155.133 6.68491   1
  12   0  -2 144.415 6.03206   9
  12   0  -2 143.229 6.06895   6
  12   0  -2 144.368 6.41905   1
  10   0  -2 23.6198 2.02029   1
 -10   0   2 24.5781 2.64827   1
  10   0  -2 15.7364 2.04873   3
  10   0  -2 17.3510 2.18706   8
 -10   0   2 24.8559 2.65220   8
 -10   0   2 21.3667 1.96199   2
  10   0  -2 13.8496 1.67815   9
 -10   0   2 19.9942 1.72290   9
  10   0  -2 19.3030 1.89245   1
  10   0  -2 17.0187 1.56459   6
 -10   0   2 16.4003 1.88782   1
 -10   0   2 18.3881 1.93642   9
 -10   0   2 13.6248 1.89558   3
  -8   0   2 51.0803 3.05693   3
   8   0  -2 54.5961 3.06636   8
   8   0  -2 56.2907 3.08966   1
  -8   0   2 59.9990 3.02538   9
   8   0  -2 47.8332 3.01119   3
  -8   0   2 54.4001 3.02511   8
  -8   0   2 53.2233 2.83423   9
  -8   0   2 56.1603 3.14695   1
  -8   0   2 53.1593 2.92407   2
  -8   0   2 60.8310 3.17708   1
  -8   0   2 54.0882 1.92651   5
   8   0  -2 53.3664 2.86210   9
  -6   0   2 2460.60 97.5162  11
   6   0  -2 2435.05 97.5476  11
  -4   0   2 555.020 32.3037  11
   4   0  -2 595.220 32.8396  11
  -2   0   2 412.021 24.3523  11
   2   0  -2 422.858 24.1748  11
   0   0  -2 3122.48 109.489  11
   0   0   2 3309.82 110.117  11
   2   0   2 4548.96 146.452  11
  -2   0  -2 4549.98 146.743  11
   4   0   2 1.50968 0.71011   6
  -4   0  -2 1.30959 0.66052   6
  -4   0  -2 3.25872 0.96605   4
  -4   0  -2 1.99583 0.77357   8
  -4   0  -2 1.43694 0.64531   2
   4   0   2 2.10598 0.80360   4
   4   0   2 2.27596 0.78586   2
  -4   0  -2 2.72660 0.68698   3
  -4   0  -2 1.03935 0.72810   7
  -4   0  -2 1.30081 0.83066  10
   4   0   2 3.07840 0.93224   8
  -8   0  -2 108.280 5.07635   5
  -8   0  -2 112.324 5.13466   6
  -8   0  -2 106.485 5.49121   7
  -8   0  -2 115.066 5.22642   3
   8   0   2 116.484 5.29406   6
  -8   0  -2 118.077 5.73287   8
  -8   0  -2 118.104 5.33455   2
   8   0   2 112.999 5.69920   8
   8   0   2 110.124 5.40516   4
  -8   0  -2 105.775 5.26874   4
   8   0   2 122.720 5.48088   2
  12   0   2 69.9686 4.24752   6
 -12   0  -2 61.8062 4.14682   2
 -12   0  -2 49.6344 3.70471   6
  12   0   2 60.7168 4.29502   2
 -12   0  -2 66.0548 3.85718   5
  12   0   2 60.2079 4.31009   4
 -12   0  -2 64.3281 4.14040   3
 -12   0  -2 69.1740 4.71071   7
  12   0   2 73.0012 4.93870   8
 -12   0  -2 61.9461 4.19889   4
 -12   0  -2 62.6588 4.52442   8
  14   0   2 120.564 6.75640   4
 -14   0  -2 118.771 6.25424   6
 -14   0  -2 132.474 7.28496   7
 -14   0  -2 124.462 5.98634   5
  14   0   2 122.233 6.45274   6
  14   0   2 124.312 6.87521   2
 -14   0  -2 112.106 6.33576   3
  14   0   2 127.850 7.40494   8
 -16   0  -2 62.9197 5.25566   7
 -16   0  -2 75.7715 5.07479   3
 -16   0  -2 70.0187 4.25008   5
  16   0   2 63.6901 4.66387   6
  16   0   2 65.7603 5.52201   8
 -16   0  -2 67.3402 5.40693  10
 -16   0  -2 67.6865 4.66107   6
  16   0   2 69.1098 5.24405   4
 -18   0  -2 83.3892 4.69429   5
 -18   0  -2 77.2904 5.51124   3
  18   0   2 69.3591 5.57206   4
 -18   0  -2 68.6067 5.86631   7
  18   0   2 71.4020 6.16567   8
  18   0   2 71.2884 5.17741   6
 -18   0  -2 69.7768 5.79645  10
  20   0   2 3.84943 2.29150   4
 -20   0  -2 2.04499 1.23066   5
 -20   0  -2 0.03846 1.44243   3
 -20   0  -2 -0.4139 1.55091   7
 -20   0  -2 3.87679 1.91291  10
  20   0   2 2.28672 1.85458   6
  20   0   2 1.82042 2.17681   8
 -22   0  -2 14.0216 2.21418   5
  22   0   2 11.0098 3.37017   4
  22   0   2 6.50331 2.99762   8
 -22   0  -2 14.6775 3.18429   3
  22   0   2 14.9115 3.10736   6
 -22   0  -2 11.1327 3.38970  10
 -22   0  -2 18.1246 3.91325   7
 -24   0  -2 -1.7644 1.42121  10
  24   0   2 -0.5344 2.23786   8
 -24   0  -2 -2.5303 1.50928   7
 -24   0  -2 -0.8366 0.85645   5
  24   0   2 -0.7062 2.16274   4
  24   0   2 -0.3813 1.70686   6
 -24   0  -2 0.38666 1.65268   3
 -24   0  -2 -0.7324 0.75191   5
 -26   0  -2 21.2007 4.22991   3
 -26   0  -2 23.4263 4.66860  10
 -26   0  -2 24.6431 2.45697   5
[truncated: 2,782,733 more chars]
