# Supplementary material for: Synthesis and structure of a tetra­hedral homoleptic CuI complex with xylyl isocyanide
Source: Acta Crystallogr E Crystallogr Commun. 2025 Nov 18;81(Pt 12):1153–7. doi: 10.1107/S2056989025009867 (PMC12810317; doi:10.1107/S2056989025009867)
Supplement: Supplementary file 2 [file e-81-01153-Isup2.hkl]

data_I                                                                          
_shelx_title ' sg30_a.res in C2/c'                                              
_shelx_refln_list_code          4                                               
_shelx_F_calc_maximum      390.10                                               
_exptl_crystal_F_000      1512.00                                               
_reflns_d_resolution_high  0.7693                                               
                                                                                
loop_                                                                           
 _space_group_symop_operation_xyz                                               
 'x, y, z'                                                                      
 '-x, y, -z+1/2'                                                                
 'x+1/2, y+1/2, z'                                                              
 '-x+1/2, y+1/2, -z+1/2'                                                        
 '-x, -y, -z'                                                                   
 'x, -y, z-1/2'                                                                 
 '-x+1/2, -y+1/2, -z'                                                           
 'x+1/2, -y+1/2, z-1/2'                                                         
                                                                                
_cell_length_a    25.4731                                                       
_cell_length_b    10.7452                                                       
_cell_length_c    15.1475                                                       
_cell_angle_alpha  90.000                                                       
_cell_angle_beta  121.770                                                       
_cell_angle_gamma  90.000                                                       
                                                                                
_shelx_F_squared_multiplier     1.000                                           
                                                                                
loop_                                                                           
 _refln_index_h                                                                 
 _refln_index_k                                                                 
 _refln_index_l                                                                 
 _refln_F_squared_calc                                                          
 _refln_F_squared_meas                                                          
 _refln_F_squared_sigma                                                         
 _refln_observed_status                                                         
   4   0   0        413.33        284.29         5.82 o                         
   6   0   0       4241.23       4357.94        36.41 o                         
   8   0   0      11604.82      11844.04       115.62 o                         
  10   0   0       1283.23       1476.93        16.03 o                         
  12   0   0       4581.48       4025.88        36.95 o                         
  14   0   0       1460.11       1459.98        17.71 o                         
  16   0   0       7694.01       7711.13        75.69 o                         
  18   0   0       1045.53       1060.88        16.08 o                         
  20   0   0       3812.60       3760.45        42.06 o                         
  22   0   0        644.63        600.93        18.14 o                         
  24   0   0        389.33        436.93        32.93 o                         
  26   0   0         55.29         76.85        18.43 o                         
  28   0   0        329.42        333.25        31.31 o                         
   1   1   0        137.01        133.45         4.93 o                         
   3   1   0       1262.24       1278.93         9.31 o                         
   5   1   0       5120.39       5693.85        32.69 o                         
   7   1   0       7220.15       7123.36        41.69 o                         
   9   1   0       2283.00       2424.72        17.32 o                         
  11   1   0       4239.62       5031.93        32.38 o                         
  13   1   0       2303.74       2319.08        18.52 o                         
  15   1   0        471.97        387.70         6.51 o                         
  17   1   0         34.73         45.31         3.30 o                         
  19   1   0        200.14        207.66         5.67 o                         
  21   1   0        401.52        378.07         8.74 o                         
  23   1   0         86.56        102.15         6.51 o                         
  25   1   0          8.91          1.01         6.33 o                         
  27   1   0          9.03          9.35         9.47 o                         
   0   2   0      14109.13      13460.85       488.33 o                         
   2   2   0      13280.27      13636.92       499.60 o                         
   4   2   0     152179.84     157461.61      2611.32 o                         
   6   2   0      22236.92      23446.42       618.72 o                         
   8   2   0        946.58       1221.16        10.50 o                         
  10   2   0       1579.57       1695.31        13.82 o                         
  12   2   0       2337.56       2344.41        18.47 o                         
  14   2   0          3.30          7.05         2.33 o                         
  16   2   0        867.07        749.11         9.66 o                         
  18   2   0        186.68        199.75         5.78 o                         
  20   2   0        391.50        407.73         7.90 o                         
  22   2   0        108.22        112.58         5.65 o                         
  24   2   0        718.04        684.95        20.28 o                         
  26   2   0        122.80        123.41        10.51 o                         
   1   3   0       4764.39       5032.36        38.09 o                         
   3   3   0       5787.66       6927.02        44.29 o                         
   5   3   0      13202.90      13960.98       163.49 o                         
   7   3   0      21472.88      22993.23       587.32 o                         
   9   3   0       8303.62       8135.73        51.66 o                         
  11   3   0       3376.71       3395.27        24.96 o                         
  13   3   0       4395.27       4131.93        29.01 o                         
  15   3   0       1670.71       1650.65        16.21 o                         
  17   3   0       1092.52       1120.49        12.73 o                         
  19   3   0        449.92        445.56         8.71 o                         
  21   3   0         55.76         72.92         4.58 o                         
  23   3   0        121.31        150.46         6.94 o                         
  25   3   0        228.11        235.48         8.74 o                         
  27   3   0        165.14        165.51        11.41 o                         
   0   4   0      14689.39      16598.82       551.33 o                         
   2   4   0       6013.59       6575.34        45.40 o                         
   4   4   0       2752.75       2950.28        24.45 o                         
   6   4   0        534.94        460.00         7.74 o                         
   8   4   0         21.00         50.90         3.41 o                         
  10   4   0       1260.26       1412.53        14.04 o                         
  12   4   0        531.84        603.75         8.42 o                         
  14   4   0       1316.66       1233.79        13.09 o                         
  16   4   0        587.70        562.16         9.55 o                         
  18   4   0        249.50        234.73         7.01 o                         
  20   4   0          0.80         -0.06         3.24 o                         
  22   4   0        123.71        114.90         5.44 o                         
  24   4   0          1.00         -4.05         4.05 o                         
  26   4   0         89.17         98.61         7.84 o                         
   1   5   0        672.18        598.03        10.07 o                         
   3   5   0        328.75        371.00         8.60 o                         
   5   5   0       1098.71       1065.67        12.92 o                         
   7   5   0        368.76        423.60        10.91 o                         
   9   5   0       2034.98       1821.66        17.47 o                         
  11   5   0        965.99       1141.13        12.77 o                         
  13   5   0       2346.47       2324.72        22.01 o                         
  15   5   0        124.06        132.06         5.84 o                         
  17   5   0         80.65         97.55         4.77 o                         
  19   5   0        120.87        167.27         6.75 o                         
  21   5   0         31.19         39.74         5.25 o                         
  23   5   0         38.33         24.15         4.55 o                         
  25   5   0         51.17         49.48         5.82 o                         
   0   6   0        374.39        417.84        13.36 o                         
   2   6   0      11421.36      11787.42        79.70 o                         
   4   6   0         72.97        117.06         5.53 o                         
   6   6   0       3365.89       3318.25        29.11 o                         
   8   6   0       1165.43       1229.34        17.32 o                         
  10   6   0       3535.90       3564.03        28.90 o                         
  12   6   0       1364.63       1729.82        18.37 o                         
  14   6   0        663.37        665.77        11.76 o                         
  16   6   0         12.15          2.23         3.78 o                         
  18   6   0       1781.25       1804.55        20.43 o                         
  20   6   0        293.01        302.35         9.84 o                         
  22   6   0        223.31        234.87         9.51 o                         
  24   6   0         25.58         31.40         5.77 o                         
   1   7   0        292.72        241.95        10.33 o                         
   3   7   0       2038.19       2098.52        23.39 o                         
   5   7   0        661.18        599.78        12.55 o                         
   7   7   0         95.69        114.95         5.76 o                         
   9   7   0        440.30        467.03        12.24 o                         
  11   7   0       2773.71       2758.33        26.61 o                         
  13   7   0          3.46         -3.78         3.78 o                         
  15   7   0          4.66         -0.68         4.08 o                         
  17   7   0         49.70         40.28         5.17 o                         
  19   7   0         64.70         82.94         6.10 o                         
  21   7   0        150.57        187.93         8.88 o                         
  23   7   0         47.57         32.05         6.28 o                         
   0   8   0         33.95         52.20         6.53 o                         
   2   8   0       2071.16       2051.16        23.48 o                         
   4   8   0        241.18        239.55         8.60 o                         
   6   8   0        989.41        985.97        15.31 o                         
   8   8   0        218.80        229.44         9.31 o                         
  10   8   0         86.52         59.44         6.02 o                         
  12   8   0          1.86         -2.78         4.21 o                         
  14   8   0       1228.32       1199.35        18.84 o                         
  16   8   0         81.02        121.12         7.24 o                         
  18   8   0        367.15        350.57        11.54 o                         
  20   8   0          6.28          1.39         5.24 o                         
  22   8   0         37.89         39.36         6.91 o                         
   1   9   0       1699.68       1780.30        22.70 o                         
   3   9   0        545.24        543.66        14.15 o                         
   5   9   0       1151.91       1136.46        17.26 o                         
   7   9   0       1304.50       1336.07        19.48 o                         
   9   9   0         67.25         66.49         6.98 o                         
  11   9   0        231.01        228.57        10.39 o                         
  13   9   0        487.36        486.23        13.15 o                         
  15   9   0        333.15        388.27        12.49 o                         
  17   9   0        155.61        177.50         9.40 o                         
  19   9   0         64.52         61.49         7.71 o                         
  21   9   0         43.67         63.31         8.48 o                         
   0  10   0        325.00        364.14        17.99 o                         
   2  10   0         25.51         24.00         5.53 o                         
   4  10   0        272.84        289.36        10.88 o                         
   6  10   0        287.61        269.07        10.59 o                         
   8  10   0         11.94          9.03         4.18 o                         
  10  10   0         54.93         51.46         6.80 o                         
  12  10   0          1.07          9.97         5.00 o                         
  14  10   0          7.26         -1.64         5.44 o                         
  16  10   0        128.20        112.78         9.89 o                         
  18  10   0          5.96         -4.48         6.00 o                         
   1  11   0        186.33        186.99        10.47 o                         
   3  11   0         75.70         66.65         7.05 o                         
   5  11   0         51.23         56.59         7.02 o                         
   7  11   0        170.11        147.92         8.86 o                         
   9  11   0         77.63         58.91         7.83 o                         
  11  11   0         63.74         57.51         8.98 o                         
  13  11   0          2.00          1.02         6.42 o                         
  15  11   0          0.53         -1.35         6.03 o                         
  17  11   0          0.20         -6.33         6.33 o                         
   0  12   0        563.23        612.95        31.99 o                         
   2  12   0         51.68         61.61         8.24 o                         
   4  12   0         68.07         70.36         8.97 o                         
   6  12   0        115.67        114.24         9.76 o                         
   8  12   0        114.78        140.34        10.81 o                         
  10  12   0         55.68         36.46         8.51 o                         
  12  12   0         93.03        117.93        10.67 o                         
  14  12   0         59.79         50.87         8.57 o                         
   1  13   0         41.70         29.46         8.84 o                         
   3  13   0         14.16          8.51         8.79 o                         
   5  13   0          2.76         -0.91         8.01 o                         
   7  13   0          1.40          3.12         6.22 o                         
   9  13   0         14.25         10.94         9.16 o                         
 -27   1   1         12.54         -1.36         5.48 o                         
 -25   1   1        276.88        282.71         9.55 o                         
 -23   1   1        499.76        518.27         9.77 o                         
 -21   1   1        321.75        316.18         7.55 o                         
 -19   1   1       1603.64       1416.60        14.83 o                         
 -17   1   1       4202.50       4280.41        33.26 o                         
 -15   1   1        211.71        206.36         5.54 o                         
 -13   1   1       7061.86       6995.65        46.40 o                         
 -11   1   1       2688.26       2659.93        19.07 o                         
  -9   1   1       2164.42       2087.55        15.20 o                         
  -5   1   1      58530.40      60784.30      1084.29 o                         
  -3   1   1      15126.35      15289.07       398.53 o                         
  -1   1   1      40719.71      41568.62       741.32 o                         
   3   1   1      57052.00      55667.07       941.48 o                         
   5   1   1       5279.29       5739.12        32.09 o                         
   7   1   1      13650.49      13791.06       127.21 o                         
   9   1   1        613.33        665.33         6.68 o                         
  11   1   1       8466.09       8029.66        47.37 o                         
  13   1   1       4108.71       4378.60        28.84 o                         
  15   1   1       6009.03       6356.15        47.50 o                         
  17   1   1         31.82         31.13         3.74 o                         
  19   1   1        209.03        242.20         7.89 o                         
  21   1   1        434.07        419.05        12.14 o                         
  23   1   1        160.92        169.67        10.45 o                         
  25   1   1         36.63         26.03        10.17 o                         
  27   1   1        245.17        226.30        16.49 o                         
 -28   2   1        178.78        159.19         9.50 o                         
 -26   2   1        110.62        105.97         7.57 o                         
 -24   2   1        180.32        222.61         7.97 o                         
 -22   2   1        369.80        353.46         9.07 o                         
 -20   2   1       1482.32       1403.38        15.87 o                         
 -18   2   1        630.47        612.41         9.74 o                         
 -16   2   1       1091.13       1031.28        11.79 o                         
 -14   2   1         61.30         29.75         2.80 o                         
 -12   2   1       2166.39       2034.84        15.91 o                         
 -10   2   1       2719.25       1960.26        15.06 o                         
  -8   2   1         72.97         70.02         2.75 o                         
  -6   2   1      72862.30      81745.21      3830.96 o                         
  -4   2   1      75591.28      79909.70      2341.98 o                         
  -2   2   1        419.26        423.23         5.98 o                         
   0   2   1       7843.83       8419.25       357.17 o                         
   2   2   1       8502.14       8270.21       112.86 o                         
   4   2   1       2992.32       3776.09        24.23 o                         
   6   2   1        145.65        179.87         3.86 o                         
   8   2   1       7039.10       7334.67        45.32 o                         
  10   2   1       7763.16       7671.36        46.25 o                         
  12   2   1       3524.69       3424.79        24.24 o                         
  14   2   1       4277.81       4257.57        31.62 o                         
  16   2   1       2908.03       2809.32        24.18 o                         
  18   2   1        309.06        296.54         8.13 o                         
  20   2   1        236.88        270.30         7.49 o                         
  22   2   1        443.35        469.23        13.36 o                         
  24   2   1         78.24         78.19        10.13 o                         
  26   2   1         74.52         82.51        11.49 o                         
 -27   3   1         38.65         34.92         5.46 o                         
 -25   3   1         39.79         45.03         4.59 o                         
 -23   3   1        288.74        305.23         8.93 o                         
 -21   3   1        115.64        109.57         5.92 o                         
 -19   3   1          2.27          0.19         3.03 o                         
 -17   3   1         33.07         31.55         3.66 o                         
 -15   3   1        214.52        253.10         6.33 o                         
 -13   3   1       1287.34       1340.06        13.55 o                         
 -11   3   1       3352.18       3626.23        30.29 o                         
  -9   3   1         37.44         51.92         3.05 o                         
  -7   3   1        803.49        975.16         9.51 o                         
  -5   3   1       3815.42       4019.44        27.35 o                         
  -3   3   1        757.12        639.94         8.83 o                         
  -1   3   1       1277.90       1066.25        11.33 o                         
   1   3   1         82.51         40.32         2.82 o                         
   3   3   1        302.20        364.15         5.65 o                         
   5   3   1        237.05        235.25         7.04 o                         
   7   3   1       1748.11       2220.69        17.19 o                         
   9   3   1        225.20        209.28         4.89 o                         
  11   3   1       1020.96       1055.94        10.59 o                         
  13   3   1       2436.07       2293.86        18.38 o                         
  15   3   1          0.17         -2.41         2.53 o                         
  17   3   1        438.05        424.20         8.14 o                         
  19   3   1          0.81         -1.60         3.13 o                         
  21   3   1         36.35         43.84         4.75 o                         
  23   3   1          0.11         -1.00         4.58 o                         
  25   3   1          0.24         -4.06         5.91 o                         
 -26   4   1        133.53        107.03         6.53 o                         
 -24   4   1        711.98        666.40        12.66 o                         
 -22   4   1        283.40        339.39         9.76 o                         
 -20   4   1         72.48         65.00         5.47 o                         
 -18   4   1        336.99        352.97         8.92 o                         
 -16   4   1        927.14        922.34        11.79 o                         
 -14   4   1        383.18        304.85         7.08 o                         
 -12   4   1       2297.62       2297.82        19.17 o                         
 -10   4   1      32641.55      33961.51       858.88 o                         
  -8   4   1       3493.75       3480.24        24.71 o                         
  -6   4   1       3574.09       3069.91        22.56 o                         
  -4   4   1        563.83        442.64         8.44 o                         
  -2   4   1       4779.24       4773.63        34.96 o                         
   0   4   1        191.83        253.03         6.93 o                         
   2   4   1       1727.87       1552.66        14.73 o                         
   4   4   1       8572.80       8929.17        62.94 o                         
   6   4   1       7289.97       7285.64        48.05 o                         
   8   4   1       7464.18       7551.67        48.42 o                         
  10   4   1       2424.59       2360.97        19.25 o                         
  12   4   1       3358.91       3244.87        23.68 o                         
  14   4   1        588.49        588.88         8.81 o                         
  16   4   1        634.10        649.25         9.71 o                         
  18   4   1        445.11        397.42         8.48 o                         
  20   4   1        759.00        716.52        10.97 o                         
  22   4   1        107.93        133.95         6.66 o                         
  24   4   1        110.97        127.30         7.93 o                         
  26   4   1        175.47        177.96        11.43 o                         
 -27   5   1         48.65         41.07         6.26 o                         
 -25   5   1         13.53          9.90         4.68 o                         
 -23   5   1        160.13        169.98         7.70 o                         
 -21   5   1        333.24        338.70         9.89 o                         
 -19   5   1        151.33        126.08         8.19 o                         
 -17   5   1       1630.99       1642.44        17.38 o                         
 -15   5   1       5015.28       4929.69        36.94 o                         
 -13   5   1         95.87        103.57         4.58 o                         
 -11   5   1       4259.02       4230.82        33.10 o                         
  -9   5   1       1641.16       1591.02        15.61 o                         
  -7   5   1       4325.51       4309.21        33.21 o                         
  -5   5   1        200.59        147.10         5.35 o                         
  -3   5   1       4139.58       3823.62        33.08 o                         
  -1   5   1          9.94         23.82         2.94 o                         
   1   5   1      12681.19      12400.70        82.97 o                         
   3   5   1       6290.21       6977.15        48.32 o                         
   5   5   1       3077.74       2825.49        24.84 o                         
   7   5   1       2216.59       2035.00        19.53 o                         
   9   5   1       4017.04       3707.09        27.70 o                         
  11   5   1        237.35        264.89         7.61 o                         
  13   5   1       3991.48       4017.46        31.33 o                         
  15   5   1         93.51        110.52         5.51 o                         
  17   5   1       1153.77       1154.19        14.69 o                         
  19   5   1        375.75        391.34         9.90 o                         
  21   5   1        404.41        419.25         9.12 o                         
  23   5   1        106.58        111.95         6.60 o                         
  25   5   1         87.04         83.63         9.53 o                         
 -26   6   1         15.21         11.83         5.58 o                         
 -24   6   1          9.06          9.21         5.33 o                         
 -22   6   1          1.96         -4.41         4.59 o                         
 -20   6   1          1.45          1.59         4.34 o                         
 -18   6   1        119.47        114.84         6.44 o                         
 -16   6   1         18.14          4.74         3.88 o                         
 -14   6   1        541.79        581.87        11.35 o                         
 -12   6   1         43.66         32.98         3.84 o                         
 -10   6   1          1.19          2.72         2.74 o                         
  -8   6   1       1197.98       1266.64        15.39 o                         
  -6   6   1       1559.70       1562.93        17.31 o                         
  -4   6   1        246.31        245.07         7.27 o                         
  -2   6   1          4.44          1.73         3.15 o                         
   0   6   1        336.64        390.82        11.33 o                         
   2   6   1       1184.85       1299.38        15.85 o                         
   4   6   1          0.62         -1.20         2.84 o                         
   6   6   1        867.04        950.04        13.47 o                         
   8   6   1        490.90        492.85        12.95 o                         
  10   6   1         24.51         12.09         3.60 o                         
  12   6   1        124.01        118.84         6.38 o                         
  14   6   1        561.47        528.97        13.94 o                         
  16   6   1        121.57        134.90         6.73 o                         
  18   6   1         53.90         38.88         4.83 o                         
  20   6   1          2.13         -2.55         3.94 o                         
  22   6   1         39.63         29.89         4.65 o                         
  24   6   1          1.72         -1.24         5.24 o                         
 -25   7   1          8.05          6.33         5.78 o                         
 -23   7   1        100.93        116.57         8.46 o                         
 -21   7   1         66.69         79.24         7.12 o                         
 -19   7   1        461.41        448.13        12.89 o                         
 -17   7   1        537.24        546.03        12.67 o                         
 -15   7   1       1296.61       1273.12        17.39 o                         
 -13   7   1          8.08          0.36         3.58 o                         
 -11   7   1       4127.12       4104.76        36.28 o                         
  -9   7   1          5.98          1.88         3.56 o                         
  -7   7   1       2164.74       2077.61        22.38 o                         
  -5   7   1        156.28        167.03         6.79 o                         
  -3   7   1      10040.23      10355.53        74.08 o                         
  -1   7   1          7.12          1.83         3.37 o                         
   1   7   1       4272.20       4257.22        36.57 o                         
   3   7   1        314.78        247.11         8.32 o                         
   5   7   1       1149.90       1065.16        14.76 o                         
   7   7   1        943.17        942.89        14.50 o                         
   9   7   1       3079.95       3153.04        30.24 o                         
  11   7   1        119.62        109.91         6.27 o                         
  13   7   1       2330.58       2309.18        24.95 o                         
  15   7   1         30.30         29.34         4.93 o                         
  17   7   1        700.78        701.95        13.26 o                         
  19   7   1        363.61        355.58        10.64 o                         
  21   7   1        448.13        471.49        12.90 o                         
  23   7   1         31.44         40.27         6.48 o                         
 -22   8   1        152.24        175.64         9.92 o                         
 -20   8   1         47.07         46.73         6.78 o                         
 -18   8   1         71.98         76.34         6.11 o                         
 -16   8   1        171.33        169.84         8.49 o                         
 -14   8   1        156.67        180.11         8.71 o                         
 -12   8   1        308.03        314.02        10.32 o                         
 -10   8   1        728.73        649.35        14.67 o                         
  -8   8   1        679.55        746.79        14.66 o                         
  -6   8   1        490.15        510.96        16.60 o                         
  -4   8   1       1553.50       1539.00        19.19 o                         
  -2   8   1        607.43        601.79        15.21 o                         
   0   8   1       1393.48       1371.91        18.28 o                         
   2   8   1        915.55        899.73        14.87 o                         
   4   8   1        747.45        789.68        13.62 o                         
   6   8   1       1390.72       1321.30        16.41 o                         
   8   8   1        162.86        175.99         8.17 o                         
  10   8   1         95.38        123.99         7.41 o                         
  12   8   1        514.33        476.66        13.20 o                         
  14   8   1        379.49        358.01        11.90 o                         
  16   8   1        104.06        120.54         7.24 o                         
  18   8   1          2.37          5.99         4.79 o                         
  20   8   1         59.42         64.37         6.77 o                         
  22   8   1         66.36         57.86         7.40 o                         
 -21   9   1          1.30          2.47         6.54 o                         
 -19   9   1         20.22         22.78         6.79 o                         
 -17   9   1          2.99          3.86         5.28 o                         
 -15   9   1         11.12          2.19         4.87 o                         
 -13   9   1          4.58         -3.37         4.51 o                         
 -11   9   1        149.80        126.28         8.66 o                         
  -9   9   1        193.40        187.26         9.06 o                         
  -7   9   1         90.94         96.91         7.35 o                         
  -5   9   1          1.52         -4.10         4.10 o                         
  -3   9   1        122.19        104.65         6.75 o                         
  -1   9   1        136.92        174.83         8.05 o                         
   1   9   1         52.34         56.70         5.77 o                         
   3   9   1        254.96        232.80         9.15 o                         
   5   9   1        284.27        299.23        10.31 o                         
   7   9   1         43.88         39.67         5.72 o                         
   9   9   1         13.89         20.29         5.55 o                         
  11   9   1        220.91        185.17        10.17 o                         
  13   9   1        228.34        232.09        10.86 o                         
  15   9   1          3.86          5.96         5.33 o                         
  17   9   1         39.38         36.97         6.37 o                         
  19   9   1          1.37          5.84         5.85 o                         
 -20  10   1         66.27         49.23         8.85 o                         
 -18  10   1         85.23         72.96         9.88 o                         
 -16  10   1         41.66         52.74         6.88 o                         
 -14  10   1         82.08         91.46         8.28 o                         
 -12  10   1        149.09        146.48         8.61 o                         
 -10  10   1         60.85         54.27         6.71 o                         
  -8  10   1        139.53        168.08         9.24 o                         
  -6  10   1        472.94        448.99        18.29 o                         
  -4  10   1        499.07        528.78        14.32 o                         
  -2  10   1         59.59         51.48         5.81 o                         
   0  10   1        561.75        644.35        16.22 o                         
   2  10   1       1151.76       1175.87        19.33 o                         
   4  10   1         42.17         43.42         6.10 o                         
   6  10   1         85.01         92.17         6.63 o                         
   8  10   1        602.65        570.20        15.78 o                         
  10  10   1        310.19        329.77        12.09 o                         
  12  10   1         37.66         18.90         5.93 o                         
  14  10   1         44.61         51.11         7.47 o                         
  16  10   1        100.95        116.90         9.93 o                         
  18  10   1         20.15         13.44         6.93 o                         
 -17  11   1         65.43         65.59        10.07 o                         
 -15  11   1         12.95          6.16         6.08 o                         
 -13  11   1        108.36        121.46         9.59 o                         
 -11  11   1         15.48         23.32         7.75 o                         
  -9  11   1         68.53         51.41         7.15 o                         
  -7  11   1         32.87         35.70         6.54 o                         
  -5  11   1        480.23        495.53        16.54 o                         
  -3  11   1        337.04        311.67        12.25 o                         
  -1  11   1        206.92        229.47        12.10 o                         
   1  11   1        254.69        246.19        10.82 o                         
   3  11   1         39.06         49.21         6.63 o                         
   5  11   1        220.49        194.27         9.36 o                         
   7  11   1         82.60         89.09         7.84 o                         
   9  11   1         38.98         43.13         7.61 o                         
  11  11   1        132.84        125.91        10.12 o                         
  13  11   1         64.93         53.43         7.87 o                         
  15  11   1        168.29        159.78        11.23 o                         
 -14  12   1         28.41         14.99         6.85 o                         
 -12  12   1          1.28         -0.17         6.53 o                         
 -10  12   1          7.26         11.35         7.59 o                         
  -8  12   1          0.46         -5.87         5.87 o                         
  -6  12   1         14.87          7.70         6.25 o                         
  -4  12   1         60.99         44.87         7.44 o                         
  -2  12   1         12.67          0.20         6.40 o                         
   0  12   1         61.53         39.71         7.31 o                         
   2  12   1         28.40         21.04         6.83 o                         
   4  12   1          6.27          2.74         6.83 o                         
   6  12   1         67.56         75.76         7.91 o                         
   8  12   1          9.92         11.96         7.76 o                         
  10  12   1          0.02         -4.06         6.95 o                         
  12  12   1          3.58         -1.51         7.16 o                         
 -11  13   1         11.17         23.78        12.28 o                         
  -9  13   1         97.65         80.23        12.07 o                         
  -7  13   1         15.98         16.10         8.04 o                         
  -5  13   1         73.38         78.32        11.64 o                         
  -3  13   1          0.53         -7.43         7.43 o                         
  -1  13   1         66.82         64.35         9.71 o                         
   1  13   1        194.42        181.77        12.27 o                         
   3  13   1        154.34        164.41        12.41 o                         
   5  13   1          6.00         -2.64         7.97 o                         
   7  13   1         28.36         33.87         9.76 o                         
   9  13   1         22.69          7.95         8.48 o                         
 -28   0   2         13.10          5.97         5.58 o                         
 -26   0   2        302.61        287.01        12.74 o                         
 -24   0   2        466.32        453.16        15.52 o                         
 -22   0   2       1340.90       1467.81        26.25 o                         
 -20   0   2         58.32         67.29         6.96 o                         
 -18   0   2       2667.97       2516.80        32.04 o                         
 -16   0   2         16.00         37.12         4.92 o                         
 -14   0   2      13687.29      14046.48       121.84 o                         
 -12   0   2       2312.79       2374.13        26.80 o                         
 -10   0   2        122.16        301.07        14.22 o                         
  -8   0   2        763.84        868.63        13.07 o                         
  -6   0   2      38892.61      38925.69      1096.67 o                         
  -4   0   2       8325.08       9151.30       366.20 o                         
  -2   0   2       6637.45       6639.74       272.82 o                         
   0   0   2      49346.29      51177.11      1489.51 o                         
   2   0   2      70170.79      72344.27      1648.37 o                         
   4   0   2         53.03         31.64         3.63 o                         
   8   0   2       1554.40       1803.59        25.73 o                         
  12   0   2        926.90       1010.40        22.44 o                         
  14   0   2       2113.15       1949.88        37.22 o                         
  16   0   2       1119.83       1082.73        27.86 o                         
  18   0   2       1192.32       1178.51        32.95 o                         
  20   0   2         26.52         27.86        10.01 o                         
  22   0   2        189.54        213.30        18.27 o                         
  24   0   2          1.96         -6.98         6.98 o                         
  26   0   2        360.17        374.94        20.35 o                         
 -29   1   2          2.17         -0.43         5.71 o                         
 -27   1   2         73.55         75.50         5.59 o                         
 -25   1   2        299.10        289.33         8.80 o                         
 -23   1   2         21.96         20.67         4.14 o                         
 -21   1   2        291.95        324.37         7.94 o                         
 -19   1   2        476.16        527.85         9.53 o                         
 -17   1   2       3256.50       3284.25        27.35 o                         
 -15   1   2        682.32        534.25         8.00 o                         
 -13   1   2         31.16          6.28         2.31 o                         
 -11   1   2        519.69        617.12         8.21 o                         
  -9   1   2        885.05        800.23         9.04 o                         
  -7   1   2       6801.13       7744.54        50.15 o                         
  -5   1   2      13048.88      13666.61       360.35 o                         
  -3   1   2      42411.02      43422.14       819.61 o                         
  -1   1   2       7407.05       7456.11       305.35 o                         
   1   1   2       2789.29       3259.56        20.01 o                         
   3   1   2       2401.06       2694.23        15.80 o                         
   5   1   2        157.50        127.37         3.46 o                         
   7   1   2         21.91          5.18         1.57 o                         
   9   1   2       2718.78       2580.72        20.59 o                         
  11   1   2       1619.74       1557.53        14.52 o                         
  13   1   2         44.30         22.42         3.75 o                         
  15   1   2        726.53        674.94        13.52 o                         
  17   1   2        914.35        941.81        19.55 o                         
  19   1   2         43.61         42.34         7.74 o                         
  21   1   2         28.77         19.97         7.46 o                         
  23   1   2         34.40         15.76         7.15 o                         
  25   1   2         45.82         61.95         7.96 o                         
 -28   2   2        188.28        181.10         8.11 o                         
 -26   2   2          4.17          0.02         3.71 o                         
 -24   2   2          5.60          7.53         3.64 o                         
 -22   2   2        237.85        271.78         8.38 o                         
 -20   2   2         21.46         21.50         3.80 o                         
 -18   2   2       2308.92       2432.37        22.24 o                         
 -16   2   2         24.34         33.22         3.35 o                         
 -14   2   2        696.97        639.82         8.72 o                         
 -12   2   2         36.50         21.21         2.57 o                         
 -10   2   2       2279.44       2215.29        18.84 o                         
  -8   2   2      12338.04      12954.16        95.86 o                         
  -6   2   2      63483.88      71068.54      1333.76 o                         
  -4   2   2      19725.90      19687.40       561.87 o                         
  -2   2   2      46868.30      50011.97       966.21 o                         
   0   2   2         45.88         44.67         2.40 o                         
   2   2   2      14925.56      13883.80       358.44 o                         
   4   2   2       4196.92       4579.70        27.74 o                         
   6   2   2      17622.94      18852.54       270.50 o                         
   8   2   2       2617.56       2912.88        19.71 o                         
  10   2   2       4691.56       4468.79        28.64 o                         
  12   2   2        723.29        770.66         9.43 o                         
  14   2   2        713.13        650.65        11.21 o                         
  16   2   2         10.91         14.45         3.49 o                         
  18   2   2          5.81         -4.33         4.33 o                         
  20   2   2        207.12        220.94        11.18 o                         
  22   2   2        550.33        536.94        18.62 o                         
  24   2   2          9.96          1.09         7.00 o                         
 -29   3   2        150.67        171.38         9.50 o                         
 -27   3   2        226.47        249.03         8.77 o                         
 -25   3   2        246.14        256.26         8.83 o                         
 -23   3   2        611.61        613.79        12.52 o                         
 -21   3   2       2952.78       2965.18        28.18 o                         
 -19   3   2        492.19        511.10        10.63 o                         
 -17   3   2        959.88        850.06        12.33 o                         
 -15   3   2       3282.82       3334.36        26.04 o                         
 -13   3   2        353.97        295.40         7.15 o                         
 -11   3   2        790.93        640.34         8.93 o                         
  -9   3   2      12457.95      12293.05        79.39 o                         
  -7   3   2      19661.96      20895.62       577.04 o                         
  -5   3   2      13116.81      13394.57       168.55 o                         
  -3   3   2      15926.58      15961.17       528.30 o                         
  -1   3   2      12860.71      13278.39       441.17 o                         
   1   3   2      12886.16      12888.97       192.90 o                         
   3   3   2       1298.44        943.71         9.53 o                         
   5   3   2       5328.95       5284.10        35.17 o                         
   7   3   2        617.51        510.81         6.66 o                         
   9   3   2       2326.16       2130.10        16.75 o                         
  11   3   2       8827.33       9073.08        54.23 o                         
  13   3   2       2360.55       2282.30        18.98 o                         
  15   3   2       1427.71       1401.39        15.42 o                         
  17   3   2        451.79        458.74         9.35 o                         
  19   3   2        340.94        345.22         9.61 o                         
  21   3   2        388.78        405.03        12.72 o                         
  23   3   2        308.81        334.72        15.20 o                         
  25   3   2        112.57        125.61        12.59 o                         
 -28   4   2         49.60         53.14         6.12 o                         
 -26   4   2         64.35         66.88         6.41 o                         
 -24   4   2         18.87         15.01         4.63 o                         
 -22   4   2          1.16         -2.28         3.96 o                         
 -20   4   2        955.55        891.13        13.90 o                         
 -18   4   2         44.22         40.70         4.67 o                         
 -16   4   2       2127.76       1939.29        19.98 o                         
 -14   4   2         39.02         47.97         4.00 o                         
 -12   4   2       2854.91       2932.20        24.31 o                         
 -10   4   2      37688.07      39269.45      1905.28 o                         
  -8   4   2        207.26        161.80         5.55 o                         
  -6   4   2       1753.54       1935.39        18.16 o                         
  -4   4   2       1468.72       1395.68        13.70 o                         
  -2   4   2        400.85        423.65         8.82 o                         
   0   4   2       1926.57       1704.98        16.18 o                         
   2   4   2        923.40        983.59        10.73 o                         
   4   4   2       2670.28       2771.89        22.71 o                         
   6   4   2         85.96        102.52         4.28 o                         
   8   4   2        638.00        548.82         7.84 o                         
  10   4   2         52.63         39.34         3.22 o                         
  12   4   2       3412.63       3429.28        25.85 o                         
  14   4   2        164.41        156.08         5.27 o                         
  16   4   2        737.40        690.19        10.76 o                         
  18   4   2        448.50        453.87         9.44 o                         
  20   4   2         96.10        113.25         5.81 o                         
  22   4   2        108.92        110.71         7.21 o                         
  24   4   2         53.85         53.30         7.03 o                         
 -27   5   2         83.84         91.97         7.05 o                         
 -25   5   2         56.18         65.19         6.68 o                         
 -23   5   2        269.98        286.80        10.02 o                         
 -21   5   2        154.84        144.25         7.38 o                         
 -19   5   2         29.09         26.05         4.51 o                         
 -17   5   2          6.04          6.41         3.82 o                         
 -15   5   2       1046.92       1037.45        14.27 o                         
 -13   5   2         80.54         96.13         4.66 o                         
 -11   5   2       4909.92       4927.42        36.56 o                         
  -9   5   2       3902.23       4377.88        31.10 o                         
  -7   5   2       4969.60       4971.35        38.37 o                         
  -5   5   2          8.05         24.75         3.07 o                         
  -3   5   2      13099.14      13834.82        90.42 o                         
  -1   5   2         40.42         54.97         4.12 o                         
   1   5   2        205.22        324.50         9.08 o                         
   3   5   2         23.83         37.67         3.09 o                         
   5   5   2       3429.30       3496.61        27.46 o                         
   7   5   2       1070.45       1020.45        11.98 o                         
   9   5   2        537.68        507.51         8.80 o                         
  11   5   2        238.71        234.67         6.65 o                         
  13   5   2        108.31        121.88         5.69 o                         
  15   5   2       1918.39       1840.97        18.77 o                         
  17   5   2        282.24        283.87         9.61 o                         
  19   5   2        218.26        224.49         7.75 o                         
  21   5   2         17.94         22.07         4.80 o                         
  23   5   2          3.42          0.46         5.65 o                         
 -26   6   2         44.32         53.31         7.34 o                         
 -24   6   2         48.09         52.78         6.68 o                         
 -22   6   2        105.41        128.88         8.18 o                         
 -20   6   2        381.90        377.92        11.45 o                         
 -18   6   2        227.35        194.69         7.79 o                         
 -16   6   2       9626.80       9793.04        69.50 o                         
 -14   6   2       3898.13       3898.70        31.70 o                         
 -12   6   2       2301.12       2178.06        21.13 o                         
 -10   6   2       1309.43       1229.57        14.19 o                         
  -8   6   2       4710.52       4631.66        38.76 o                         
  -6   6   2        530.26        499.64        10.89 o                         
  -4   6   2       3806.94       3356.72        27.98 o                         
  -2   6   2        246.85        309.28         8.03 o                         
   0   6   2      13695.12      14424.74        97.52 o                         
   2   6   2         10.75         12.06         2.69 o                         
   4   6   2       5870.27       5751.75        39.87 o                         
   6   6   2       2404.41       2315.93        22.26 o                         
   8   6   2       6808.40       6956.85        51.67 o                         
  10   6   2         65.37         48.56         4.51 o                         
  12   6   2       1450.17       1422.48        16.64 o                         
  14   6   2         71.67         80.87         5.40 o                         
  16   6   2       1004.31       1011.22        15.33 o                         
  18   6   2        417.01        424.52        10.40 o                         
  20   6   2        588.09        581.24        12.82 o                         
  22   6   2        242.73        239.07         9.40 o                         
 -25   7   2         36.43         26.83         7.05 o                         
 -23   7   2        168.52        162.63         9.61 o                         
 -21   7   2        150.00        138.94         8.61 o                         
 -19   7   2         18.35         21.09         5.08 o                         
 -17   7   2          1.33         -1.48         4.69 o                         
 -15   7   2        127.34        156.04         7.00 o                         
 -13   7   2         89.03         99.54         5.74 o                         
 -11   7   2         23.66         16.61         4.06 o                         
  -9   7   2        148.45        114.93         6.43 o                         
  -7   7   2        207.88        192.24         7.73 o                         
  -5   7   2       1248.02       1091.09        15.33 o                         
  -3   7   2        493.24        484.50        11.01 o                         
  -1   7   2       1236.02       1221.82        16.41 o                         
   1   7   2          2.05         -3.24         3.24 o                         
   3   7   2        860.98        782.65        11.89 o                         
   5   7   2       1457.55       1446.53        17.57 o                         
   7   7   2       1485.65       1489.40        18.06 o                         
   9   7   2         19.99         10.49         4.30 o                         
  11   7   2          7.60          6.68         4.15 o                         
  13   7   2          7.34         10.61         4.51 o                         
  15   7   2         12.04         11.34         4.37 o                         
  17   7   2        149.30        117.39         7.39 o                         
  19   7   2          9.57          0.54         4.44 o                         
  21   7   2         20.21         17.23         5.11 o                         
 -24   8   2          0.52         -3.76         6.35 o                         
 -22   8   2          8.69          3.61         6.04 o                         
 -20   8   2        732.78        701.27        16.84 o                         
 -18   8   2         60.50         49.53         5.97 o                         
 -16   8   2        695.49        687.15        14.99 o                         
 -14   8   2        151.17        131.50         7.15 o                         
 -12   8   2        718.06        700.93        14.74 o                         
 -10   8   2        227.93        221.61         9.90 o                         
  -8   8   2         64.96         59.53         5.71 o                         
  -6   8   2          3.73         -3.57         3.89 o                         
  -4   8   2       3374.21       3423.20        37.43 o                         
  -2   8   2         42.67         50.70         5.33 o                         
   0   8   2        622.58        573.65        13.98 o                         
   2   8   2        353.45        294.22         9.73 o                         
   4   8   2       1946.15       1987.93        21.20 o                         
   6   8   2        966.66        922.97        15.40 o                         
   8   8   2        353.28        316.31        10.51 o                         
  10   8   2        147.76        134.20         7.77 o                         
  12   8   2        558.89        597.91        14.44 o                         
  14   8   2         11.86          7.95         4.71 o                         
  16   8   2        120.51        130.12         7.98 o                         
  18   8   2          0.55         -3.20         4.73 o                         
  20   8   2         21.33         25.20         5.60 o                         
 -23   9   2        139.50        139.47        11.07 o                         
 -21   9   2        151.95        147.76        10.54 o                         
 -19   9   2        239.97        261.66        13.53 o                         
 -17   9   2         68.90         60.19         7.64 o                         
 -15   9   2        108.93        110.91         8.49 o                         
 -13   9   2         14.92         15.44         4.84 o                         
 -11   9   2        167.37        169.25         8.77 o                         
  -9   9   2       1000.16       1074.22        19.05 o                         
  -7   9   2       1381.03       1400.19        24.61 o                         
  -5   9   2        431.17        445.75        13.13 o                         
  -3   9   2        176.62        194.27         8.45 o                         
  -1   9   2        692.62        731.53        15.10 o                         
   1   9   2       1365.33       1366.88        19.24 o                         
   3   9   2       1084.17       1095.04        16.82 o                         
   5   9   2         75.25         94.43         6.09 o                         
   7   9   2        410.65        399.93        12.80 o                         
   9   9   2        595.53        660.54        16.45 o                         
  11   9   2        488.98        512.35        14.51 o                         
  13   9   2        279.90        267.83        10.14 o                         
  15   9   2         97.91         93.10         7.67 o                         
  17   9   2         88.21         99.34         7.89 o                         
  19   9   2         12.67         16.66         6.18 o                         
 -20  10   2         17.31         15.88         8.16 o                         
 -18  10   2        202.97        195.03        12.51 o                         
 -16  10   2         15.81         -5.43         6.19 o                         
 -14  10   2         47.93         39.16         7.15 o                         
 -12  10   2         19.56         19.21         5.33 o                         
 -10  10   2         19.52         17.51         5.56 o                         
  -8  10   2          2.17          3.04         5.07 o                         
  -6  10   2        120.58        122.60         8.28 o                         
  -4  10   2        537.66        497.70        13.79 o                         
  -2  10   2         96.36        120.98         7.36 o                         
   0  10   2         53.21         30.24         6.05 o                         
   2  10   2        287.43        293.42        11.37 o                         
   4  10   2          1.71          2.86         4.48 o                         
   6  10   2          2.43         -1.52         4.90 o                         
   8  10   2          9.21          3.49         5.07 o                         
  10  10   2        257.66        244.77        10.97 o                         
  12  10   2        128.16        126.55         9.17 o                         
  14  10   2         81.79         80.04         8.54 o                         
  16  10   2         19.24         22.01         6.97 o                         
 -17  11   2          9.57          0.49         7.71 o                         
 -15  11   2         11.65         16.40         8.82 o                         
 -13  11   2         30.35         40.43         6.61 o                         
 -11  11   2         14.61          8.28         5.62 o                         
  -9  11   2         16.25          8.63         5.90 o                         
  -7  11   2          1.96         -5.02         5.02 o                         
  -5  11   2        172.06        180.52        11.67 o                         
  -3  11   2        720.56        699.14        19.11 o                         
  -1  11   2         21.25         21.00         5.83 o                         
   1  11   2        111.32        104.10         7.81 o                         
   3  11   2        114.24        121.09         7.71 o                         
   5  11   2         53.42         66.58         6.18 o                         
   7  11   2         39.16         39.29         7.26 o                         
   9  11   2         79.80         59.81         8.11 o                         
  11  11   2         65.17         64.72         8.49 o                         
  13  11   2         23.01         18.70         6.86 o                         
  15  11   2          8.60         10.35         7.08 o                         
 -14  12   2        148.94        160.49        13.19 o                         
 -12  12   2         34.05         26.22         6.12 o                         
 -10  12   2         58.15         49.63         7.52 o                         
  -8  12   2         42.84         39.19         6.98 o                         
  -6  12   2         57.13         71.62         8.07 o                         
  -4  12   2         89.85         90.35         8.04 o                         
  -2  12   2        243.26        267.74        12.62 o                         
   0  12   2         96.06         90.97         8.67 o                         
   2  12   2        302.70        304.79        13.81 o                         
   4  12   2        146.40        134.56        10.10 o                         
   6  12   2        158.73        157.66        11.80 o                         
   8  12   2         37.74         22.40         7.79 o                         
  10  12   2         72.31         83.61        10.14 o                         
  12  12   2          5.04         -1.17         7.41 o                         
 -11  13   2         70.88         62.53         9.50 o                         
  -9  13   2          8.42         -6.68         6.68 o                         
  -7  13   2          1.99         -0.78         6.98 o                         
  -5  13   2         68.53         58.55         9.97 o                         
  -3  13   2         58.15         48.41         9.13 o                         
  -1  13   2          2.21         -6.88         6.88 o                         
   1  13   2          9.73         13.13         7.69 o                         
   3  13   2          1.67          2.12         6.94 o                         
   5  13   2         64.38         48.04        10.49 o                         
   7  13   2         10.22         -4.96         8.74 o                         
 -29   1   3          2.99         -2.45         4.78 o                         
 -27   1   3        788.68        774.36        13.79 o                         
 -25   1   3        282.25        353.65        10.51 o                         
 -23   1   3       1587.32       1555.62        19.57 o                         
 -21   1   3        397.26        402.36        10.42 o                         
 -19   1   3       4775.84       4610.61        35.41 o                         
 -17   1   3        826.55        853.12        10.79 o                         
 -15   1   3       2982.82       2631.97        21.11 o                         
 -13   1   3      10008.94      10088.28        71.55 o                         
 -11   1   3         95.42         33.20         2.85 o                         
  -9   1   3      12347.77      13296.77       106.58 o                         
  -7   1   3      43503.91      43420.78       906.10 o                         
  -5   1   3        377.77        492.29         6.73 o                         
  -3   1   3      56831.20      57473.89      1072.16 o                         
  -1   1   3         42.40         45.67         2.26 o                         
   1   1   3      53373.78      53894.36       965.20 o                         
   3   1   3       3707.71       3996.61        22.88 o                         
   5   1   3      38308.03      39000.50       677.16 o                         
   7   1   3       2902.74       3058.00        22.48 o                         
   9   1   3      18253.92      18351.52       128.87 o                         
  11   1   3         19.32         21.61         3.98 o                         
  13   1   3       5771.08       6069.31        55.27 o                         
  15   1   3          9.61          3.56         5.24 o                         
  17   1   3       1226.66       1160.57        22.75 o                         
  19   1   3        179.49        198.66        12.43 o                         
  21   1   3        658.34        722.81        23.03 o                         
  23   1   3        151.31        120.60        11.71 o                         
  25   1   3        263.34        287.67        15.54 o                         
 -30   2   3         23.91         29.83         6.34 o                         
 -28   2   3          2.41          1.86         4.79 o                         
 -26   2   3        515.57        466.37        12.12 o                         
 -24   2   3        210.64        248.81         8.22 o                         
 -22   2   3        535.52        486.40        10.82 o                         
 -20   2   3        778.84        723.17        11.64 o                         
 -18   2   3       3253.01       3288.08        27.95 o                         
 -16   2   3        573.54        540.43         9.20 o                         
 -14   2   3       3162.60       3214.34        27.27 o                         
 -12   2   3        474.94        458.92         7.90 o                         
 -10   2   3      20215.25      19658.63       647.66 o                         
  -8   2   3        933.52        885.99         9.33 o                         
  -6   2   3        451.46        291.45         8.21 o                         
  -4   2   3      15908.69      16719.32       600.89 o                         
  -2   2   3      12742.47      12644.62       371.47 o                         
   0   2   3      10587.08      10967.25       104.46 o                         
   2   2   3         23.99         17.06         1.71 o                         
   4   2   3        312.67        286.53         4.38 o                         
   6   2   3       5288.39       5869.28        34.41 o                         
   8   2   3       1699.24       1404.61        11.54 o                         
  10   2   3       3811.54       3664.31        26.83 o                         
  12   2   3       4231.40       4480.31        37.61 o                         
  14   2   3       1119.26       1081.89        17.05 o                         
  16   2   3        702.51        735.46        15.24 o                         
  18   2   3        236.24        199.88        11.91 o                         
  20   2   3          9.73          7.61         6.95 o                         
  22   2   3         61.69         57.69        11.11 o                         
  24   2   3         77.73         77.02        10.43 o                         
 -29   3   3          0.07         -3.21         5.06 o                         
 -27   3   3        386.88        381.50        10.59 o                         
 -25   3   3        111.45        113.24         6.93 o                         
 -23   3   3         23.71         27.89         4.67 o                         
 -21   3   3         17.52         88.08         5.54 o                         
 -19   3   3        588.57        627.82        11.86 o                         
 -17   3   3         93.95         82.11         4.87 o                         
 -13   3   3      15358.26      17094.36       107.76 o                         
 -11   3   3        896.47        961.41        11.37 o                         
  -9   3   3         12.79         82.42         4.38 o                         
  -7   3   3         63.44         64.32         3.37 o                         
  -5   3   3       8106.41       8364.37        55.66 o                         
  -3   3   3        710.33        827.03        10.38 o                         
  -1   3   3          5.49         11.27         2.22 o                         
   1   3   3       3847.42       4012.19        28.43 o                         
   3   3   3       7736.65       9044.63        54.21 o                         
   5   3   3        425.90        427.72         6.24 o                         
   7   3   3        442.79        598.38         7.20 o                         
   9   3   3       4118.60       4488.29        29.81 o                         
  11   3   3        615.68        599.39         8.15 o                         
  13   3   3        194.95        218.28         6.52 o                         
  15   3   3         21.25         37.08         4.11 o                         
  17   3   3          6.58          1.40         4.39 o                         
  19   3   3          8.58          7.09         6.60 o                         
  21   3   3          0.35          6.53         6.66 o                         
  23   3   3         10.30          4.59         7.61 o                         
 -28   4   3         71.50         64.76         6.79 o                         
 -26   4   3        152.76        193.71         9.59 o                         
 -24   4   3         15.19         11.50         4.93 o                         
 -22   4   3        502.91        428.21        11.90 o                         
 -20   4   3       1495.21       1538.55        19.27 o                         
 -18   4   3        276.87        287.38         8.38 o                         
 -16   4   3        693.26        625.68        10.74 o                         
 -14   4   3       8363.50       8502.32        59.93 o                         
 -12   4   3        366.64        284.28         7.31 o                         
 -10   4   3       2485.51       2904.42        23.96 o                         
  -8   4   3      10390.13      10576.19        69.24 o                         
  -6   4   3      12103.70      12848.70        89.05 o                         
  -4   4   3       5146.27       5068.91        36.10 o                         
  -2   4   3        649.46        814.37        10.46 o                         
   0   4   3      23887.12      25641.42      1112.38 o                         
   2   4   3       3956.49       3935.41        28.70 o                         
   4   4   3       2095.28       1877.66        16.22 o                         
   6   4   3        720.15        661.96         8.68 o                         
   8   4   3         76.53         55.21         3.43 o                         
  10   4   3        428.80        440.35         7.57 o                         
  12   4   3        960.17        954.93        11.06 o                         
  14   4   3       1125.48       1086.20        12.91 o                         
  16   4   3       1037.76       1005.23        14.22 o                         
  18   4   3        866.62        907.02        15.07 o                         
  20   4   3        187.73        221.92         9.78 o                         
  22   4   3        115.37        125.49         8.53 o                         
 -27   5   3        114.82        106.67         8.58 o                         
 -25   5   3        291.16        300.58        11.32 o                         
 -23   5   3        137.44        125.39         7.84 o                         
 -21   5   3        804.58        778.42        15.10 o                         
 -19   5   3          3.33          2.02         4.02 o                         
 -17   5   3         22.59         22.10         4.41 o                         
 -15   5   3        920.63        896.66        12.80 o                         
 -13   5   3       2403.44       2476.18        22.45 o                         
 -11   5   3       8262.57       8647.75        57.86 o                         
  -9   5   3       4204.00       4092.72        32.24 o                         
  -7   5   3        595.33        609.37         9.76 o                         
  -5   5   3      11110.66      11284.90        75.66 o                         
  -3   5   3       1275.83       1366.45        18.06 o                         
  -1   5   3       6697.01       6155.65        49.42 o                         
   1   5   3        883.98        810.60        10.69 o                         
   3   5   3        279.53        205.30         5.88 o                         
   5   5   3       2041.92       2038.24        19.17 o                         
   7   5   3       3664.60       3618.96        28.22 o                         
   9   5   3         85.50         89.63         4.48 o                         
  11   5   3       2058.87       2036.15        19.20 o                         
  13   5   3         25.27         23.70         3.89 o                         
  15   5   3        180.93        216.55         6.97 o                         
  17   5   3        534.59        535.40        10.65 o                         
  19   5   3        471.32        456.57        11.09 o                         
  21   5   3        127.45        122.75         8.84 o                         
  23   5   3        300.86        308.04        13.00 o                         
 -26   6   3         10.70         -1.77         5.17 o                         
 -24   6   3         12.19         22.66         5.75 o                         
 -22   6   3          0.07         -1.13         4.60 o                         
 -20   6   3         18.19          7.78         4.42 o                         
 -16   6   3       1377.04       1280.71        16.64 o                         
 -14   6   3       1512.03       1422.89        16.78 o                         
 -12   6   3         86.67        259.73         8.26 o                         
 -10   6   3        146.81        129.17         5.79 o                         
  -8   6   3       1536.69       1506.12        17.05 o                         
  -6   6   3        132.81        133.66         5.32 o                         
  -4   6   3       3060.19       3253.64        27.59 o                         
  -2   6   3         26.95         26.11         3.77 o                         
   0   6   3          5.90         21.45         3.63 o                         
   2   6   3       4668.15       5007.36        36.72 o                         
   4   6   3        150.14        140.81         6.08 o                         
   6   6   3        330.91        318.10         8.24 o                         
   8   6   3         28.84         35.51         4.21 o                         
  10   6   3         22.84         24.17         3.59 o                         
  12   6   3        190.55        188.21         7.00 o                         
  14   6   3          1.40         -3.50         3.50 o                         
  16   6   3         16.49          8.64         3.87 o                         
  18   6   3          6.87         10.31         4.23 o                         
  20   6   3          4.44          7.09         5.16 o                         
  22   6   3          3.10         -3.36         6.34 o                         
 -25   7   3        141.75        153.79        10.42 o                         
 -23   7   3         84.68         61.53         7.06 o                         
 -21   7   3         98.41        112.17         7.55 o                         
 -19   7   3          9.25         11.97         5.16 o                         
 -17   7   3        879.03        884.37        15.14 o                         
 -15   7   3       1464.20       1445.64        18.39 o                         
 -13   7   3       2858.50       2929.99        28.04 o                         
 -11   7   3        420.71        472.94        11.01 o                         
  -9   7   3       1866.47       1852.45        20.71 o                         
  -7   7   3         13.68         24.46         4.10 o                         
  -5   7   3       5324.32       5446.46        41.33 o                         
  -3   7   3       1208.69       1276.63        15.94 o                         
  -1   7   3       4879.26       5021.21        40.78 o                         
   1   7   3        330.78        326.41         8.65 o                         
   3   7   3       3415.53       3289.68        27.64 o                         
   5   7   3        241.62        230.30         7.36 o                         
   7   7   3       1077.61       1065.53        14.42 o                         
   9   7   3          6.43         -0.38         3.88 o                         
  11   7   3       1842.48       1775.86        20.57 o                         
  13   7   3         22.19         15.58         4.46 o                         
  15   7   3        452.33        468.17        11.95 o                         
  17   7   3         76.80         76.71         5.92 o                         
  19   7   3         45.13         55.97         5.69 o                         
  21   7   3          4.49          1.61         5.08 o                         
 -24   8   3         77.83         73.53         8.12 o                         
 -22   8   3        239.57        257.44        11.62 o                         
 -20   8   3       1128.70       1093.27        21.01 o                         
 -18   8   3        322.44        335.08        11.04 o                         
 -16   8   3        204.21        206.13         8.88 o                         
 -14   8   3         24.90         23.69         5.61 o                         
 -12   8   3        630.76        640.63        15.29 o                         
 -10   8   3        548.54        522.77        16.30 o                         
  -8   8   3        690.84        667.10        13.46 o                         
  -6   8   3        958.74        994.74        14.85 o                         
  -4   8   3        784.10        761.83        13.42 o                         
  -2   8   3       2129.91       2142.19        22.63 o                         
   0   8   3        611.19        561.36        15.01 o                         
   2   8   3       1004.01        957.60        13.99 o                         
   4   8   3        478.95        486.71        12.29 o                         
   6   8   3       1395.43       1352.08        18.05 o                         
   8   8   3       1509.21       1514.38        20.42 o                         
  10   8   3        524.26        529.16        14.20 o                         
  12   8   3        155.59        168.93         8.17 o                         
  14   8   3         68.58         79.02         6.47 o                         
  16   8   3        217.56        219.08         9.69 o                         
  18   8   3        172.20        156.47         8.43 o                         
  20   8   3          7.08          8.79        17.01 o                         
 -23   9   3         22.01         14.57         6.68 o                         
 -21   9   3         16.58         11.66         7.28 o                         
 -19   9   3          0.36         -0.51         5.96 o                         
 -17   9   3         30.72         28.59         6.55 o                         
 -15   9   3          5.48         -4.54         5.47 o                         
 -13   9   3          1.82         -4.62         4.62 o                         
 -11   9   3         13.25          8.65         4.38 o                         
  -9   9   3        232.61        221.82         8.87 o                         
  -7   9   3         85.93         87.79         6.58 o                         
  -5   9   3          1.81         -2.25         4.33 o                         
  -3   9   3        357.46        377.31        10.91 o                         
  -1   9   3        321.99        341.66        10.21 o                         
   1   9   3        311.02        360.04        12.07 o                         
   3   9   3        110.15         98.91         6.46 o                         
   5   9   3         78.16         66.42         6.47 o                         
   7   9   3        122.86         94.10         7.59 o                         
   9   9   3          0.19         -0.17         4.79 o                         
  11   9   3          6.33         -0.65         4.67 o                         
  13   9   3         21.99         13.08         5.55 o                         
  15   9   3          0.14          0.29         5.37 o                         
  17   9   3         15.07         17.92         6.16 o                         
 -20  10   3        117.34        137.14        11.89 o                         
 -18  10   3        113.09        143.05        10.65 o                         
 -16  10   3         99.93        111.08         9.85 o                         
 -14  10   3          5.10          9.35         6.22 o                         
 -12  10   3         52.39         56.20         6.80 o                         
 -10  10   3         49.03         41.46         5.83 o                         
  -8  10   3        437.38        439.46        13.58 o                         
  -6  10   3        782.58        816.53        16.52 o                         
  -4  10   3        696.69        678.48        19.39 o                         
  -2  10   3       1234.26       1228.59        18.69 o                         
   0  10   3         77.01         68.28         7.22 o                         
   2  10   3        182.63        196.81         9.88 o                         
   4  10   3        521.31        539.17        14.79 o                         
   6  10   3         98.32         94.66         8.01 o                         
   8  10   3         51.79         61.35         6.99 o                         
  10  10   3        229.16        213.70        10.94 o                         
  12  10   3        462.87        469.81        15.28 o                         
  14  10   3        104.42        100.54         8.77 o                         
  16  10   3         16.72         11.68         7.02 o                         
 -19  11   3         52.50         53.08        10.63 o                         
 -17  11   3         70.42         73.33        11.08 o                         
 -15  11   3         90.90        106.80        12.62 o                         
 -13  11   3         57.13         38.98         7.26 o                         
 -11  11   3        149.07        154.61         8.97 o                         
  -9  11   3        167.73        167.70         9.12 o                         
  -7  11   3        126.29        126.81         8.21 o                         
  -5  11   3         17.75         12.00         5.22 o                         
  -3  11   3        450.91        482.10        14.45 o                         
  -1  11   3        287.51        268.67        10.58 o                         
   1  11   3        209.51        228.18         9.87 o                         
   3  11   3         94.17         92.92         7.27 o                         
   5  11   3         99.33        114.11         9.16 o                         
   7  11   3        235.72        227.09        12.15 o                         
   9  11   3        102.94        107.20         9.31 o                         
  11  11   3         41.90         41.63         7.38 o                         
  13  11   3         64.36         62.85         8.42 o                         
 -16  12   3          0.32          3.04         8.26 o                         
 -14  12   3         23.85         20.21         9.29 o                         
 -12  12   3          0.00          3.26         7.06 o                         
 -10  12   3         26.76         10.82         6.69 o                         
  -8  12   3          2.04         -5.43         5.43 o                         
  -6  12   3          1.02          1.37         5.83 o                         
  -4  12   3        128.69        141.09         8.75 o                         
  -2  12   3        125.12        126.35         9.75 o                         
   0  12   3        128.82        112.01         9.05 o                         
   2  12   3         29.78         26.95         7.17 o                         
   4  12   3          0.69         -5.19         5.19 o                         
   6  12   3          0.00          3.09         7.21 o                         
   8  12   3          1.61         -6.81         6.81 o                         
  10  12   3         17.03         10.23         7.55 o                         
 -11  13   3         53.60         53.99         8.22 o                         
  -9  13   3         11.68          6.23         8.17 o                         
  -7  13   3        129.41        134.62        11.25 o                         
  -5  13   3          0.51         -6.97         6.97 o                         
  -3  13   3         57.67         51.59         9.32 o                         
  -1  13   3          3.60         -2.80         6.64 o                         
   1  13   3         24.70         13.44         6.90 o                         
   3  13   3        110.66        108.07        10.05 o                         
   5  13   3        227.67        231.34        15.38 o                         
 -30   0   4        205.52        216.32        13.51 o                         
 -28   0   4        374.66        356.74        18.16 o                         
 -26   0   4        422.70        377.46        15.01 o                         
 -24   0   4       1458.75       1379.41        26.55 o                         
 -22   0   4        473.60        485.75        15.79 o                         
 -20   0   4       4844.50       4623.29        52.64 o                         
 -18   0   4        981.48       1011.19        18.33 o                         
 -16   0   4       8136.95       7974.85        78.54 o                         
 -14   0   4        407.46        316.98        14.50 o                         
 -12   0   4       1702.38       1628.33        21.62 o                         
 -10   0   4       7837.55       8335.96        80.37 o                         
  -8   0   4      35378.71      36355.65      1173.35 o                         
  -6   0   4        240.36        267.19        11.92 o                         
  -4   0   4      22014.85      22774.22       780.42 o                         
  -2   0   4       6681.90       8023.66        74.71 o                         
   0   0   4        207.79        109.08         3.97 o                         
   2   0   4       5421.29       5794.19        46.87 o                         
   4   0   4      43292.05      46115.55      1132.93 o                         
   6   0   4       3507.74       4346.13        48.64 o                         
   8   0   4      24557.00      25210.89       309.83 o                         
  10   0   4        188.19        192.91        10.33 o                         
  12   0   4      12997.39      13189.13       154.43 o                         
  14   0   4         32.07         42.03         8.85 o                         
  16   0   4          8.96         17.73         8.36 o                         
  18   0   4         82.26         81.61        12.47 o                         
  20   0   4        590.66        592.46        32.72 o                         
  22   0   4         74.57         51.69        14.49 o                         
  24   0   4        707.04        782.83        60.34 o                         
 -31   1   4         34.41         25.93         6.08 o                         
 -29   1   4         46.53         45.03         6.42 o                         
 -27   1   4         20.84         27.21         5.19 o                         
 -25   1   4         81.98         76.11         6.19 o                         
 -23   1   4        787.25        750.29        13.74 o                         
 -21   1   4         82.89         78.04         5.60 o                         
 -19   1   4        513.76        519.56        11.14 o                         
 -17   1   4        169.25        150.19         5.54 o                         
 -15   1   4       2214.03       2098.52        21.40 o                         
 -13   1   4       1092.07       1146.32        12.71 o                         
 -11   1   4       2759.24       2732.70        23.57 o                         
  -9   1   4       4297.54       4473.28        33.11 o                         
  -7   1   4       5971.93       5785.48        39.77 o                         
  -5   1   4      10311.34      11841.71       383.82 o                         
  -3   1   4      11457.90      12646.58       418.20 o                         
  -1   1   4       1397.89       1805.90        14.17 o                         
   1   1   4       2215.05       2167.67        15.03 o                         
   3   1   4       2076.32       2172.89        14.65 o                         
   5   1   4        314.38        246.40         5.44 o                         
   7   1   4        260.70        211.04         5.60 o                         
   9   1   4        135.72         97.54         5.68 o                         
  11   1   4       1427.35       1343.25        18.26 o                         
  13   1   4       1353.56       1310.72        21.85 o                         
  15   1   4        908.23        922.50        19.21 o                         
  17   1   4        306.59        276.56        13.13 o                         
  19   1   4          5.05          5.79         6.67 o                         
  21   1   4          1.48         10.81         7.82 o                         
  23   1   4        108.51        133.37        13.99 o                         
 -30   2   4          7.11          4.10         5.23 o                         
 -28   2   4         25.25         20.13         5.67 o                         
 -26   2   4        216.84        206.81         9.09 o                         
 -24   2   4        574.13        567.62        13.35 o                         
 -22   2   4         43.65         43.02         4.68 o                         
 -20   2   4       1288.29       1189.47        15.68 o                         
 -18   2   4         91.79         87.62         5.26 o                         
 -16   2   4       1711.76       1547.62        16.93 o                         
 -14   2   4       1555.08       1486.47        15.16 o                         
 -12   2   4       3845.71       4225.57        29.93 o                         
 -10   2   4        959.51       1002.01        12.03 o                         
  -8   2   4       1295.47       1666.26        14.89 o                         
  -6   2   4       4472.66       4390.17        31.00 o                         
  -4   2   4       8018.90       8127.66        54.33 o                         
  -2   2   4       5733.03       6324.31        39.48 o                         
   0   2   4        539.22        538.92         6.81 o                         
   2   2   4       4399.33       4573.45        29.44 o                         
   4   2   4        147.47         49.75         2.63 o                         
   6   2   4          2.99          2.73         1.75 o                         
   8   2   4      16314.66      17144.36       106.50 o                         
  10   2   4         88.38        105.83         4.61 o                         
  12   2   4       1017.59       1011.57        19.91 o                         
  14   2   4         16.58          4.93         5.56 o                         
  16   2   4        429.45        456.30        16.81 o                         
  18   2   4         61.86         46.53         8.19 o                         
  20   2   4        110.32        133.75        11.33 o                         
  22   2   4        236.21        223.73        15.70 o                         
 -29   3   4         61.86         63.02         7.24 o                         
 -27   3   4        125.66        117.21         7.99 o                         
 -25   3   4        404.05        403.23        11.31 o                         
 -23   3   4        572.59        601.72        13.28 o                         
 -21   3   4        247.29        252.14         8.62 o                         
 -19   3   4       2416.70       2357.73        23.69 o                         
 -17   3   4        212.59        168.75         6.53 o                         
 -15   3   4       4109.39       3857.94        30.84 o                         
 -13   3   4       6351.96       6732.26        44.91 o                         
 -11   3   4      11205.09      11210.31        73.21 o                         
  -9   3   4       1951.33       1686.07        16.40 o                         
  -7   3   4       2465.44       2297.30        18.48 o                         
  -5   3   4       9997.00      10160.51        64.33 o                         
  -3   3   4       8282.80       8030.73        52.95 o                         
  -1   3   4      15410.85      16100.51       177.92 o                         
   1   3   4      14872.84      15470.07       111.33 o                         
   3   3   4       1521.28       1175.17        10.89 o                         
   5   3   4       1340.95       1057.15        11.76 o                         
   7   3   4       6116.40       6323.64        38.63 o                         
   9   3   4        106.41         98.17         3.75 o                         
  11   3   4       1832.59       1699.38        16.97 o                         
  13   3   4       1750.85       1675.57        20.29 o                         
  15   3   4        707.17        754.17        14.95 o                         
  17   3   4       1377.55       1448.04        25.02 o                         
  19   3   4       1086.47       1061.77        24.67 o                         
  21   3   4        256.59        239.35        15.02 o                         
  23   3   4         19.22         17.29         8.61 o                         
 -28   4   4          7.14         18.03         5.73 o                         
 -26   4   4         19.48         21.06         5.55 o                         
 -24   4   4        157.01        163.40         8.52 o                         
 -22   4   4        297.84        307.36        10.84 o                         
 -20   4   4          8.70         23.60         5.05 o                         
 -18   4   4        611.34        638.01        11.85 o                         
 -16   4   4        198.46        208.94         7.09 o                         
 -14   4   4        654.80        603.36        10.54 o                         
 -12   4   4         95.76         88.42         4.72 o                         
 -10   4   4       1871.48       1781.65        16.94 o                         
  -8   4   4        132.33         87.65         4.29 o                         
  -6   4   4       1662.79       1317.92        15.69 o                         
  -4   4   4       7434.06       8503.31        56.77 o                         
  -2   4   4       4277.81       4423.62        33.43 o                         
   0   4   4       8364.48       9197.64        60.76 o                         
   2   4   4        665.16        706.78         8.70 o                         
   4   4   4         30.76        159.40         4.66 o                         
   6   4   4       3700.80       3949.11        27.51 o                         
   8   4   4        654.27        634.81         9.28 o                         
  10   4   4       1812.71       1759.17        16.13 o                         
  12   4   4         69.84         94.92         4.47 o                         
  14   4   4          3.99          7.36         3.52 o                         
  16   4   4         86.76         86.92         6.97 o                         
  18   4   4        342.09        347.14        12.11 o                         
  20   4   4         14.82          8.22         5.75 o                         
  22   4   4        316.86        312.36        15.09 o                         
 -29   5   4          7.64          9.49         6.48 o                         
 -27   5   4          1.59         -1.31         5.63 o                         
 -25   5   4         71.14         78.20         7.19 o                         
 -23   5   4         12.35          7.18         4.83 o                         
 -21   5   4          1.12          6.55         4.71 o                         
 -19   5   4       1769.27       1763.59        21.76 o                         
 -17   5   4       2921.90       2997.38        28.09 o                         
 -15   5   4          5.36         -3.27         3.27 o                         
 -13   5   4         34.56         58.18         4.34 o                         
 -11   5   4          2.93         13.56         3.19 o                         
  -9   5   4       1437.73       1228.83        14.34 o                         
  -7   5   4          4.23          5.25         2.70 o                         
  -5   5   4       8107.73       8311.25        59.12 o                         
  -3   5   4       1456.80       1431.34        14.90 o                         
  -1   5   4       3729.32       3538.46        29.74 o                         
   1   5   4        261.95        252.63         6.83 o                         
   3   5   4       4829.93       4900.64        35.87 o                         
   5   5   4          3.07          2.94         2.62 o                         
   7   5   4        289.00        274.75         7.29 o                         
   9   5   4          3.22         -1.85         2.74 o                         
  11   5   4        662.15        644.01         9.96 o                         
  13   5   4         82.28         82.67         4.83 o                         
  15   5   4        106.48        128.68         6.24 o                         
  17   5   4        223.46        231.32         8.43 o                         
  19   5   4        111.31        123.90         7.88 o                         
  21   5   4         56.90         50.27         7.31 o                         
 -28   6   4        117.54        123.99         9.62 o                         
 -26   6   4        262.45        258.46        12.04 o                         
 -24   6   4        111.42        134.92         8.89 o                         
 -22   6   4         55.20         74.91         6.13 o                         
 -20   6   4        170.03        149.27         8.39 o                         
 -18   6   4       1220.00       1172.57        17.22 o                         
 -16   6   4         36.69         25.66         4.59 o                         
 -14   6   4       3947.20       3888.83        31.92 o                         
 -12   6   4       2174.96       2198.27        21.65 o                         
 -10   6   4       5031.90       5271.49        42.03 o                         
  -8   6   4        372.71        296.75         8.22 o                         
  -6   6   4      15221.34      16088.74       102.26 o                         
  -4   6   4         97.24         65.02         4.44 o                         
  -2   6   4        723.68        541.06        11.58 o                         
   0   6   4       2584.57       2549.47        23.80 o                         
   2   6   4       8800.16       9246.46        62.43 o                         
   4   6   4       1213.05       1139.84        13.39 o                         
   6   6   4       4249.15       4308.68        33.46 o                         
   8   6   4        212.41        204.27         7.32 o                         
  10   6   4       1445.13       1524.66        17.49 o                         
  12   6   4        664.80        613.48        11.21 o                         
  14   6   4       1171.96       1155.84        15.34 o                         
  16   6   4        113.41        135.27         6.83 o                         
  18   6   4        436.24        477.12        13.05 o                         
  20   6   4         24.20         11.00         6.53 o                         
 -27   7   4         48.89         39.47         8.19 o                         
 -25   7   4         45.25         31.15         7.98 o                         
 -23   7   4        126.44        102.12         7.55 o                         
 -21   7   4          2.72         -2.54         4.54 o                         
 -19   7   4        291.63        297.65        10.60 o                         
 -17   7   4       1268.79       1299.02        18.28 o                         
 -15   7   4        272.39        259.53         9.40 o                         
 -13   7   4         16.67         17.91         4.04 o                         
 -11   7   4        633.35        647.99        19.18 o                         
  -9   7   4        841.18        829.44        12.25 o                         
  -7   7   4        201.63        196.33         7.04 o                         
  -5   7   4         22.55         19.82         3.79 o                         
  -3   7   4        257.89        239.58         7.72 o                         
  -1   7   4         15.31          7.42         3.58 o                         
   1   7   4       1333.80       1363.98        16.05 o                         
   3   7   4        270.27        308.29         8.11 o                         
   5   7   4        644.45        632.78        12.90 o                         
   7   7   4         12.93         14.73         4.05 o                         
   9   7   4        237.08        245.86         8.53 o                         
  11   7   4         48.72         44.96         5.11 o                         
  13   7   4        262.15        270.61         9.25 o                         
  15   7   4         44.07         33.59         5.00 o                         
  17   7   4         68.88         70.52         5.49 o                         
  19   7   4         28.37         16.09         5.24 o                         
 -24   8   4        160.69        171.34        10.49 o                         
 -22   8   4          1.15         -0.76         5.89 o                         
 -20   8   4        384.57        332.40        11.97 o                         
 -18   8   4        115.09        138.66         8.50 o                         
 -16   8   4          0.75         23.16         5.19 o                         
 -14   8   4        244.35        259.09         9.06 o                         
 -12   8   4        404.27        382.84        12.98 o                         
 -10   8   4       4947.16       5111.39        43.21 o                         
  -8   8   4        127.15        115.22         5.81 o                         
  -6   8   4        795.46        799.70        13.20 o                         
  -4   8   4         17.38         21.62         4.29 o                         
  -2   8   4       1246.11       1231.84        16.84 o                         
   0   8   4         62.30         54.60         5.23 o                         
   2   8   4         12.40         13.75         3.68 o                         
   4   8   4          2.97          1.24         3.50 o                         
   6   8   4       1301.05       1378.55        18.80 o                         
   8   8   4        115.56        118.82         7.37 o                         
  10   8   4        918.64        939.69        15.51 o                         
  12   8   4          0.71          0.13         4.42 o                         
  14   8   4         30.87         32.63         5.68 o                         
  16   8   4          5.17         -0.18         4.72 o                         
  18   8   4         99.15         87.83         7.24 o                         
 -23   9   4        231.63        237.71        12.68 o                         
 -21   9   4        755.11        752.74        18.41 o                         
 -19   9   4        283.09        250.43        12.25 o                         
 -17   9   4        295.36        336.37        12.87 o                         
 -15   9   4        197.45        218.72        10.45 o                         
 -13   9   4        668.76        667.78        17.72 o                         
 -11   9   4         10.36          6.38         5.17 o                         
  -9   9   4         11.63         -3.98         4.87 o                         
  -7   9   4        513.93        529.94        12.82 o                         
  -5   9   4       2057.33       2103.25        23.35 o                         
  -3   9   4       1258.68       1310.37        17.77 o                         
  -1   9   4        998.65        993.41        16.42 o                         
   1   9   4        336.13        329.46        10.72 o                         
   3   9   4        229.95        242.72         9.07 o                         
   5   9   4        421.57        408.02        12.93 o                         
   7   9   4        454.84        465.57        13.82 o                         
   9   9   4        569.28        597.20        15.02 o                         
  11   9   4        200.96        215.77        10.05 o                         
  13   9   4        203.66        211.08        10.65 o                         
  15   9   4         28.13         27.21         6.50 o                         
  17   9   4         44.19         44.09         7.18 o                         
 -22  10   4         24.98         22.59         8.75 o                         
 -20  10   4          2.83          7.16         8.02 o                         
 -18  10   4          0.41          2.19         7.08 o                         
 -16  10   4         86.08         82.87         9.11 o                         
 -14  10   4         12.52         10.75         5.66 o                         
 -12  10   4        172.78        161.48         9.97 o                         
 -10  10   4        311.01        314.85        13.06 o                         
  -8  10   4        162.86        174.50         8.91 o                         
  -6  10   4        260.68        247.63        10.54 o                         
  -4  10   4        124.11        130.74         8.12 o                         
  -2  10   4        206.81        199.73         8.74 o                         
   0  10   4         16.73          6.88         5.04 o                         
   2  10   4        109.38         98.62         7.71 o                         
   4  10   4        155.63        159.62         9.35 o                         
   6  10   4         72.75         61.18         6.91 o                         
   8  10   4        175.57        180.71         9.78 o                         
  10  10   4         35.57         31.68         7.36 o                         
  12  10   4         15.10         14.98         6.41 o                         
  14  10   4          2.46          3.70         6.25 o                         
 -19  11   4         71.36         76.82        11.20 o                         
 -17  11   4        154.38        171.17        13.90 o                         
 -15  11   4         13.99          6.12         8.44 o                         
 -13  11   4         13.96         10.16         7.03 o                         
 -11  11   4         31.25         30.98         6.83 o                         
  -9  11   4         15.16         10.15         5.25 o                         
  -7  11   4         65.58         46.74         6.38 o                         
  -5  11   4         29.62         30.29         5.84 o                         
  -3  11   4          0.75         -4.18         4.18 o                         
  -1  11   4        334.08        342.13        11.46 o                         
   1  11   4        339.50        376.54        12.13 o                         
   3  11   4        150.77        143.27         8.76 o                         
   5  11   4         76.09         84.40         8.91 o                         
   7  11   4         15.09          4.78         6.28 o                         
   9  11   4          7.35         -6.37         6.37 o                         
  11  11   4          3.24         11.11         6.90 o                         
 -16  12   4         68.21         44.92        10.56 o                         
 -14  12   4         72.98         80.80        10.09 o                         
 -12  12   4        199.11        207.19        14.09 o                         
 -10  12   4          6.20         -1.72         5.85 o                         
  -8  12   4        375.86        392.73        15.34 o                         
  -6  12   4        184.50        163.28        10.41 o                         
  -4  12   4         55.56         59.43         6.84 o                         
  -2  12   4          2.50         -1.16         6.00 o                         
   0  12   4        108.30        127.72         9.38 o                         
   2  12   4         50.83         53.81         7.63 o                         
   4  12   4        105.88        129.07        11.54 o                         
   6  12   4        125.10        130.69        11.60 o                         
   8  12   4        149.43        143.73        11.76 o                         
 -11  13   4          1.54          0.64         8.79 o                         
  -9  13   4        144.90        139.98        12.67 o                         
  -7  13   4         53.61         57.83         9.13 o                         
  -5  13   4         15.77         16.71         7.56 o                         
  -3  13   4          7.27         11.44         7.41 o                         
  -1  13   4         12.93         11.83         7.02 o                         
   1  13   4         20.34         17.44         6.73 o                         
   3  13   4          0.54         -5.10         8.00 o                         
   5  13   4          0.59         -1.79        19.77 o                         
 -31   1   5         13.29          2.57         5.65 o                         
 -29   1   5        191.25        192.73         9.47 o                         
 -27   1   5         58.48         57.28         6.30 o                         
 -25   1   5        640.90        618.62        13.88 o                         
 -23   1   5         38.40         31.69         4.96 o                         
 -21   1   5       5408.60       5529.99        43.92 o                         
 -19   1   5        241.58        208.33         7.92 o                         
 -17   1   5       3518.92       3386.55        28.59 o                         
 -15   1   5       3396.66       3597.81        29.12 o                         
 -13   1   5       1884.20       1512.00        14.96 o                         
 -11   1   5       3136.64       3127.80        24.50 o                         
  -9   1   5      10775.50      11093.69        72.78 o                         
  -7   1   5         30.38         55.01         3.38 o                         
  -5   1   5       5578.28       5065.52        36.50 o                         
  -3   1   5         54.89         62.03         2.83 o                         
  -1   1   5       1126.72       1356.62        12.39 o                         
   1   1   5       3379.22       3532.25        23.57 o                         
   3   1   5       1878.07       1479.75        11.49 o                         
   5   1   5        122.63        134.52         3.38 o                         
   7   1   5      23497.13      23399.68       203.06 o                         
   9   1   5        366.86        359.26        10.10 o                         
  11   1   5       7268.17       7487.39        67.63 o                         
  13   1   5        285.00        251.74        11.55 o                         
  15   1   5        768.64        818.68        19.07 o                         
  17   1   5         24.34         24.84         7.21 o                         
  19   1   5        187.15        210.46        14.20 o                         
  21   1   5         11.94         17.68         9.31 o                         
 -30   2   5        119.18        130.88         8.77 o                         
 -28   2   5        334.08        387.87        12.78 o                         
 -26   2   5        212.56        216.06         9.34 o                         
 -24   2   5       1209.14       1195.89        18.30 o                         
 -22   2   5       1015.57       1082.26        15.96 o                         
 -20   2   5       1449.46       1403.90        17.66 o                         
 -18   2   5         10.04         15.80         3.48 o                         
 -16   2   5       5666.11       5657.58        42.25 o                         
 -14   2   5        841.91        854.15        10.46 o                         
 -12   2   5       3137.36       2708.50        22.77 o                         
 -10   2   5       1754.86       1646.20        16.01 o                         
  -8   2   5      27936.10      33502.48       838.59 o                         
  -6   2   5       1574.53       1486.22        14.31 o                         
  -4   2   5       6861.53       6983.76        46.48 o                         
  -2   2   5       1588.83       1207.84        12.64 o                         
   0   2   5      12661.20      13944.07        92.29 o                         
   2   2   5      15975.01      17069.16       105.13 o                         
   4   2   5       2406.78       2196.31        16.01 o                         
   6   2   5       3672.30       3305.16        22.05 o                         
   8   2   5       1405.41       1292.72        12.36 o                         
  10   2   5         94.51         94.85         5.22 o                         
  12   2   5        237.55        288.27        12.67 o                         
  14   2   5        431.75        419.48        15.27 o                         
  16   2   5        685.09        706.73        26.81 o                         
  18   2   5        754.08        774.85        23.49 o                         
  20   2   5        340.87        367.87        18.22 o                         
  22   2   5        238.16        229.30        16.13 o                         
 -29   3   5         53.61         33.45         6.73 o                         
 -27   3   5         98.65         92.81         7.32 o                         
 -25   3   5        227.46        268.70         9.81 o                         
 -23   3   5        262.17        282.01        10.08 o                         
 -21   3   5        378.63        374.79        11.12 o                         
 -19   3   5       1312.73       1242.96        18.68 o                         
 -17   3   5       1400.58       1455.10        16.61 o                         
 -15   3   5          7.40         -1.56         2.54 o                         
 -13   3   5       2229.31       2267.10        20.17 o                         
 -11   3   5         92.87        103.96         4.76 o                         
  -9   3   5        513.73        597.42         8.76 o                         
  -7   3   5       1597.05       1709.48        15.70 o                         
  -5   3   5       3560.82       3978.81        29.87 o                         
  -3   3   5          1.57          2.88         2.05 o                         
  -1   3   5       1553.40       1694.72        14.33 o                         
   1   3   5        815.54        817.38         9.49 o                         
   3   3   5        155.56        148.09         4.83 o                         
   5   3   5         14.31         25.18         2.63 o                         
   7   3   5        420.39        386.12         6.54 o                         
   9   3   5       2747.51       2709.57        23.63 o                         
  11   3   5          6.53         14.29         3.37 o                         
  13   3   5         12.52          1.27         4.12 o                         
  15   3   5        217.36        186.38        10.72 o                         
  17   3   5         87.92         87.91         9.80 o                         
  19   3   5         70.79         69.12        10.07 o                         
  21   3   5          4.70          8.34         8.55 o                         
 -30   4   5        156.95        140.37        10.30 o                         
 -28   4   5         99.10         92.82         8.02 o                         
 -26   4   5         75.53         88.39         7.46 o                         
 -24   4   5        150.78        165.87         9.18 o                         
 -22   4   5        523.98        509.45        16.14 o                         
 -20   4   5       1699.34       1646.80        23.13 o                         
 -18   4   5       2995.19       3028.33        28.66 o                         
 -16   4   5       1518.07       1709.09        19.08 o                         
 -14   4   5        766.32        623.89        10.58 o                         
 -12   4   5       4029.15       4013.53        31.62 o                         
 -10   4   5        963.63       1038.33        12.63 o                         
  -8   4   5         19.43          9.87         2.80 o                         
  -6   4   5       2971.60       2933.11        24.27 o                         
  -4   4   5      17659.93      20094.29       161.30 o                         
  -2   4   5      18709.84      19299.48       136.30 o                         
   0   4   5       2345.90       2100.41        17.59 o                         
   2   4   5       9439.00       9326.39        56.76 o                         
   4   4   5         50.84         57.40         3.30 o                         
   6   4   5       2492.08       2384.58        19.78 o                         
   8   4   5        329.87        337.81         6.96 o                         
  10   4   5        476.18        424.20         8.96 o                         
  12   4   5        811.14        827.97        14.97 o                         
  14   4   5       1168.78       1098.61        16.12 o                         
  16   4   5        296.61        302.75        11.41 o                         
  18   4   5        190.28        218.59        10.43 o                         
  20   4   5        328.06        316.40        16.66 o                         
 -29   5   5         88.18         89.55         8.88 o                         
 -27   5   5        115.58        149.23         9.75 o                         
 -25   5   5        102.08        119.69         8.69 o                         
 -23   5   5        802.96        800.27        17.61 o                         
 -21   5   5        300.15        308.55        12.50 o                         
 -19   5   5       2259.74       2249.17        25.09 o                         
 -17   5   5       1130.55       1109.95        15.19 o                         
 -15   5   5       3724.01       3729.84        31.58 o                         
 -13   5   5       2093.10       1890.01        19.22 o                         
 -11   5   5       2662.70       2608.99        23.24 o                         
  -9   5   5       2354.19       2429.03        21.71 o                         
  -7   5   5       5149.84       4886.12        38.02 o                         
  -5   5   5       2227.47       2163.18        20.56 o                         
  -3   5   5       5095.17       5346.30        39.01 o                         
  -1   5   5       2056.12       1762.00        18.24 o                         
   1   5   5       4441.34       4539.38        33.96 o                         
   3   5   5       1395.20       1512.02        15.19 o                         
   5   5   5       2709.33       2639.65        24.07 o                         
   7   5   5        273.53        278.86         7.56 o                         
   9   5   5       1721.58       1695.10        16.98 o                         
  11   5   5          8.35         11.65         3.25 o                         
  13   5   5       1954.60       1899.12        27.50 o                         
  15   5   5        332.76        330.64        10.29 o                         
  17   5   5        249.31        266.08        10.80 o                         
  19   5   5         39.57         34.91         7.75 o                         
 -28   6   5          3.55          5.78         6.47 o                         
 -26   6   5         14.69          4.23         6.39 o                         
 -24   6   5          2.11         -0.33         5.29 o                         
 -22   6   5         14.21          7.52         5.05 o                         
 -20   6   5        375.12        341.78        11.38 o                         
 -18   6   5         67.71         54.16         5.63 o                         
 -16   6   5       1199.17       1124.81        15.39 o                         
 -14   6   5        153.98        142.85         6.43 o                         
 -12   6   5        178.09        155.54         6.55 o                         
 -10   6   5          0.20          0.84         3.37 o                         
  -8   6   5        686.96        649.71        11.63 o                         
  -6   6   5         17.87         17.53         3.35 o                         
  -4   6   5       1930.16       2172.78        21.58 o                         
  -2   6   5        896.17        943.50        13.39 o                         
   0   6   5          3.78         -1.00         3.13 o                         
   2   6   5        781.21        801.82        11.46 o                         
   4   6   5        201.92        189.99         6.22 o                         
   6   6   5        424.18        434.96        10.00 o                         
   8   6   5        103.33        110.44         5.60 o                         
  10   6   5         78.91         82.43         5.34 o                         
  12   6   5          7.66          2.20         3.68 o                         
  14   6   5          1.28          2.32         3.66 o                         
  16   6   5          1.99         -4.10         4.10 o                         
  18   6   5          0.33          1.04         5.06 o                         
 -27   7   5        118.22        152.48        10.92 o                         
 -25   7   5         84.44        115.02         9.54 o                         
 -23   7   5       1202.22       1227.34        20.77 o                         
 -21   7   5         46.76         60.66         6.29 o                         
 -19   7   5        455.73        474.63        13.13 o                         
 -17   7   5         92.93         92.91         6.84 o                         
 -15   7   5         69.27         75.41         5.85 o                         
 -13   7   5        240.25        211.81         8.24 o                         
 -11   7   5       4631.13       4664.21        40.68 o                         
  -9   7   5       2558.04       2606.09        25.71 o                         
  -7   7   5       6070.98       6160.85        46.54 o                         
  -5   7   5        254.47        267.45         8.18 o                         
  -3   7   5       5066.42       5173.49        40.36 o                         
  -1   7   5         29.26         24.32         3.98 o                         
   1   7   5        952.73        873.12        12.91 o                         
   3   7   5         76.52         88.33         5.10 o                         
   5   7   5       2615.24       2647.79        25.97 o                         
   7   7   5         41.79         32.13         4.55 o                         
   9   7   5       1819.80       1767.25        20.01 o                         
  11   7   5         31.91         35.82         4.81 o                         
  13   7   5        522.10        567.81        11.99 o                         
  15   7   5         19.12         19.70         4.64 o                         
  17   7   5        160.51        187.22         9.80 o                         
 -26   8   5         44.64         38.61         8.51 o                         
 -24   8   5         67.26         43.36         7.87 o                         
 -22   8   5         15.90         26.92         6.29 o                         
 -20   8   5         29.63         36.09         5.79 o                         
 -18   8   5        745.09        705.51        15.92 o                         
 -16   8   5       1093.50       1098.73        17.29 o                         
 -14   8   5        911.96        930.45        14.88 o                         
 -12   8   5         26.88         13.02         4.21 o                         
 -10   8   5        740.26        727.28        17.43 o                         
  -8   8   5         52.70         41.42         4.97 o                         
  -6   8   5        355.28        341.78         9.62 o                         
  -4   8   5        408.77        425.13        11.88 o                         
  -2   8   5        860.67        781.65        13.39 o                         
   0   8   5       1443.41       1519.71        18.65 o                         
   2   8   5        581.59        584.00        14.13 o                         
   4   8   5        612.32        644.35        13.08 o                         
   6   8   5         97.93        117.38         6.76 o                         
   8   8   5        414.47        425.07        11.77 o                         
  10   8   5        119.73        128.25         7.00 o                         
  12   8   5        268.61        297.93        10.48 o                         
  14   8   5        142.37        151.43         8.78 o                         
  16   8   5         29.12         31.35         5.84 o                         
 -23   9   5         12.49         13.36         6.85 o                         
 -21   9   5        127.95         89.17         8.82 o                         
 -19   9   5          7.50          3.21         5.55 o                         
 -17   9   5         56.82         42.03         6.46 o                         
 -15   9   5         13.72         12.19         5.78 o                         
 -13   9   5          1.93          4.12         5.35 o                         
 -11   9   5          0.52         -3.80         4.95 o                         
  -9   9   5         27.82         23.58         4.29 o                         
  -7   9   5        837.44        833.36        17.69 o                         
  -5   9   5         18.45         10.35         4.47 o                         
  -3   9   5         22.99         19.07         5.09 o                         
  -1   9   5         25.96         20.21         5.01 o                         
   1   9   5         87.39         68.85         5.84 o                         
   3   9   5         44.47         41.12         5.19 o                         
   5   9   5          5.05          7.10         4.21 o                         
   7   9   5         61.44         49.88         5.97 o                         
   9   9   5        132.62        128.78         7.90 o                         
  11   9   5         55.01         47.15         6.88 o                         
  13   9   5          1.19         -4.94         4.94 o                         
  15   9   5          2.42         -2.38         5.84 o                         
 -22  10   5        122.51        119.66        12.38 o                         
 -20  10   5        181.63        196.13        13.55 o                         
 -18  10   5        157.83        174.69        12.56 o                         
 -16  10   5        247.76        266.39        12.34 o                         
 -14  10   5        378.71        384.11        13.70 o                         
 -12  10   5        169.77        173.82         9.71 o                         
 -10  10   5        211.26        238.46         9.53 o                         
  -8  10   5          5.12         -1.11         4.63 o                         
  -6  10   5        125.37        107.36         7.35 o                         
  -4  10   5         90.42        115.21         7.11 o                         
  -2  10   5        108.27        107.04         6.66 o                         
   0  10   5        263.79        269.14        10.51 o                         
   2  10   5        248.10        271.62        10.32 o                         
   4  10   5        467.48        514.03        14.99 o                         
   6  10   5        167.53        158.43        10.67 o                         
   8  10   5        295.75        306.88        12.87 o                         
  10  10   5        108.96        116.43         8.92 o                         
  12  10   5         22.20         17.66         6.59 o                         
 -19  11   5          1.20          0.03         8.61 o                         
 -17  11   5         22.92         15.45         8.78 o                         
 -15  11   5         18.31         21.42         8.18 o                         
 -13  11   5         95.05        110.65        10.03 o                         
 -11  11   5         85.95         95.36         8.73 o                         
  -9  11   5        332.32        345.57        12.10 o                         
  -7  11   5        264.17        290.93        10.98 o                         
  -5  11   5        355.06        373.36        11.84 o                         
  -3  11   5          1.92         -4.01         4.01 o                         
  -1  11   5         17.41         12.70         5.22 o                         
   1  11   5         88.06         71.82         7.56 o                         
   3  11   5        212.59        220.84        12.29 o                         
   5  11   5         37.13         31.60         7.39 o                         
   7  11   5        222.77        250.93        12.76 o                         
   9  11   5        123.97        126.23        10.52 o                         
  11  11   5         47.84         40.11         7.92 o                         
 -16  12   5          9.19          9.81         8.54 o                         
 -14  12   5         11.83         -1.10         7.50 o                         
 -12  12   5          0.91          7.03         7.62 o                         
 -10  12   5          1.25          6.17         5.77 o                         
  -8  12   5         30.77         23.32         7.22 o                         
  -6  12   5          3.44         -2.41         5.81 o                         
  -4  12   5          3.27          1.44         5.02 o                         
  -2  12   5         49.30         43.62         7.12 o                         
   0  12   5         28.84         25.34         6.54 o                         
   2  12   5          7.21          1.28         5.88 o                         
   4  12   5         12.80         12.98         7.80 o                         
   6  12   5          8.72         11.60         7.87 o                         
   8  12   5          6.82          9.56         9.42 o                         
 -11  13   5         40.44         43.74        10.78 o                         
  -9  13   5         32.12         48.93         8.83 o                         
  -7  13   5          4.15          9.58         6.96 o                         
  -5  13   5        156.63        139.12        10.97 o                         
  -3  13   5         44.72         36.54         7.93 o                         
  -1  13   5         91.69         84.57         8.84 o                         
   1  13   5          5.25         -6.36         6.66 o                         
 -32   0   6         26.87         20.35         9.75 o                         
 -30   0   6        431.38        411.42        19.99 o                         
 -28   0   6        314.33        358.44        17.57 o                         
 -26   0   6       1793.16       1827.79        32.07 o                         
 -24   0   6         24.61         11.13         6.79 o                         
 -22   0   6       4676.46       4291.49        56.88 o                         
 -20   0   6       1345.93       1443.48        27.58 o                         
 -18   0   6       1062.57       1038.83        23.17 o                         
 -16   0   6        246.87        215.47        10.24 o                         
 -14   0   6      25862.13      26916.18       443.28 o                         
 -12   0   6      16726.78      17593.73       169.62 o                         
 -10   0   6      34530.61      34416.52      1767.47 o                         
  -8   0   6        155.41        100.32         6.65 o                         
  -6   0   6       2592.33       2176.67        28.74 o                         
  -4   0   6      12969.69      14196.16       168.06 o                         
  -2   0   6      18910.56      18663.38       354.68 o                         
   0   0   6       7630.11       7765.55        63.13 o                         
   2   0   6       3382.54       2961.63        30.53 o                         
   4   0   6        549.99        705.85        10.99 o                         
   6   0   6      17296.54      18230.65       166.90 o                         
   8   0   6        791.02        694.27        20.44 o                         
  10   0   6       6743.73       6718.58        93.50 o                         
  12   0   6       2240.44       2290.57        44.66 o                         
  14   0   6       1610.32       1626.78        38.04 o                         
  16   0   6        549.25        530.79        25.69 o                         
  18   0   6       1189.63       1347.73        43.77 o                         
  20   0   6          8.05         15.83        13.32 o                         
 -31   1   6          2.14         -1.15         5.86 o                         
 -29   1   6          4.95         -0.03         5.27 o                         
 -27   1   6        109.61        114.79         7.52 o                         
 -25   1   6        450.27        448.95        13.09 o                         
 -23   1   6        124.27        111.46         7.54 o                         
 -21   1   6        855.28        803.63        14.15 o                         
 -19   1   6        279.48        282.03        10.29 o                         
 -17   1   6        993.62        887.14        12.37 o                         
 -15   1   6        308.35        322.50         7.75 o                         
 -13   1   6       1647.09       1497.19        15.83 o                         
 -11   1   6       2983.47       3076.25        26.37 o                         
  -9   1   6      17858.12      19159.27       211.40 o                         
  -7   1   6       2436.84       2976.01        24.62 o                         
  -5   1   6        793.56        850.16        10.33 o                         
  -3   1   6        678.97        735.82         8.54 o                         
  -1   1   6         76.01         14.19         2.23 o                         
   1   1   6        576.02        571.00         7.05 o                         
   3   1   6       8720.17       9083.09        54.00 o                         
   5   1   6       1498.86       1419.46        12.00 o                         
   7   1   6        961.33        888.01        12.05 o                         
   9   1   6       1111.71       1106.79        17.89 o                         
  11   1   6        534.00        525.11        15.73 o                         
  13   1   6         61.81         52.34         7.48 o                         
  15   1   6        299.63        272.80        14.18 o                         
  17   1   6        109.95        118.26        11.79 o                         
  19   1   6        345.36        344.42        18.24 o                         
  21   1   6        100.00         90.56        12.83 o                         
 -30   2   6         54.21         67.79         7.77 o                         
 -28   2   6          6.48          3.02         5.20 o                         
 -26   2   6       1071.15       1020.51        21.20 o                         
 -24   2   6         29.29         37.08         6.10 o                         
 -22   2   6       1440.72       1509.14        20.35 o                         
 -20   2   6         13.99          4.85         3.78 o                         
 -18   2   6       4423.94       4109.03        33.32 o                         
 -16   2   6       3784.31       3808.00        30.71 o                         
 -14   2   6        315.32        277.51         7.20 o                         
 -12   2   6        629.96        755.33        10.61 o                         
 -10   2   6       8642.60       8748.94        60.91 o                         
  -8   2   6       4236.79       4794.34        37.58 o                         
  -6   2   6      15194.33      16219.59       112.72 o                         
  -4   2   6      10326.79      11321.03        76.53 o                         
  -2   2   6       7312.05       8921.99        57.17 o                         
   0   2   6        224.54        154.25         5.88 o                         
   2   2   6       7598.37       7941.96        47.70 o                         
   4   2   6        388.19        356.51         6.81 o                         
   6   2   6       2452.69       2476.30        19.04 o                         
   8   2   6        118.83        123.01         5.03 o                         
  10   2   6       3156.07       3112.87        35.15 o                         
  12   2   6        608.21        561.93        17.08 o                         
  14   2   6        571.14        646.87        19.28 o                         
  16   2   6        447.16        456.64        18.13 o                         
  18   2   6         91.35        101.72        11.10 o                         
  20   2   6         45.91         41.02        10.06 o                         
 -31   3   6         75.09         89.67         9.30 o                         
 -29   3   6         98.03         94.99         8.23 o                         
 -27   3   6        252.25        235.94        10.32 o                         
 -25   3   6        147.21        150.93         8.80 o                         
 -23   3   6        195.60        191.03         8.71 o                         
 -21   3   6       2143.54       2145.16        24.19 o                         
 -19   3   6       2262.92       2223.94        22.42 o                         
 -17   3   6       4544.20       4602.54        35.11 o                         
 -15   3   6       3004.43       2950.77        26.67 o                         
 -13   3   6       7596.37       7494.83        53.24 o                         
 -11   3   6        271.27        482.34        11.51 o                         
  -9   3   6       2772.18       2560.50        22.82 o                         
  -7   3   6        710.95        528.28         7.98 o                         
  -5   3   6       9565.47       9384.70        63.65 o                         
  -3   3   6       6795.03       7045.49        46.52 o                         
  -1   3   6       4110.78       4132.42        31.22 o                         
   1   3   6       5592.61       5639.51        38.67 o                         
   3   3   6       7852.49       8169.83        50.26 o                         
   5   3   6       3295.14       3265.95        23.48 o                         
   7   3   6       2067.66       2130.04        17.37 o                         
   9   3   6        812.33        807.49        13.31 o                         
  11   3   6         27.61         39.69         4.51 o                         
  13   3   6        541.64        549.59        14.72 o                         
  15   3   6        702.59        724.15        26.66 o                         
  17   3   6        384.23        377.23        21.53 o                         
  19   3   6         33.24         29.26         9.34 o                         
 -30   4   6         12.77         -4.53         6.70 o                         
 -28   4   6        387.93        361.93        13.39 o                         
 -26   4   6         58.46         50.93         6.80 o                         
 -24   4   6        691.08        740.08        17.60 o                         
 -22   4   6        869.74        813.23        16.22 o                         
 -20   4   6          6.20          2.81         4.48 o                         
 -18   4   6          5.56          2.11         3.65 o                         
 -16   4   6        871.87        785.93        12.53 o                         
 -14   4   6         81.74        115.60         6.33 o                         
 -12   4   6         14.59         10.44         3.36 o                         
 -10   4   6        285.25        373.88         9.29 o                         
  -8   4   6       9365.06       9580.34        63.40 o                         
  -6   4   6       1132.84       1086.60        13.16 o                         
  -4   4   6       1626.06       1558.18        16.85 o                         
  -2   4   6       1048.15        944.70        10.62 o                         
   0   4   6        932.58       1124.82        12.45 o                         
   2   4   6       2415.30       2465.61        21.05 o                         
   4   4   6       2090.98       1877.49        16.83 o                         
   6   4   6       1346.03       1321.70        14.03 o                         
   8   4   6        247.47        252.10         6.46 o                         
  10   4   6         13.52          5.74         2.74 o                         
  12   4   6        148.66        167.53         7.31 o                         
  14   4   6        200.15        206.01         7.98 o                         
  16   4   6         85.13        109.93         8.39 o                         
  18   4   6         22.74         16.73         8.16 o                         
  20   4   6         15.88         12.01         8.82 o                         
 -29   5   6         25.60         23.58         7.21 o                         
 -27   5   6         63.55         68.57         8.46 o                         
 -25   5   6          7.47          0.20         5.16 o                         
 -23   5   6        287.06        310.93        11.97 o                         
 -21   5   6         13.33         11.85         4.66 o                         
 -19   5   6          7.89          4.27         4.15 o                         
 -17   5   6        371.90        337.72        10.04 o                         
 -15   5   6       1113.20       1131.75        15.42 o                         
 -13   5   6       1001.99        912.36        13.16 o                         
 -11   5   6        536.16        409.55        11.00 o                         
  -9   5   6        214.30        175.79         6.88 o                         
  -7   5   6        637.48        564.83        10.96 o                         
  -5   5   6        148.31        242.99         8.16 o                         
  -3   5   6       2143.52       1973.03        19.00 o                         
  -1   5   6       1271.53       1333.69        14.86 o                         
   1   5   6       3870.89       3798.09        29.17 o                         
   3   5   6         82.29         95.97         4.86 o                         
   5   5   6         10.25         15.36         2.91 o                         
   7   5   6        137.27        108.50         5.25 o                         
   9   5   6       1042.33        946.44        12.41 o                         
  11   5   6         26.55         24.13         3.49 o                         
  13   5   6         46.36         60.59         5.18 o                         
  15   5   6         98.70        100.69         6.62 o                         
  17   5   6         60.25         46.17         7.44 o                         
  19   5   6          7.84          3.97         9.16 o                         
 -28   6   6        204.51        199.85        11.99 o                         
 -26   6   6          9.89         10.60         6.64 o                         
 -24   6   6        572.99        595.53        16.95 o                         
 -22   6   6        370.87        386.15        11.80 o                         
 -20   6   6       1587.97       1725.97        23.22 o                         
 -18   6   6         34.76        174.21         7.96 o                         
 -16   6   6         18.19         20.22         4.23 o                         
 -14   6   6        134.24        154.14         6.79 o                         
 -12   6   6       2878.93       2942.93        26.34 o                         
 -10   6   6        514.20        552.16        11.61 o                         
  -8   6   6       9822.33       9934.84        70.84 o                         
  -6   6   6        369.46        515.76        12.72 o                         
  -4   6   6       7980.56       8177.54        58.81 o                         
  -2   6   6       3506.04       3622.25        31.23 o                         
   0   6   6       2419.92       2162.43        21.06 o                         
   2   6   6         14.72         15.54         3.26 o                         
   4   6   6       1291.57       1198.01        14.21 o                         
   6   6   6         56.56         84.65         5.04 o                         
   8   6   6       3308.10       3174.21        27.34 o                         
  10   6   6        202.75        221.94         7.84 o                         
  12   6   6        353.54        378.98        10.56 o                         
  14   6   6        247.03        230.24         9.13 o                         
  16   6   6        184.30        223.37        10.28 o                         
  18   6   6         14.40         14.64         7.13 o                         
 -27   7   6         82.71         77.79         9.15 o                         
 -25   7   6         49.24         49.19         7.92 o                         
 -23   7   6        431.10        385.85        13.38 o                         
 -21   7   6        257.61        271.10        10.62 o                         
 -19   7   6        216.55        193.66         9.31 o                         
 -17   7   6        243.14        274.67        10.11 o                         
 -15   7   6       1920.87       1798.28        21.17 o                         
 -13   7   6          5.51          3.50         4.15 o                         
 -11   7   6         48.35         47.55         5.47 o                         
  -9   7   6        186.65        212.36         8.05 o                         
  -7   7   6          8.86         14.17         3.73 o                         
  -5   7   6         97.64        113.84         5.79 o                         
  -3   7   6        468.12        489.86        12.47 o                         
  -1   7   6       1347.60       1385.75        18.59 o                         
   1   7   6       1145.21       1151.54        14.49 o                         
   3   7   6        450.35        417.57         9.68 o                         
   5   7   6         86.53         53.54         5.11 o                         
   7   7   6        548.60        523.71        12.50 o                         
   9   7   6        295.15        303.13         9.38 o                         
  11   7   6        219.49        227.82         8.51 o                         
  13   7   6         67.83         63.20         6.00 o                         
  15   7   6         81.66         71.72         6.18 o                         
  17   7   6          9.98          6.24         5.49 o                         
 -26   8   6         21.03         25.79         7.71 o                         
 -24   8   6        134.37        143.08        10.05 o                         
 -22   8   6         71.74         59.99         7.64 o                         
 -20   8   6         39.12         37.61         6.03 o                         
 -18   8   6          0.79         -4.34         4.34 o                         
 -16   8   6        182.77        198.39         9.53 o                         
 -14   8   6         21.53         26.97         5.27 o                         
 -12   8   6         57.03         50.56         5.58 o                         
 -10   8   6         56.16         57.48         5.75 o                         
  -8   8   6       2220.63       2331.41        25.70 o                         
  -6   8   6        132.66        152.63         7.05 o                         
  -4   8   6        933.31        811.41        14.19 o                         
  -2   8   6          4.91         -2.47         3.46 o                         
   0   8   6        157.17        160.91         7.40 o                         
   2   8   6         14.73         20.88         4.29 o                         
   4   8   6       1852.24       1778.13        23.65 o                         
   6   8   6         22.40         18.08         4.80 o                         
   8   8   6        244.85        244.36         9.13 o                         
  10   8   6          0.84          1.66         4.25 o                         
  12   8   6          2.61          9.17         4.83 o                         
  14   8   6          2.10         -5.25         5.25 o                         
  16   8   6         38.04         26.29         7.13 o                         
 -25   9   6         56.79         67.22         9.83 o                         
 -23   9   6          1.26         -4.24         6.31 o                         
 -21   9   6         22.44         48.69         7.66 o                         
 -19   9   6        454.27        491.12        17.03 o                         
 -17   9   6        172.73        191.70         8.96 o                         
 -15   9   6       1232.93       1248.57        19.28 o                         
 -13   9   6        538.67        572.35        14.92 o                         
 -11   9   6       1232.51       1316.36        19.33 o                         
  -9   9   6        521.04        531.80        14.15 o                         
  -7   9   6        309.82        303.32        10.17 o                         
  -5   9   6         62.10         73.21         6.24 o                         
  -3   9   6        500.57        515.53        13.81 o                         
  -1   9   6        305.15        306.19        12.08 o                         
   1   9   6        302.16        318.19        10.64 o                         
   3   9   6        868.41        846.16        13.47 o                         
   5   9   6       1118.92       1172.87        17.71 o                         
   7   9   6        331.28        361.43        10.68 o                         
   9   9   6         90.67        103.92         7.80 o                         
  11   9   6        205.95        218.89        10.19 o                         
  13   9   6        169.12        156.92         9.12 o                         
 -22  10   6         88.40         67.57        10.75 o                         
 -20  10   6         14.85         13.14         8.30 o                         
 -18  10   6         18.39         11.93         7.23 o                         
 -16  10   6        170.70        171.88        10.19 o                         
 -14  10   6        148.86        148.10         9.13 o                         
 -12  10   6         27.24         24.10         6.22 o                         
 -10  10   6        114.36        125.23         6.93 o                         
  -8  10   6        136.81        136.69         7.71 o                         
  -6  10   6        353.71        399.82        11.47 o                         
  -4  10   6          1.85         -3.00         4.37 o                         
  -2  10   6          8.38          4.49         4.51 o                         
   0  10   6          1.67         -0.35         4.00 o                         
   2  10   6        104.58        118.16         7.97 o                         
   4  10   6         41.37         36.80         6.12 o                         
   6  10   6        342.68        332.19        12.86 o                         
   8  10   6         14.23         24.94         6.52 o                         
  10  10   6          0.75         -3.27         5.79 o                         
  12  10   6          7.97          9.32         6.31 o                         
 -19  11   6         44.92         18.39         9.15 o                         
 -17  11   6         69.53         65.90         9.74 o                         
 -15  11   6        139.82        147.10        11.48 o                         
 -13  11   6         67.58         59.21         8.68 o                         
 -11  11   6         81.05         73.19         8.63 o                         
  -9  11   6         52.78         43.70         6.61 o                         
  -7  11   6          7.85          5.78         5.25 o                         
  -5  11   6         71.56         70.08         6.64 o                         
  -3  11   6         22.45         18.60         5.09 o                         
  -1  11   6         37.38         43.28         6.33 o                         
   1  11   6         46.10         36.19         6.76 o                         
   3  11   6        128.79        129.48        11.52 o                         
   5  11   6         12.60          8.32         6.45 o                         
   7  11   6          9.44          8.15         6.66 o                         
   9  11   6        109.47         82.91         9.42 o                         
 -16  12   6          4.28         -1.07         7.86 o                         
 -14  12   6         30.64         28.37         9.64 o                         
 -12  12   6         74.90         98.00        11.28 o                         
 -10  12   6        275.17        277.05        12.88 o                         
  -8  12   6         16.53         26.01         6.61 o                         
  -6  12   6        130.51        126.58         9.27 o                         
  -4  12   6         56.48         60.63         6.94 o                         
  -2  12   6        199.41        211.75        11.33 o                         
   0  12   6         20.07         22.01         6.47 o                         
   2  12   6         99.71        105.15         9.97 o                         
   4  12   6         28.14         33.43         8.47 o                         
   6  12   6         66.66         62.39         9.20 o                         
 -11  13   6         57.21         11.18        37.28 o                         
  -9  13   6          0.17          7.35         6.90 o                         
  -7  13   6          9.29         -2.82         6.20 o                         
  -5  13   6          4.89          0.72         6.95 o                         
  -3  13   6         73.08         59.77         8.49 o                         
  -1  13   6          7.53          3.84         7.00 o                         
 -31   1   7         87.51         80.93         8.34 o                         
 -29   1   7         68.66         78.20         7.85 o                         
 -27   1   7        767.23        739.47        16.19 o                         
 -25   1   7        693.41        703.30        20.21 o                         
 -23   1   7       3318.03       3214.23        36.25 o                         
 -21   1   7         16.11         14.35         4.59 o                         
 -19   1   7       4544.97       4410.39        38.19 o                         
 -17   1   7        166.54        138.67         5.84 o                         
 -15   1   7       6765.49       6362.77        46.83 o                         
 -13   1   7        433.71        427.33        11.31 o                         
 -11   1   7      14465.69      14618.52        99.53 o                         
  -9   1   7       1512.43       1622.11        16.61 o                         
  -7   1   7      16269.00      16054.84       105.73 o                         
  -5   1   7        143.83         89.60         3.79 o                         
  -3   1   7       9821.23      10089.95        64.47 o                         
  -1   1   7       6003.85       6439.30        42.38 o                         
   1   1   7       1671.25       1480.50        13.10 o                         
   3   1   7       1080.46       1054.79        10.24 o                         
   5   1   7       6307.95       6439.52        40.42 o                         
   7   1   7        258.54        254.29         7.49 o                         
   9   1   7        369.89        438.00        14.35 o                         
  11   1   7       1156.42       1147.41        22.61 o                         
  13   1   7       1672.30       1605.55        30.06 o                         
  15   1   7          3.98          4.76         7.40 o                         
  17   1   7       1247.48       1297.80        30.34 o                         
  19   1   7         10.92          3.96         9.12 o                         
 -32   2   7        258.45        240.94        12.36 o                         
 -30   2   7        240.91        249.64        11.85 o                         
 -28   2   7         49.24         63.05         7.08 o                         
 -26   2   7        100.09         91.14         7.50 o                         
 -24   2   7         10.94          7.18         5.26 o                         
 -22   2   7        349.32        335.63        10.37 o                         
 -20   2   7       1178.50       1176.93        15.55 o                         
 -18   2   7       4202.17       4469.34        35.22 o                         
 -16   2   7       1340.60       1241.77        14.44 o                         
 -14   2   7      15198.26      16055.58       103.77 o                         
 -12   2   7        532.40        445.33        10.28 o                         
 -10   2   7       6103.15       5174.62        39.41 o                         
  -8   2   7       1241.03       1251.80        14.42 o                         
  -6   2   7       6674.10       6600.31        45.41 o                         
  -4   2   7         87.65        155.89         4.42 o                         
  -2   2   7       9205.89       9026.09        61.18 o                         
   0   2   7        492.64        463.25         7.67 o                         
   2   2   7       3703.76       3429.95        25.57 o                         
   4   2   7       3191.31       2999.30        22.08 o                         
   6   2   7       3759.42       3804.16        26.99 o                         
   8   2   7       1407.73       1392.53        20.10 o                         
  10   2   7        612.59        629.91        14.13 o                         
  12   2   7       1109.26       1080.83        22.92 o                         
  14   2   7        119.97        133.64        11.51 o                         
  16   2   7         21.15         30.16         8.97 o                         
  18   2   7        276.81        293.00        17.68 o                         
 -31   3   7          1.44         -2.95         6.05 o                         
 -29   3   7         23.08         33.69         6.88 o                         
 -27   3   7         21.61         16.72         5.01 o                         
 -25   3   7        832.40        859.60        16.20 o                         
 -23   3   7        478.20        455.90        12.68 o                         
 -21   3   7         23.58         19.14         4.47 o                         
 -19   3   7       2293.11       2170.36        20.69 o                         
 -17   3   7         26.73         27.89         3.44 o                         
 -15   3   7        192.18        193.45         7.74 o                         
 -13   3   7       1083.64       1154.15        14.55 o                         
 -11   3   7       1033.61        824.21        13.41 o                         
  -9   3   7       2922.33       2991.03        25.58 o                         
  -7   3   7       1902.33       1863.36        17.92 o                         
  -5   3   7       1064.22       1128.42        13.11 o                         
  -3   3   7        583.21        575.03         8.58 o                         
  -1   3   7        111.07        103.37         5.00 o                         
   1   3   7        579.17        515.16         8.15 o                         
   3   3   7       1083.14       1034.02        11.03 o                         
   5   3   7        283.47        287.78         6.58 o                         
   7   3   7          1.21          3.07         2.42 o                         
   9   3   7        707.72        686.37        12.76 o                         
  11   3   7        481.33        408.46        11.40 o                         
  13   3   7          1.23         -2.55         6.09 o                         
  15   3   7          4.12          1.15         6.97 o                         
  17   3   7        201.40        160.17        13.15 o                         
  19   3   7        375.72        394.22        22.28 o                         
 -30   4   7         65.41         69.12         9.84 o                         
 -28   4   7        145.25        188.79        11.04 o                         
 -26   4   7        291.10        295.11        11.61 o                         
 -24   4   7        597.07        636.33        15.95 o                         
 -22   4   7         68.08         76.48         7.16 o                         
 -20   4   7        417.74        374.12         9.78 o                         
 -18   4   7       1011.74        956.15        14.17 o                         
 -16   4   7       1685.37       1642.40        18.96 o                         
 -14   4   7       2224.21       2098.58        21.81 o                         
 -12   4   7       2617.68       2717.67        24.34 o                         
 -10   4   7       6017.28       6455.88        47.08 o                         
  -8   4   7       2554.22       2376.75        21.25 o                         
  -6   4   7        603.42        404.20         9.68 o                         
  -4   4   7       1105.58        923.23        11.31 o                         
  -2   4   7       5688.00       5708.32        40.98 o                         
   0   4   7       1224.04       1151.52        13.29 o                         
   2   4   7       1449.45       1331.04        13.80 o                         
   4   4   7       4561.25       4426.30        32.16 o                         
   6   4   7        761.43        702.81         9.79 o                         
   8   4   7       1063.31       1001.17        11.91 o                         
  10   4   7        483.73        494.69         9.43 o                         
  12   4   7        462.43        496.85        13.85 o                         
  14   4   7         53.22         55.16         7.00 o                         
  16   4   7        342.16        392.48        18.92 o                         
  18   4   7         92.93         78.81        13.01 o                         
 -29   5   7        165.35        166.34        11.21 o                         
 -27   5   7         80.42         72.31         8.57 o                         
 -25   5   7        598.34        552.38        15.35 o                         
 -23   5   7        186.22        219.30        10.14 o                         
 -21   5   7       2917.36       2957.99        32.82 o                         
 -19   5   7        471.01        459.01        11.84 o                         
 -17   5   7        195.87        212.43         8.11 o                         
 -15   5   7        102.51         93.67         5.65 o                         
 -13   5   7       1096.02       1042.92        14.77 o                         
 -11   5   7        624.60        668.07        12.93 o                         
  -9   5   7       6227.27       6334.11        48.76 o                         
  -7   5   7       2023.28       2069.31        21.05 o                         
  -5   5   7       7270.05       7641.14        53.80 o                         
  -3   5   7       6273.41       6363.99        44.17 o                         
  -1   5   7       4148.28       4154.63        31.28 o                         
   1   5   7       1292.83       1390.29        15.00 o                         
   3   5   7       1771.83       1783.03        18.08 o                         
   5   5   7        174.62        146.05         5.80 o                         
   7   5   7        678.70        663.76        10.74 o                         
   9   5   7        807.72        746.54        11.05 o                         
  11   5   7        451.38        463.83        11.49 o                         
  13   5   7        109.44        121.48         6.66 o                         
  15   5   7        404.79        441.80        12.95 o                         
  17   5   7         25.77         22.51         6.46 o                         
 -28   6   7         47.54         41.02         7.99 o                         
 -26   6   7         12.59          8.62         6.83 o                         
 -24   6   7          2.97          7.03         5.58 o                         
 -22   6   7          2.07         -0.15         4.82 o                         
 -20   6   7          5.34          2.60         5.24 o                         
 -18   6   7        373.81        324.16        10.90 o                         
 -16   6   7         22.41         18.46         4.53 o                         
 -14   6   7          7.03          8.25         3.97 o                         
 -12   6   7         57.58         57.82         5.21 o                         
 -10   6   7        247.89        289.81         9.21 o                         
  -8   6   7          0.03         -3.59         3.59 o                         
  -6   6   7        227.72        269.99        10.12 o                         
  -4   6   7        124.32        123.24         6.06 o                         
  -2   6   7          3.28         -2.82         2.82 o                         
   0   6   7        801.07        785.76        10.89 o                         
   2   6   7          2.09         -0.88         3.00 o                         
   4   6   7        213.32        206.90         7.69 o                         
   6   6   7        155.00        184.29         7.60 o                         
   8   6   7         17.57          3.16         4.08 o                         
  10   6   7         94.16        100.62         6.19 o                         
  12   6   7          0.20         -2.54         3.96 o                         
  14   6   7         47.55         30.08         5.79 o                         
  16   6   7         10.77          8.28         7.41 o                         
 -27   7   7        120.01        117.94        10.38 o                         
 -25   7   7        275.80        335.45        14.92 o                         
 -23   7   7         17.89         12.93         6.19 o                         
 -21   7   7        445.09        496.68        13.96 o                         
 -19   7   7        188.34        209.62         9.91 o                         
 -17   7   7        490.17        582.91        14.29 o                         
 -15   7   7        163.79        155.62         7.79 o                         
 -13   7   7       1211.89       1166.09        16.63 o                         
 -11   7   7         61.43         52.69         5.25 o                         
  -9   7   7       2540.35       2506.47        25.29 o                         
  -7   7   7        861.61        974.73        14.92 o                         
  -5   7   7       3117.25       3089.26        29.27 o                         
  -3   7   7        720.00        694.13        13.81 o                         
  -1   7   7       2605.04       2664.09        28.64 o                         
   1   7   7          4.38          2.95         3.38 o                         
   3   7   7       1384.61       1340.45        16.81 o                         
   5   7   7        327.55        349.73        13.18 o                         
   7   7   7        931.45       1002.16        18.36 o                         
   9   7   7         66.51         75.18         5.99 o                         
  11   7   7        335.28        318.31        10.67 o                         
  13   7   7         39.83         43.37         5.47 o                         
  15   7   7        165.77        167.54         8.72 o                         
 -26   8   7         31.66         37.48         8.46 o                         
 -24   8   7         86.64         80.77         8.78 o                         
 -22   8   7        114.30        104.65         9.28 o                         
 -20   8   7        390.43        378.70        12.17 o                         
 -18   8   7         85.31         82.63         7.11 o                         
 -16   8   7        404.94        430.49        13.30 o                         
 -14   8   7       1551.81       1565.16        21.62 o                         
 -12   8   7       1324.52       1291.49        18.03 o                         
 -10   8   7         71.93        100.67         6.38 o                         
  -8   8   7       1438.56       1502.29        18.75 o                         
  -6   8   7        214.99        212.05         7.92 o                         
  -4   8   7        305.07        324.18        11.14 o                         
  -2   8   7         11.24          4.27         4.11 o                         
   0   8   7        899.59        922.81        14.03 o                         
   2   8   7        827.14        818.43        15.04 o                         
   4   8   7        180.55        193.96         8.53 o                         
   6   8   7        208.25        237.09         9.65 o                         
   8   8   7        251.27        261.19        10.04 o                         
  10   8   7        286.86        287.71        11.02 o                         
  12   8   7        117.88        121.61         9.05 o                         
  14   8   7        143.64        136.73         9.47 o                         
 -25   9   7         10.38         12.91         7.06 o                         
 -23   9   7          0.01          1.16         6.50 o                         
 -21   9   7          1.07         -5.76         5.76 o                         
 -19   9   7         29.85         16.83         5.70 o                         
 -17   9   7          5.77         -0.03         5.01 o                         
 -15   9   7         23.44         24.18         5.27 o                         
 -13   9   7          2.20         10.41         4.83 o                         
 -11   9   7          1.29          5.92         4.65 o                         
  -9   9   7        139.38        124.71         7.81 o                         
  -7   9   7         56.55         54.63         6.35 o                         
  -5   9   7          3.78         -0.45         3.94 o                         
  -3   9   7         11.07          9.48         4.25 o                         
  -1   9   7        158.55        175.93         9.39 o                         
   1   9   7         31.23         31.52         4.74 o                         
   3   9   7         40.11         44.55         5.33 o                         
   5   9   7          0.14         -1.63         4.11 o                         
   7   9   7         10.63          0.62         4.68 o                         
   9   9   7         14.61          6.61         4.59 o                         
  11   9   7         55.14         43.46         7.37 o                         
 -22  10   7          3.27          3.97         8.72 o                         
 -20  10   7         80.73         54.01         9.66 o                         
 -18  10   7        165.50        183.90        11.87 o                         
 -16  10   7        159.73        170.87        10.62 o                         
 -14  10   7        402.84        391.18        11.67 o                         
 -12  10   7        493.67        517.58        13.42 o                         
 -10  10   7        292.29        288.06        11.57 o                         
  -8  10   7        230.27        209.97        10.17 o                         
  -6  10   7          1.96         -4.21         4.21 o                         
  -4  10   7         59.36         42.95         6.49 o                         
  -2  10   7        212.18        222.62         8.30 o                         
   0  10   7        287.34        319.06         9.13 o                         
   2  10   7         85.10         89.41         6.37 o                         
   4  10   7        398.00        393.30        14.34 o                         
   6  10   7        393.77        384.61        12.40 o                         
   8  10   7         13.44         12.52         5.69 o                         
  10  10   7         15.35         17.46         6.44 o                         
 -19  11   7        109.10         85.71        10.88 o                         
 -17  11   7         72.83         68.44         9.71 o                         
 -15  11   7        160.09        142.04        10.87 o                         
 -13  11   7         56.10         54.19         8.24 o                         
 -11  11   7        146.88        154.69        10.78 o                         
  -9  11   7         64.69         69.36         6.64 o                         
  -7  11   7        289.28        299.98        11.16 o                         
  -5  11   7         29.73         22.04         5.48 o                         
  -3  11   7        118.57        128.91         7.35 o                         
  -1  11   7         28.63         27.83         5.21 o                         
   1  11   7         90.59        100.89         6.99 o                         
   3  11   7         34.49         22.72         6.76 o                         
   5  11   7        138.30        151.62        10.01 o                         
   7  11   7         45.67         47.33         8.33 o                         
 -16  12   7         13.08         -2.42         8.94 o                         
 -14  12   7         18.58          7.49         8.32 o                         
 -12  12   7         32.06         18.58         7.76 o                         
 -10  12   7          0.61         -6.07         6.07 o                         
  -8  12   7          0.22          0.25         6.25 o                         
  -6  12   7         16.39         16.56         6.26 o                         
  -4  12   7          0.69         -5.80         5.80 o                         
  -2  12   7          5.28         17.18         6.10 o                         
   0  12   7         20.07         15.15         5.51 o                         
   2  12   7          2.05         -1.83         5.40 o                         
   4  12   7          0.16          2.37         7.36 o                         
  -7  13   7         74.59         74.69         8.85 o                         
  -5  13   7         15.73         11.62         7.40 o                         
 -32   0   8         37.73         10.35         9.73 o                         
 -30   0   8         70.22         40.10        10.00 o                         
 -28   0   8        171.57        127.76        12.64 o                         
 -26   0   8        167.94        182.84        13.67 o                         
 -24   0   8       2589.75       2782.63        51.15 o                         
 -22   0   8         12.16         29.47         7.67 o                         
 -20   0   8       5778.72       5505.38        64.46 o                         
 -18   0   8       2796.89       2993.28        40.63 o                         
 -16   0   8       5378.31       5144.11        57.47 o                         
 -14   0   8         12.86         25.57         5.32 o                         
 -12   0   8      17558.16      17005.79       167.16 o                         
 -10   0   8       9663.86      10799.07       111.26 o                         
  -8   0   8      25858.66      26792.89       508.54 o                         
  -6   0   8       6809.96       7432.36        72.68 o                         
  -4   0   8        769.91       1086.22        18.31 o                         
  -2   0   8       2214.22       2106.80        26.24 o                         
   0   0   8       9691.89       9864.81        80.60 o                         
   2   0   8        399.33        460.88         9.74 o                         
   4   0   8       1754.51       1786.15        24.82 o                         
   6   0   8       1502.41       1421.78        25.10 o                         
   8   0   8       4952.19       5072.86        86.42 o                         
  10   0   8        506.32        450.74        24.07 o                         
  12   0   8        666.64        681.62        30.45 o                         
  14   0   8        783.45        841.76        37.61 o                         
  16   0   8        640.39        637.74        36.22 o                         
  18   0   8         48.57         46.50        17.40 o                         
 -31   1   8        547.21        533.00        17.02 o                         
 -29   1   8        363.84        401.66        15.46 o                         
 -27   1   8         13.92         14.32         5.15 o                         
 -25   1   8         58.96         50.16         7.21 o                         
 -23   1   8        168.65        213.67         9.88 o                         
 -21   1   8        333.71        350.58        10.71 o                         
 -19   1   8          5.14         -2.59         3.50 o                         
 -17   1   8        767.85        813.47        12.37 o                         
 -15   1   8      10317.12      11519.06        78.05 o                         
 -13   1   8       3355.31       3353.43        29.81 o                         
 -11   1   8       1363.50       1326.26        15.65 o                         
  -9   1   8        622.42        656.84        10.05 o                         
  -7   1   8       2949.79       2788.42        24.14 o                         
  -5   1   8         33.76         64.48         3.59 o                         
  -3   1   8       4483.87       4600.41        34.20 o                         
  -1   1   8        977.31        870.73        10.43 o                         
   1   1   8       2933.07       2683.27        20.92 o                         
   3   1   8         32.29         25.05         2.64 o                         
   5   1   8        771.22        756.61         9.38 o                         
   7   1   8       1673.28       1629.51        18.78 o                         
   9   1   8         26.06         20.93         6.45 o                         
  11   1   8        178.96        175.38        13.75 o                         
  13   1   8        388.87        437.61        18.60 o                         
  15   1   8        397.94        389.44        22.81 o                         
  17   1   8         45.78         43.55        10.80 o                         
 -32   2   8         22.23         21.50         7.01 o                         
 -30   2   8         32.94         21.70         7.36 o                         
 -28   2   8          8.28         21.85         6.36 o                         
 -26   2   8        726.50        695.69        16.40 o                         
 -24   2   8        947.23        891.97        19.35 o                         
 -22   2   8         96.48        100.82         6.41 o                         
 -20   2   8       1175.38       1176.50        15.68 o                         
 -18   2   8          2.36          1.50         3.29 o                         
 -16   2   8       2204.32       2226.52        22.57 o                         
 -14   2   8        717.32        663.15        11.09 o                         
 -12   2   8      13088.67      12991.31        87.80 o                         
 -10   2   8       1839.85       1990.18        19.18 o                         
  -8   2   8       1806.95       1502.15        16.35 o                         
  -6   2   8        158.69        175.70         6.57 o                         
  -4   2   8        216.58        207.03         6.39 o                         
  -2   2   8       2337.75       2348.18        21.32 o                         
   0   2   8          7.42         17.05         2.78 o                         
   2   2   8         27.35         22.34         2.99 o                         
   4   2   8        912.94        889.71        10.33 o                         
   6   2   8        419.44        378.37         6.94 o                         
   8   2   8        267.16        270.29        10.37 o                         
  10   2   8        324.61        336.39        15.48 o                         
  12   2   8       1003.67       1027.89        24.29 o                         
  14   2   8          0.80         -7.01         7.01 o                         
  16   2   8         66.89         43.77         9.80 o                         
  18   2   8          9.46         15.91         9.13 o                         
 -31   3   8        286.88        274.29        13.19 o                         
 -29   3   8        608.36        646.15        18.48 o                         
 -27   3   8        497.79        552.88        14.01 o                         
 -25   3   8        734.07        761.50        16.09 o                         
 -23   3   8        122.42        153.62         8.64 o                         
 -21   3   8        677.83        639.25        13.98 o                         
 -19   3   8       2764.50       2839.89        25.03 o                         
 -17   3   8        739.57        754.79        12.38 o                         
 -15   3   8       1144.68       1048.54        14.08 o                         
 -13   3   8       3413.19       3271.47        29.55 o                         
 -11   3   8       8034.09       8946.51        62.34 o                         
  -9   3   8       5178.92       5379.67        39.87 o                         
  -7   3   8      18451.02      18880.22       121.96 o                         
  -5   3   8        481.31        412.54         9.73 o                         
  -3   3   8       3082.97       2891.25        26.47 o                         
  -1   3   8       2345.25       2246.79        22.78 o                         
   1   3   8       5696.89       5615.79        42.35 o                         
   3   3   8       1212.63       1179.85        13.49 o                         
   5   3   8        831.60        802.98        11.54 o                         
   7   3   8       2155.38       2106.83        19.30 o                         
   9   3   8       1206.27       1144.54        16.47 o                         
  11   3   8       1023.79        997.23        24.53 o                         
  13   3   8        775.95        782.70        23.68 o                         
  15   3   8         77.03         85.27        10.20 o                         
  17   3   8         23.83         32.73         9.34 o                         
 -30   4   8        209.05        198.09        10.84 o                         
 -28   4   8         18.68          3.84         6.28 o                         
 -26   4   8        243.86        249.50        10.86 o                         
 -24   4   8        220.63        199.50         9.97 o                         
 -22   4   8       2721.98       2774.62        31.54 o                         
 -20   4   8        320.45        337.66         9.82 o                         
 -18   4   8        844.55        837.03        14.16 o                         
 -16   4   8        225.84        230.44         8.14 o                         
 -14   4   8       2699.18       2864.23        26.11 o                         
 -12   4   8        309.15        324.10         8.02 o                         
 -10   4   8       5532.80       5620.73        42.99 o                         
  -8   4   8         36.54         39.39         4.21 o                         
  -6   4   8        250.02        257.49         7.70 o                         
  -4   4   8       2651.85       2855.71        24.70 o                         
  -2   4   8        686.86        605.54        10.40 o                         
   0   4   8       2125.20       2071.27        19.86 o                         
   2   4   8       4901.65       4902.72        37.06 o                         
   4   4   8        312.07        309.17         8.11 o                         
   6   4   8        638.27        656.04        10.85 o                         
   8   4   8         82.90         93.44         4.89 o                         
  10   4   8        228.96        235.87         7.75 o                         
  12   4   8         28.59         34.57         5.09 o                         
  14   4   8        150.98        162.89        11.91 o                         
  16   4   8         31.60         25.89         8.59 o                         
 -29   5   8         47.97         45.59         8.44 o                         
 -27   5   8         27.37         44.01         8.20 o                         
 -25   5   8        731.49        744.39        19.40 o                         
 -23   5   8        154.90        177.42         9.72 o                         
 -21   5   8        623.17        654.89        15.73 o                         
 -19   5   8          2.21         -3.92         3.92 o                         
 -17   5   8        451.68        480.39        11.74 o                         
 -15   5   8         12.18         14.87         4.09 o                         
 -13   5   8       2195.57       2282.59        23.70 o                         
 -11   5   8       1312.58       1300.70        15.89 o                         
  -9   5   8         50.51         52.84         4.38 o                         
  -7   5   8        549.80        533.26        12.79 o                         
  -5   5   8       2992.59       2985.53        26.26 o                         
  -3   5   8        506.64        466.21         9.77 o                         
  -1   5   8         26.15         15.74         3.72 o                         
   1   5   8        155.99        164.78         6.30 o                         
   3   5   8       2180.17       2136.82        19.62 o                         
   5   5   8        771.64        714.47        10.62 o                         
   7   5   8        781.76        717.70        11.42 o                         
   9   5   8         27.36         20.09         3.75 o                         
  11   5   8        136.26        147.57         7.11 o                         
  13   5   8          1.16          0.97         4.72 o                         
  15   5   8         41.74         45.64         7.76 o                         
 -28   6   8         80.09         74.00         9.38 o                         
 -26   6   8        971.40       1023.58        25.39 o                         
 -24   6   8        297.91        300.58        10.12 o                         
 -22   6   8        555.70        573.07        15.48 o                         
 -20   6   8        580.50        589.52        17.06 o                         
 -18   6   8       2618.29       2538.93        28.53 o                         
 -16   6   8        299.37        323.25        10.26 o                         
 -14   6   8       1971.35       1998.86        22.29 o                         
 -12   6   8         17.77         14.16         4.45 o                         
 -10   6   8       1935.33       1981.46        23.48 o                         
  -8   6   8        225.37        225.54         7.73 o                         
  -6   6   8       5682.31       5763.16        45.59 o                         
  -4   6   8       4120.26       4117.74        32.76 o                         
  -2   6   8       3566.88       3550.31        29.99 o                         
   0   6   8        630.36        660.54        13.05 o                         
   2   6   8       1939.86       2026.81        21.48 o                         
   4   6   8        109.33        140.40         6.51 o                         
   6   6   8       2583.30       2545.38        28.37 o                         
   8   6   8        207.31        242.47         8.17 o                         
  10   6   8        646.05        655.53        12.15 o                         
  12   6   8         94.36        100.86         7.84 o                         
  14   6   8        323.10        337.69        13.02 o                         
 -27   7   8         38.73         26.87         8.15 o                         
 -25   7   8         23.29         25.67         6.68 o                         
 -23   7   8        119.66        100.02         8.56 o                         
 -21   7   8          3.62         -4.72         4.72 o                         
 -19   7   8        140.48        143.34         8.34 o                         
 -17   7   8          4.70          1.76         4.67 o                         
 -15   7   8          2.72          1.75         4.72 o                         
 -13   7   8        695.71        666.85        20.23 o                         
 -11   7   8        325.83        304.43        10.01 o                         
  -9   7   8        275.77        291.46        11.07 o                         
  -7   7   8         45.89         47.62         5.39 o                         
  -5   7   8       2111.14       2138.77        23.02 o                         
  -3   7   8        634.47        645.75        13.99 o                         
  -1   7   8        418.00        362.33         9.35 o                         
   1   7   8        114.45        106.20         6.83 o                         
   3   7   8        362.95        352.27        10.22 o                         
   5   7   8         81.05         92.66         6.52 o                         
   7   7   8         28.17         16.95         4.57 o                         
   9   7   8        282.86        272.44         9.95 o                         
  11   7   8         94.04         86.46         6.27 o                         
  13   7   8         61.69         56.71         7.34 o                         
 -26   8   8         57.73         54.79         8.06 o                         
 -24   8   8          2.89          8.05         6.52 o                         
 -22   8   8        151.66        155.50        10.79 o                         
 -20   8   8         98.37        106.94         8.11 o                         
 -18   8   8        178.18        193.86         9.55 o                         
 -16   8   8          1.11          1.37         5.07 o                         
 -14   8   8        116.76        131.08         8.43 o                         
 -12   8   8         25.46         13.94         4.97 o                         
 -10   8   8        400.55        419.11        11.97 o                         
  -8   8   8          1.32         16.43         4.87 o                         
  -6   8   8        919.28        941.21        22.34 o                         
  -4   8   8        212.26        223.99         9.45 o                         
  -2   8   8        321.12        349.78        12.08 o                         
   0   8   8        935.40        920.10        15.96 o                         
   2   8   8        894.67        863.31        14.59 o                         
   4   8   8        199.30        172.67         8.49 o                         
   6   8   8         95.86         85.71         6.92 o                         
   8   8   8         16.44         12.15         4.95 o                         
  10   8   8        132.95        119.18         8.65 o                         
  12   8   8         25.77         10.10         5.57 o                         
 -25   9   8         30.07         35.30         8.12 o                         
 -23   9   8         63.91         61.87         8.57 o                         
 -21   9   8         17.57         16.79         6.52 o                         
 -19   9   8        213.51        243.70        12.22 o                         
 -17   9   8        375.30        359.38        12.89 o                         
 -15   9   8        172.99        212.16        10.05 o                         
 -13   9   8       1215.33       1204.36        19.34 o                         
 -11   9   8        597.84        649.46        15.57 o                         
  -9   9   8       1093.85       1068.14        20.02 o                         
  -7   9   8        115.50        131.83         8.37 o                         
  -5   9   8          8.15          7.14         5.09 o                         
  -3   9   8         55.47         50.80         5.96 o                         
  -1   9   8        872.90        892.71        19.20 o                         
   1   9   8        661.74        666.98        14.07 o                         
   3   9   8        178.62        182.32         7.34 o                         
   5   9   8        321.90        329.56        11.93 o                         
   7   9   8        371.71        370.39        13.30 o                         
   9   9   8         63.14         74.63         7.94 o                         
  11   9   8          1.60          1.37         6.64 o                         
 -22  10   8          4.00         -2.84         6.86 o                         
 -20  10   8         94.50         82.12         7.83 o                         
 -18  10   8        122.49        105.54         8.58 o                         
 -16  10   8         39.05         35.21         6.78 o                         
 -14  10   8         10.12          4.55         5.21 o                         
 -12  10   8        252.48        231.36        10.15 o                         
 -10  10   8          9.39         11.71         5.52 o                         
  -8  10   8         47.33         38.53         6.04 o                         
  -6  10   8         22.78         14.49         5.40 o                         
  -4  10   8         72.39         80.01         6.64 o                         
  -2  10   8         19.74         15.13         5.16 o                         
   0  10   8         33.16         40.94         6.36 o                         
   2  10   8         48.45         49.72         6.93 o                         
   4  10   8         38.94         38.07         5.89 o                         
   6  10   8         66.94         46.37         7.20 o                         
   8  10   8         95.92         90.40        10.17 o                         
 -19  11   8         14.22          6.04         8.66 o                         
 -17  11   8         65.58         59.83        10.14 o                         
 -15  11   8        122.28        123.01        11.08 o                         
 -13  11   8         81.68         79.56         7.69 o                         
 -11  11   8         41.12         48.15         6.87 o                         
  -9  11   8          1.75         -4.75         4.75 o                         
  -7  11   8         57.07         67.12         7.87 o                         
  -5  11   8        110.05        110.80         8.84 o                         
  -3  11   8          1.75         -1.99         5.67 o                         
  -1  11   8         22.07          2.64         5.58 o                         
   1  11   8          1.66         -4.39         4.39 o                         
   3  11   8          2.45          4.25         6.59 o                         
   5  11   8         84.55         71.60         9.59 o                         
 -14  12   8         54.66         41.17         9.52 o                         
 -12  12   8         78.17         74.51         9.44 o                         
 -10  12   8          5.34         -3.96         6.21 o                         
  -8  12   8        157.30        162.78        11.57 o                         
  -6  12   8         95.16        102.64         8.68 o                         
  -4  12   8        111.01        120.68         8.56 o                         
  -2  12   8        118.35        104.36        10.35 o                         
   0  12   8        160.20        147.20        10.46 o                         
 -31   1   9         39.04         39.51         7.84 o                         
 -29   1   9        164.32        173.34        10.49 o                         
 -27   1   9         68.32         57.33         6.74 o                         
 -25   1   9        212.25        213.50        10.00 o                         
 -23   1   9        174.74        212.95         9.74 o                         
 -21   1   9       2770.44       2825.24        29.12 o                         
 -19   1   9       2041.20       2063.81        22.81 o                         
 -17   1   9      10586.55      10969.19        79.52 o                         
 -15   1   9        135.65        133.00         6.21 o                         
 -13   1   9      16103.30      16394.43       107.04 o                         
 -11   1   9        267.26        253.44         7.56 o                         
  -9   1   9       7580.86       7166.47        52.69 o                         
  -7   1   9       1305.55       1217.73        13.70 o                         
  -5   1   9       6432.58       6259.11        44.00 o                         
  -3   1   9       2011.77       1835.01        18.15 o                         
  -1   1   9       5174.25       4865.52        33.47 o                         
   1   1   9         45.62         43.35         3.13 o                         
   3   1   9       8664.41       8362.63        52.90 o                         
   5   1   9         61.69         65.43         3.76 o                         
   7   1   9        977.15        984.24        14.68 o                         
   9   1   9       2189.21       2153.30        36.22 o                         
  11   1   9        104.58        117.53        12.50 o                         
  13   1   9        434.25        468.07        21.90 o                         
  15   1   9       1009.73       1012.82        31.07 o                         
 -32   2   9         36.37         24.28         7.43 o                         
 -30   2   9        387.52        395.15        14.79 o                         
 -28   2   9        888.17        914.33        20.71 o                         
 -26   2   9        843.17        848.53        18.90 o                         
 -24   2   9        976.96        978.67        17.66 o                         
 -22   2   9        261.53        232.19         8.74 o                         
 -20   2   9        407.51        418.06        11.55 o                         
 -18   2   9        705.13        697.81        12.64 o                         
 -16   2   9       1222.60       1025.34        14.33 o                         
 -14   2   9       1011.85        950.55        15.08 o                         
 -12   2   9      10157.06      10620.00        72.92 o                         
 -10   2   9        290.95        240.54         8.26 o                         
  -8   2   9       2032.71       1885.03        19.25 o                         
  -6   2   9        602.15        519.28        10.38 o                         
  -4   2   9      11847.80      11923.69        80.32 o                         
  -2   2   9        520.41        473.42         9.11 o                         
   0   2   9       2605.97       2731.57        23.39 o                         
   2   2   9       3667.19       3624.51        28.78 o                         
   4   2   9       1630.93       1646.04        16.57 o                         
   6   2   9         10.36          8.91         3.04 o                         
   8   2   9       1577.87       1558.05        21.56 o                         
  10   2   9        197.47        181.46        11.82 o                         
  12   2   9         54.62         68.03         9.78 o                         
  14   2   9        435.73        462.74        22.28 o                         
  16   2   9        170.46        160.00        14.97 o                         
 -31   3   9         28.80         19.52         7.35 o                         
 -29   3   9          5.93         11.01         6.41 o                         
 -27   3   9          2.06          5.92         4.98 o                         
 -25   3   9        682.79        717.73        16.72 o                         
 -23   3   9         52.93         49.99         5.89 o                         
 -21   3   9          3.05         92.24         5.61 o                         
 -19   3   9       1106.70       1067.57        15.24 o                         
 -17   3   9       1101.80       1059.20        15.07 o                         
 -15   3   9        946.54        956.96        15.58 o                         
 -13   3   9       2063.04       1936.73        21.27 o                         
 -11   3   9         21.95          8.31         3.32 o                         
  -9   3   9       1958.46       2016.06        19.80 o                         
  -7   3   9         56.93         80.10         4.20 o                         
  -5   3   9         77.85         83.86         4.25 o                         
  -3   3   9         11.50         23.84         3.47 o                         
  -1   3   9        361.69        301.50         8.27 o                         
   1   3   9       2552.83       2528.69        22.63 o                         
   3   3   9        527.19        654.06        10.82 o                         
   5   3   9         14.64         12.77         3.30 o                         
   7   3   9         19.42         14.93         3.70 o                         
   9   3   9         32.68         34.70         5.11 o                         
  11   3   9         46.23         39.92         7.35 o                         
  13   3   9         37.78         26.46         7.83 o                         
  15   3   9          0.02         33.97         8.29 o                         
 -30   4   9        326.59        348.70        14.50 o                         
 -28   4   9        169.53        159.41        10.98 o                         
 -26   4   9        355.57        343.27        13.36 o                         
 -24   4   9        470.12        513.46        15.25 o                         
 -22   4   9       1383.16       1358.77        19.75 o                         
 -20   4   9         11.29         16.39         4.41 o                         
 -18   4   9       1438.00       1318.95        17.49 o                         
 -16   4   9        786.19        738.66        13.46 o                         
 -14   4   9        364.76        350.01         9.31 o                         
 -12   4   9        275.34        285.88         8.40 o                         
 -10   4   9       6517.57       6187.73        48.05 o                         
  -8   4   9       5942.51       6113.63        47.58 o                         
  -6   4   9        638.97        569.62        10.91 o                         
  -4   4   9       1339.91       1289.44        16.58 o                         
  -2   4   9       1386.58       1355.93        16.63 o                         
   0   4   9        575.69        567.49        11.13 o                         
   2   4   9        989.15        892.08        13.15 o                         
   4   4   9       1035.94       1029.01        13.98 o                         
   6   4   9        851.71        846.36        12.82 o                         
   8   4   9        869.22        904.45        13.07 o                         
  10   4   9        482.50        463.12        13.00 o                         
  12   4   9        136.57        162.02        11.34 o                         
  14   4   9         55.98         56.54        11.53 o                         
 -29   5   9         13.72          8.80         7.45 o                         
 -27   5   9        289.67        323.07        14.83 o                         
 -25   5   9        226.63        204.49        10.87 o                         
 -23   5   9       1791.98       1716.72        23.52 o                         
 -21   5   9         38.88         46.72         6.11 o                         
 -19   5   9        877.03        897.84        16.18 o                         
 -17   5   9        165.83        152.95         7.65 o                         
 -15   5   9       2037.20       2042.57        23.25 o                         
 -13   5   9         29.16         25.88         3.99 o                         
 -11   5   9       3591.32       3646.54        34.08 o                         
  -9   5   9        827.23        876.57        14.37 o                         
  -7   5   9       1627.53       1616.14        18.85 o                         
  -5   5   9        678.95        657.34        11.69 o                         
  -3   5   9       4028.25       3969.87        34.74 o                         
  -1   5   9         42.53         42.88         4.82 o                         
   1   5   9       1245.68       1267.78        16.43 o                         
   3   5   9        160.47        164.85         6.87 o                         
   5   5   9       2133.92       1979.10        21.67 o                         
   7   5   9        423.41        427.59         9.13 o                         
   9   5   9        329.78        365.62        12.83 o                         
  11   5   9        249.33        261.55        10.36 o                         
  13   5   9        164.08        165.57        10.27 o                         
 -28   6   9         33.88         16.19         7.76 o                         
 -26   6   9         21.20         23.20         7.50 o                         
 -24   6   9         33.61         25.08         5.71 o                         
 -22   6   9         37.13         26.47         5.23 o                         
 -20   6   9         55.25         59.96         6.45 o                         
 -18   6   9         17.57         22.35         5.12 o                         
 -16   6   9        262.20        261.86         9.59 o                         
 -14   6   9         44.07         50.37         5.37 o                         
 -12   6   9        100.86        128.49         7.00 o                         
 -10   6   9         82.73         65.02         6.35 o                         
  -8   6   9        703.53        685.12        15.59 o                         
  -6   6   9        165.36        200.40         7.84 o                         
  -4   6   9        214.42        192.53         7.34 o                         
  -2   6   9        436.41        433.51        11.48 o                         
   0   6   9        405.41        458.42        12.12 o                         
   2   6   9         61.29         51.17         5.83 o                         
   4   6   9          1.46         -3.69         3.96 o                         
   6   6   9         62.37         46.02         4.74 o                         
   8   6   9          1.90         -0.36         3.61 o                         
  10   6   9          2.44         -3.39         3.79 o                         
  12   6   9         15.71         11.91         5.32 o                         
 -27   7   9        167.72        167.69        12.21 o                         
 -25   7   9         36.32         49.31         7.84 o                         
 -23   7   9        429.40        458.22        15.71 o                         
 -21   7   9        110.83        119.60         8.13 o                         
 -19   7   9        823.62        801.98        19.19 o                         
 -17   7   9       1015.86        938.52        20.49 o                         
 -15   7   9        838.03        859.71        21.47 o                         
 -13   7   9         32.54         19.10         5.06 o                         
 -11   7   9        789.32        859.26        18.63 o                         
  -9   7   9         17.48          9.24         4.41 o                         
  -7   7   9        118.56        102.96         6.24 o                         
  -5   7   9        470.78        463.98        13.91 o                         
  -3   7   9       2607.84       2506.94        25.98 o                         
  -1   7   9        534.35        527.43        12.76 o                         
   1   7   9       3909.82       3794.49        37.75 o                         
   3   7   9         51.04         57.92         5.39 o                         
   5   7   9        222.95        245.01         9.17 o                         
   7   7   9          3.70          0.08         3.98 o                         
   9   7   9        129.12        124.16         7.20 o                         
  11   7   9         45.08         39.35         5.97 o                         
 -26   8   9         15.47          8.98         6.90 o                         
 -24   8   9        214.55        212.49        12.16 o                         
 -22   8   9        231.28        212.95        11.79 o                         
 -20   8   9         56.03         62.52         7.56 o                         
 -18   8   9        200.60        176.58         9.18 o                         
 -16   8   9        165.19        202.06        10.24 o                         
 -14   8   9        486.75        508.92        14.70 o                         
 -12   8   9        817.54        812.63        17.99 o                         
 -10   8   9       1244.84       1227.09        18.97 o                         
  -8   8   9        408.27        450.47        16.14 o                         
  -6   8   9        865.02        884.06        21.97 o                         
  -4   8   9        313.36        371.19        10.85 o                         
  -2   8   9        295.73        339.67        10.11 o                         
   0   8   9          5.40         -0.54         4.66 o                         
   2   8   9        223.32        270.59        10.00 o                         
   4   8   9        697.57        712.48        14.88 o                         
   6   8   9        432.93        426.04        12.66 o                         
   8   8   9        180.71        187.76         9.18 o                         
  10   8   9         71.28         81.15         7.35 o                         
 -25   9   9         14.57         15.87         7.26 o                         
 -23   9   9         60.01         48.90         8.53 o                         
 -21   9   9         45.74         42.24         8.13 o                         
 -19   9   9          0.76         -2.51         5.80 o                         
 -17   9   9         42.11         37.73         7.18 o                         
 -15   9   9          7.70          4.49         5.22 o                         
 -13   9   9         19.21         25.13         5.80 o                         
 -11   9   9          3.93         -4.17         4.87 o                         
  -9   9   9        212.36        236.44        11.05 o                         
  -7   9   9         35.41         32.43         6.21 o                         
  -5   9   9         75.66         70.85         6.02 o                         
  -3   9   9         26.47         27.32         5.14 o                         
  -1   9   9         54.74         52.54         5.43 o                         
   1   9   9        394.44        343.55        12.03 o                         
   3   9   9          7.36         12.73         5.92 o                         
   5   9   9         44.59         39.10         6.24 o                         
   7   9   9          0.06         -3.77         5.24 o                         
   9   9   9          5.95          5.98         6.35 o                         
 -22  10   9         12.73         12.73         7.03 o                         
 -20  10   9         17.46         31.28         7.08 o                         
 -18  10   9        166.44        152.04        11.31 o                         
 -16  10   9        250.87        267.64        13.16 o                         
 -14  10   9        144.18        140.30         9.75 o                         
 -12  10   9        355.84        373.55        14.02 o                         
 -10  10   9        543.13        564.93        18.14 o                         
  -8  10   9        243.56        282.16        12.34 o                         
  -6  10   9        289.47        305.88        11.99 o                         
  -4  10   9         86.29         85.73         7.54 o                         
  -2  10   9         19.34         32.13         5.74 o                         
   0  10   9         74.38         75.29         6.63 o                         
   2  10   9         91.50         96.43         9.04 o                         
   4  10   9         20.07         21.86         6.99 o                         
   6  10   9         30.91         21.84         6.19 o                         
 -19  11   9         15.82          6.38         8.85 o                         
 -17  11   9         89.39         73.04         8.79 o                         
 -15  11   9        140.05        143.13        10.78 o                         
 -13  11   9        322.94        338.16        15.73 o                         
 -11  11   9         18.03         14.45         7.05 o                         
  -9  11   9          2.44          3.76         6.74 o                         
  -7  11   9         34.67         28.78         7.27 o                         
  -5  11   9        196.84        221.70        12.50 o                         
  -3  11   9         85.49        109.75         8.50 o                         
  -1  11   9        328.45        336.63        13.52 o                         
   1  11   9         56.89         53.27         6.85 o                         
   3  11   9        112.61        116.31        10.95 o                         
 -14  12   9         13.01          7.09         8.75 o                         
 -12  12   9         46.80         33.25         7.75 o                         
 -10  12   9          5.47         -0.16         6.78 o                         
  -8  12   9          5.64         -6.93         6.93 o                         
  -6  12   9          1.54          1.47         6.23 o                         
  -4  12   9          8.47          6.10         6.24 o                         
  -2  12   9         11.69          6.67         6.12 o                         
 -32   0  10        752.97        686.97        28.35 o                         
 -30   0  10        568.40        642.14        25.89 o                         
 -28   0  10         66.54        109.00        12.51 o                         
 -26   0  10        267.61        229.62        15.79 o                         
 -24   0  10         25.13         28.14         7.93 o                         
 -22   0  10        355.42        357.25        16.63 o                         
 -20   0  10       2326.49       2209.70        35.67 o                         
 -18   0  10       6734.97       7114.67        77.17 o                         
 -16   0  10       1935.07       1987.77        30.93 o                         
 -14   0  10      11922.32      11894.39       115.35 o                         
 -12   0  10        199.45        238.56        12.39 o                         
 -10   0  10      15736.48      15809.50       146.03 o                         
  -8   0  10       3181.18       2933.11        37.03 o                         
  -6   0  10      10227.63      10170.56       102.03 o                         
  -4   0  10        296.14        280.95        11.11 o                         
  -2   0  10      13441.25      13643.90       117.44 o                         
   0   0  10         94.50        107.50         6.17 o                         
   2   0  10       5927.87       6201.42        61.02 o                         
   4   0  10       1504.35       1528.86        20.23 o                         
   6   0  10        150.75        143.43         9.46 o                         
   8   0  10        381.75        374.44        22.57 o                         
  10   0  10       1630.49       1684.62        47.93 o                         
  12   0  10         89.95        110.02        17.60 o                         
  14   0  10        740.62        660.21        41.19 o                         
 -33   1  10          0.74         10.91        13.65 o                         
 -31   1  10         13.40          7.45         7.41 o                         
 -29   1  10        100.24        113.74         9.68 o                         
 -27   1  10        150.15        166.69         9.46 o                         
 -25   1  10        105.35         80.76         7.19 o                         
 -23   1  10        119.32        145.63         8.00 o                         
 -21   1  10        955.88        963.92        16.08 o                         
 -19   1  10       1755.71       1702.43        21.08 o                         
 -17   1  10       1570.56       1522.90        19.49 o                         
 -15   1  10         30.68         29.82         4.63 o                         
 -13   1  10        477.51        478.97        13.37 o                         
 -11   1  10        166.52        166.67         6.53 o                         
  -9   1  10       1112.52       1004.23        13.61 o                         
  -7   1  10        169.25        133.33         5.31 o                         
  -5   1  10       3295.57       3420.94        28.68 o                         
  -3   1  10        309.43        246.58         7.09 o                         
  -1   1  10        298.65        259.17         6.75 o                         
   1   1  10        575.38        548.28         8.50 o                         
   3   1  10       3933.54       3775.94        27.41 o                         
   5   1  10         74.72         59.88         4.41 o                         
   7   1  10        106.55         87.39         5.71 o                         
   9   1  10        371.39        361.10        16.83 o                         
  11   1  10        443.39        405.18        18.66 o                         
  13   1  10         82.87        110.37        12.64 o                         
  15   1  10         69.96         64.00        11.88 o                         
 -32   2  10          0.43          2.14         6.82 o                         
 -30   2  10         87.79         74.36         8.64 o                         
 -28   2  10          9.60          8.57         6.47 o                         
 -26   2  10        217.20        214.95         9.50 o                         
 -24   2  10          7.58          2.58         3.67 o                         
 -22   2  10        783.80        813.42        15.75 o                         
 -20   2  10        189.27        187.38         7.78 o                         
 -18   2  10        346.88        365.74        10.19 o                         
 -16   2  10        181.98        181.66         8.46 o                         
 -14   2  10       9833.40       9985.61        69.43 o                         
 -12   2  10        235.55        254.84         9.48 o                         
 -10   2  10       7626.50       7998.15        56.89 o                         
  -8   2  10          5.25          3.44         2.95 o                         
  -6   2  10       2735.48       2501.06        23.66 o                         
  -4   2  10        239.61        189.88         6.27 o                         
  -2   2  10       7031.39       6848.76        49.87 o                         
   0   2  10        370.80        332.27         8.47 o                         
   2   2  10         48.99         53.54         4.28 o                         
   4   2  10        635.23        567.20        10.90 o                         
   6   2  10        406.24        448.36         9.32 o                         
   8   2  10        231.91        268.47        14.64 o                         
  10   2  10         46.32         45.31        10.69 o                         
  12   2  10          2.08          3.64         7.25 o                         
  14   2  10        335.00        297.07        17.64 o                         
 -31   3  10         28.00         26.34         7.22 o                         
 -29   3  10        171.82        174.80        13.21 o                         
 -27   3  10        814.88        855.49        25.58 o                         
 -25   3  10        989.32        999.55        18.38 o                         
 -23   3  10       1890.81       1826.96        21.85 o                         
 -21   3  10        791.24        769.96        15.04 o                         
 -19   3  10        191.13        207.81         8.32 o                         
 -17   3  10        210.35        228.68         8.41 o                         
 -15   3  10       4492.34       4344.65        37.30 o                         
 -13   3  10       4414.04       4477.11        37.06 o                         
 -11   3  10       1521.11       1483.75        16.95 o                         
  -9   3  10       4920.49       4902.90        39.27 o                         
  -7   3  10       2306.42       2053.99        20.81 o                         
  -5   3  10        391.93        422.38        12.00 o                         
  -3   3  10       1779.22       1713.72        19.06 o                         
  -1   3  10       5060.54       5021.83        39.50 o                         
   1   3  10         21.42         18.08         3.81 o                         
   3   3  10       1810.29       1778.47        19.44 o                         
   5   3  10       1704.54       1654.96        18.26 o                         
   7   3  10       1660.58       1548.83        20.52 o                         
   9   3  10        664.91        673.21        16.26 o                         
  11   3  10        162.40        215.97        16.18 o                         
  13   3  10        101.57        120.27        14.36 o                         
 -30   4  10          0.99         -7.31         7.31 o                         
 -28   4  10        330.69        319.76        15.85 o                         
 -26   4  10          9.25         16.48         6.30 o                         
 -24   4  10        347.58        361.29        12.41 o                         
 -22   4  10         88.22         91.57         7.03 o                         
 -20   4  10        463.77        458.04        11.75 o                         
 -18   4  10         71.97         63.00         5.53 o                         
 -16   4  10        684.51        778.53        14.18 o                         
 -14   4  10        480.66        476.09        14.85 o                         
 -12   4  10       3323.70       3177.31        30.20 o                         
 -10   4  10       1446.66       1309.31        17.44 o                         
  -8   4  10        796.65        798.80        13.65 o                         
  -6   4  10         45.79         42.50         4.62 o                         
  -4   4  10       6137.14       6086.76        50.14 o                         
  -2   4  10        280.33        312.09         9.77 o                         
   0   4  10        114.74        137.51         6.56 o                         
   2   4  10         14.57         14.38         4.01 o                         
   4   4  10        406.71        429.98        11.22 o                         
   6   4  10        222.35        247.26         8.42 o                         
   8   4  10        196.30        196.99         8.08 o                         
  10   4  10         76.14         90.74         8.47 o                         
  12   4  10         85.13        101.43         9.14 o                         
 -29   5  10        203.27        209.67        13.15 o                         
 -27   5  10        217.04        235.40        14.00 o                         
 -25   5  10          9.39          1.49         4.73 o                         
 -23   5  10        366.00        360.97        11.68 o                         
 -21   5  10         57.60         54.88         6.31 o                         
 -19   5  10        493.12        473.88        15.03 o                         
 -17   5  10          1.94          6.46         4.51 o                         
 -15   5  10        647.66        688.45        17.97 o                         
 -13   5  10        991.24       1005.40        15.34 o                         
 -11   5  10       1224.94       1128.64        17.06 o                         
  -9   5  10       1744.64       1691.36        20.97 o                         
  -7   5  10       1709.81       1728.38        20.71 o                         
  -5   5  10        106.09        104.47         5.80 o                         
  -3   5  10        659.15        550.09        13.89 o                         
  -1   5  10        102.69        114.51         6.77 o                         
   1   5  10          4.84         -3.92         3.92 o                         
   3   5  10        142.94        148.34         7.85 o                         
   5   5  10        408.41        416.42        10.93 o                         
   7   5  10        100.73        101.08         6.17 o                         
   9   5  10         89.68         81.94         6.73 o                         
  11   5  10        118.76        120.49         7.48 o                         
  13   5  10        145.44        131.04         9.62 o                         
 -28   6  10        453.35        415.98        17.39 o                         
 -26   6  10         46.92         68.47         6.86 o                         
 -24   6  10        330.00        363.37        13.31 o                         
 -22   6  10        661.39        613.42        15.57 o                         
 -20   6  10        682.74        747.52        17.48 o                         
 -18   6  10        195.52        223.48        10.00 o                         
 -16   6  10       2197.69       2104.03        24.94 o                         
 -14   6  10        446.54        450.00        12.93 o                         
 -12   6  10        991.22       1074.70        17.35 o                         
 -10   6  10          9.51          4.59         4.38 o                         
  -8   6  10       5598.69       5630.62        48.91 o                         
  -6   6  10          9.17         12.30         4.33 o                         
  -4   6  10        102.37        125.34         6.99 o                         
  -2   6  10        687.98        718.33        15.09 o                         
   0   6  10       4638.08       4653.36        44.07 o                         
   2   6  10        605.87        619.49        14.27 o                         
   4   6  10       1072.93       1097.84        16.81 o                         
   6   6  10        318.78        387.93        12.00 o                         
   8   6  10        140.85        136.36         6.96 o                         
  10   6  10         23.82         26.46         5.95 o                         
  12   6  10        302.75        309.62        16.26 o                         
 -27   7  10         14.62          1.74         7.59 o                         
 -25   7  10         16.77         11.57         6.92 o                         
 -23   7  10         22.32         18.45         6.57 o                         
 -21   7  10         82.56         68.48         6.72 o                         
 -19   7  10         53.39         39.83         5.69 o                         
 -17   7  10        415.27        417.54        14.32 o                         
 -15   7  10          5.97          0.79         4.64 o                         
 -13   7  10        456.63        486.86        16.03 o                         
 -11   7  10        644.69        539.73        14.42 o                         
  -9   7  10       1225.40       1261.27        20.39 o                         
  -7   7  10        297.44        306.23        11.40 o                         
  -5   7  10         49.51         58.91         5.74 o                         
  -3   7  10         42.64         39.27         6.22 o                         
  -1   7  10         25.32         24.33         5.90 o                         
   1   7  10          7.72          5.54         4.98 o                         
   3   7  10        141.87        160.49         8.69 o                         
   5   7  10        515.81        502.48        13.94 o                         
   7   7  10        166.55        171.53         9.21 o                         
   9   7  10         21.91         22.54         5.82 o                         
 -26   8  10          1.34         -3.57         6.66 o                         
 -24   8  10         68.22         70.05         8.73 o                         
 -22   8  10         82.11         98.10         9.76 o                         
 -20   8  10        115.60        121.01         9.08 o                         
 -18   8  10        158.38        170.24         9.29 o                         
 -16   8  10        492.29        483.34        14.53 o                         
 -14   8  10         44.63         55.07         6.99 o                         
 -12   8  10        487.76        463.65        13.72 o                         
 -10   8  10          1.76         -3.63         4.31 o                         
  -8   8  10        103.19         82.00         6.05 o                         
  -6   8  10        149.42        133.59         9.23 o                         
  -4   8  10        910.02        882.04        15.84 o                         
  -2   8  10        129.48        126.74         7.52 o                         
   0   8  10        132.50        136.47         8.72 o                         
   2   8  10        126.95        114.01         8.34 o                         
   4   8  10        476.81        448.11        16.36 o                         
   6   8  10         77.02         87.08         7.83 o                         
   8   8  10         34.41         25.38         6.83 o                         
 -23   9  10         96.64         82.19         9.84 o                         
 -21   9  10        229.76        216.32        13.34 o                         
 -19   9  10         94.36        110.22         9.68 o                         
 -17   9  10        168.83        187.10        10.39 o                         
 -15   9  10        456.20        457.28        14.95 o                         
 -13   9  10        346.94        367.76        12.82 o                         
 -11   9  10         87.61         84.40         7.06 o                         
  -9   9  10        256.89        254.64        10.15 o                         
  -7   9  10       1381.74       1315.54        19.92 o                         
  -5   9  10        759.90        800.68        17.27 o                         
  -3   9  10        497.61        525.63        13.58 o                         
  -1   9  10        107.01         99.27         8.15 o                         
   1   9  10        109.61        105.16         8.38 o                         
   3   9  10          4.65          6.62         6.87 o                         
   5   9  10         28.57         39.50         8.36 o                         
   7   9  10         42.60         27.99         8.07 o                         
 -22  10  10         15.87          6.24         8.40 o                         
 -20  10  10         10.66         -2.12         7.58 o                         
 -18  10  10         27.04         26.54         7.79 o                         
 -16  10  10         10.64         -6.11         6.11 o                         
 -14  10  10        154.34        145.61        10.24 o                         
 -12  10  10        140.95        132.22         9.91 o                         
 -10  10  10        174.93        193.53        10.52 o                         
  -8  10  10         33.75         29.51         6.80 o                         
  -6  10  10         32.45         19.97         6.24 o                         
  -4  10  10         97.85        103.87         8.32 o                         
  -2  10  10        219.50        244.05         9.63 o                         
   0  10  10          6.87         -0.70         5.73 o                         
   2  10  10         25.91         19.94         7.09 o                         
   4  10  10         15.55          8.91         6.68 o                         
 -17  11  10          2.27         -4.82         7.11 o                         
 -15  11  10          0.39         -6.53         6.53 o                         
 -13  11  10         86.20         62.87         8.99 o                         
 -11  11  10        202.87        177.14        11.72 o                         
  -9  11  10        284.15        274.36        17.26 o                         
  -7  11  10          6.98          4.31         6.20 o                         
  -5  11  10         42.34         26.45         7.17 o                         
  -3  11  10         38.04         34.53         7.23 o                         
  -1  11  10         11.29          7.43         6.96 o                         
 -10  12  10         72.62         94.15        14.18 o                         
  -8  12  10         39.62         42.30         9.98 o                         
 -31   1  11        292.15        318.98        15.13 o                         
 -29   1  11         45.49         36.86         8.05 o                         
 -27   1  11        118.95        117.55         8.30 o                         
 -25   1  11        356.24        353.65        11.69 o                         
 -23   1  11         10.99          6.62         5.07 o                         
 -21   1  11        247.18        262.78        10.10 o                         
 -19   1  11       2894.83       2881.47        29.74 o                         
 -17   1  11         48.24         35.12         4.90 o                         
 -15   1  11       6024.62       6209.69        50.80 o                         
 -13   1  11         50.39         33.34         4.54 o                         
 -11   1  11       4340.70       4361.24        36.40 o                         
  -9   1  11          9.40          4.56         3.10 o                         
  -7   1  11       4435.79       4373.11        35.41 o                         
  -5   1  11        415.19        449.44         9.23 o                         
  -3   1  11       5415.31       5364.04        39.71 o                         
  -1   1  11        236.92        228.83         6.81 o                         
   1   1  11       2305.35       2181.01        19.34 o                         
   3   1  11          9.56         13.43         2.93 o                         
   5   1  11        965.73        956.67        11.61 o                         
   7   1  11          8.16         15.35         4.26 o                         
   9   1  11        359.31        363.63        20.61 o                         
  11   1  11         25.75         17.91         6.96 o                         
  13   1  11        324.12        353.28        19.14 o                         
 -32   2  11        102.88        102.67         9.97 o                         
 -30   2  11         87.88         78.49         9.63 o                         
 -28   2  11         50.50         58.02         8.38 o                         
 -26   2  11        500.71        508.56        14.88 o                         
 -24   2  11       1062.98       1101.97        19.07 o                         
 -22   2  11        732.27        824.88        16.59 o                         
 -20   2  11        869.88        897.91        16.26 o                         
 -18   2  11       2324.44       2199.02        24.26 o                         
 -16   2  11        561.22        624.63        13.19 o                         
 -14   2  11        566.70        607.95        15.58 o                         
 -12   2  11       2643.08       2541.28        25.26 o                         
 -10   2  11       5307.93       5406.01        42.38 o                         
  -8   2  11       2720.31       2633.72        23.97 o                         
  -6   2  11       2706.98       2730.33        25.29 o                         
  -4   2  11        205.24        224.39         7.17 o                         
  -2   2  11       4601.35       4451.27        34.83 o                         
   0   2  11        227.35        286.83         8.18 o                         
   2   2  11        475.82        450.27        10.16 o                         
   4   2  11        857.07        831.85        13.95 o                         
   6   2  11        726.64        717.27        13.56 o                         
   8   2  11        260.28        268.62        11.68 o                         
  10   2  11        497.76        499.92        34.47 o                         
  12   2  11        323.37        294.60        20.08 o                         
 -31   3  11         17.74         21.99         7.40 o                         
 -29   3  11          5.53         -5.71         6.28 o                         
 -27   3  11          1.75          1.45         5.47 o                         
 -25   3  11        288.96        312.29        10.71 o                         
 -23   3  11        353.78        347.96        11.80 o                         
 -21   3  11        152.55        160.67         7.98 o                         
 -19   3  11          0.77         -2.30         4.07 o                         
 -17   3  11       3119.66       3232.08        31.48 o                         
 -15   3  11       3212.45       3292.20        30.83 o                         
 -13   3  11        133.42        116.32         6.08 o                         
 -11   3  11       1484.98       1366.28        17.49 o                         
  -9   3  11         86.67         95.93         5.17 o                         
  -7   3  11        484.03        493.47        11.03 o                         
  -5   3  11       1057.69       1030.44        15.16 o                         
  -3   3  11        805.02        708.26        12.49 o                         
  -1   3  11        923.01        910.22        15.74 o                         
   1   3  11       1383.78       1312.93        16.36 o                         
   3   3  11        445.91        451.22        10.86 o                         
   5   3  11         11.03         12.32         3.66 o                         
   7   3  11          2.26          1.16         4.00 o                         
   9   3  11          0.51         -6.41         6.41 o                         
  11   3  11        276.95        276.29        15.21 o                         
 -30   4  11         43.87         55.77        10.39 o                         
 -28   4  11        508.47        541.78        21.08 o                         
 -26   4  11        783.61        816.02        20.85 o                         
 -24   4  11        782.58        800.38        16.38 o                         
 -22   4  11        463.13        498.14        14.63 o                         
 -20   4  11       2281.39       2331.09        26.51 o                         
 -18   4  11         12.36          6.06         4.38 o                         
 -16   4  11        672.66        759.64        16.01 o                         
 -14   4  11       1731.80       1745.72        20.88 o                         
 -12   4  11       4011.24       3986.70        35.16 o                         
 -10   4  11        136.34         99.16         6.23 o                         
  -8   4  11       3242.66       3196.83        30.26 o                         
  -6   4  11       6942.40       6849.77        54.57 o                         
  -4   4  11        636.00        629.28        14.38 o                         
  -2   4  11        251.30        241.81         9.38 o                         
   0   4  11       1393.38       1326.72        18.31 o                         
   2   4  11        614.41        621.44        13.86 o                         
   4   4  11        338.71        367.03        10.54 o                         
   6   4  11        573.86        579.63        12.52 o                         
   8   4  11        599.46        594.74        12.85 o                         
  10   4  11        158.20        154.06        11.35 o                         
  12   4  11        134.16        106.32        17.53 o                         
 -29   5  11        509.94        487.27        19.17 o                         
 -27   5  11        271.94        246.92        15.03 o                         
 -25   5  11        221.71        234.23        10.85 o                         
 -23   5  11        154.18        166.19         8.79 o                         
 -21   5  11        964.90        994.64        23.28 o                         
 -19   5  11        481.17        480.00        14.79 o                         
 -17   5  11       3399.84       3335.89        32.79 o                         
 -15   5  11         62.37         54.25         5.47 o                         
 -13   5  11       5998.12       6076.79        50.59 o                         
 -11   5  11          8.15          1.00         4.23 o                         
  -9   5  11        511.09        571.23        15.68 o                         
  -7   5  11       1007.88        982.17        16.16 o                         
  -5   5  11        224.01        271.76        10.29 o                         
  -3   5  11         20.96         17.51         5.16 o                         
  -1   5  11       4627.09       4627.30        46.04 o                         
   1   5  11       1054.02        992.19        16.83 o                         
   3   5  11       1979.32       1941.50        22.27 o                         
   5   5  11        309.49        326.12        10.35 o                         
   7   5  11        740.65        801.49        15.31 o                         
   9   5  11         37.69         39.70         5.75 o                         
  11   5  11         66.36         81.10         9.53 o                         
 -28   6  11         23.20         35.61         8.97 o                         
 -26   6  11          2.21         -5.53         5.53 o                         
 -24   6  11         11.91          9.41         5.53 o                         
 -22   6  11          8.68         -4.58         4.58 o                         
 -20   6  11        560.89        553.38        14.72 o                         
 -18   6  11         12.82         -0.10         4.96 o                         
 -16   6  11        303.15        297.74        10.90 o                         
 -14   6  11        744.59        710.61        18.49 o                         
 -12   6  11          0.20         -2.17         4.45 o                         
 -10   6  11        140.44        130.63         7.75 o                         
  -8   6  11         16.61         17.40         4.69 o                         
  -6   6  11         81.10         67.07         5.76 o                         
  -4   6  11        182.02        188.03        10.19 o                         
  -2   6  11        339.80        330.54        13.68 o                         
   0   6  11        410.54        392.25        12.56 o                         
   2   6  11          0.62         -2.08         4.51 o                         
   4   6  11          5.46          2.10         4.80 o                         
   6   6  11          5.79         11.01         5.23 o                         
   8   6  11          0.19         -0.75         4.98 o                         
  10   6  11          0.73         -3.86         5.07 o                         
 -27   7  11         51.98         43.91         7.39 o                         
 -25   7  11        288.97        299.63        13.69 o                         
 -23   7  11        247.41        251.26        12.03 o                         
 -21   7  11        541.68        538.72        15.31 o                         
 -19   7  11        168.30        195.31         9.05 o                         
 -17   7  11        716.15        696.65        17.87 o                         
 -15   7  11         64.07         67.31         7.53 o                         
 -13   7  11       2457.91       2502.44        32.18 o                         
 -11   7  11        411.17        429.56        13.97 o                         
  -9   7  11        265.09        246.94        10.57 o                         
  -7   7  11        453.24        414.83        12.58 o                         
  -5   7  11        444.98        494.27        15.33 o                         
  -3   7  11         41.73         43.70         5.98 o                         
  -1   7  11        613.51        651.15        17.12 o                         
   1   7  11         68.99         74.47         7.41 o                         
   3   7  11        881.56        887.60        18.54 o                         
   5   7  11        313.39        321.49        12.72 o                         
   7   7  11        458.40        468.53        15.62 o                         
 -26   8  11         34.96         27.10         7.85 o                         
 -24   8  11          1.29         -4.72         6.57 o                         
 -22   8  11         40.35         30.12         7.44 o                         
 -20   8  11        172.69        182.48        10.58 o                         
 -18   8  11        378.24        394.78        15.15 o                         
 -16   8  11         55.13         42.36         7.22 o                         
 -14   8  11        305.79        317.75        13.20 o                         
 -12   8  11        411.01        449.92        14.85 o                         
 -10   8  11        219.49        266.24        11.63 o                         
  -8   8  11        524.63        548.61        15.57 o                         
  -6   8  11        347.00        348.33        11.69 o                         
  -4   8  11        425.93        452.44        14.60 o                         
  -2   8  11        242.78        251.76        11.10 o                         
   0   8  11        299.70        306.00        12.89 o                         
   2   8  11         18.21         19.22         6.76 o                         
   4   8  11          5.12          2.96         6.58 o                         
   6   8  11         22.06         22.02         7.35 o                         
 -23   9  11         73.65         53.60         9.70 o                         
 -21   9  11          9.20          4.10         7.23 o                         
 -19   9  11         24.78         16.88         7.27 o                         
 -17   9  11        181.75        207.13        12.31 o                         
 -15   9  11         50.58         51.88         7.19 o                         
 -13   9  11         12.26         10.72         6.99 o                         
 -11   9  11          3.41          3.51         6.09 o                         
  -9   9  11          0.56         -1.62         6.10 o                         
  -7   9  11          0.00         -4.65         4.65 o                         
  -5   9  11          2.59          4.37         4.83 o                         
  -3   9  11          0.72         -6.05         6.05 o                         
  -1   9  11         11.64          4.71         6.64 o                         
   1   9  11         19.49         15.10         7.06 o                         
   3   9  11          2.13         -2.91         6.85 o                         
 -20  10  11          9.87          8.52         8.50 o                         
 -18  10  11        109.90         99.50        10.02 o                         
 -16  10  11         44.98         45.47         7.90 o                         
 -14  10  11         50.84         41.85         7.66 o                         
 -12  10  11         19.86         15.03         7.87 o                         
 -10  10  11        169.73        173.94        11.83 o                         
  -8  10  11        236.78        235.72        10.42 o                         
  -6  10  11        176.52        164.51        10.06 o                         
  -4  10  11        305.79        317.23        13.26 o                         
  -2  10  11        168.32        166.69        12.92 o                         
   0  10  11         52.21         50.86         8.73 o                         
   2  10  11          6.87         21.25        14.49 o                         
 -17  11  11         15.47          0.25        24.52 o                         
 -15  11  11         41.89         46.27         9.41 o                         
 -13  11  11          3.06         -7.01         7.01 o                         
 -11  11  11        215.53        201.44        12.70 o                         
  -9  11  11         86.48         99.62         9.18 o                         
  -7  11  11         59.10         55.18         8.13 o                         
  -5  11  11         91.11         96.74         8.51 o                         
  -3  11  11        103.29         96.95        10.05 o                         
 -32   0  12        308.74        372.20        22.70 o                         
 -30   0  12        460.34        442.97        28.48 o                         
 -28   0  12        167.51        195.21        13.92 o                         
 -26   0  12          8.39          7.15         7.35 o                         
 -24   0  12       1067.98       1112.64        27.37 o                         
 -22   0  12       1514.18       1488.17        30.43 o                         
 -20   0  12        100.43        144.95        11.25 o                         
 -18   0  12        533.51        587.57        21.88 o                         
 -16   0  12       8380.28       8219.08        90.61 o                         
 -14   0  12       4735.73       4685.25        59.61 o                         
 -12   0  12       3866.20       3994.31        51.53 o                         
 -10   0  12        294.73        284.53        12.41 o                         
  -8   0  12       3623.63       3499.98        43.81 o                         
  -6   0  12        379.10        353.80        12.28 o                         
  -4   0  12       7749.23       7688.96        75.89 o                         
  -2   0  12        224.10        251.83        10.88 o                         
   0   0  12       5779.07       5518.74        60.14 o                         
   2   0  12         17.64         15.68         4.84 o                         
   4   0  12       1309.10       1287.65        20.05 o                         
   6   0  12        418.59        460.50        20.20 o                         
   8   0  12        632.58        675.87        28.13 o                         
  10   0  12        218.65        217.34        18.46 o                         
 -31   1  12         53.44         35.05         8.77 o                         
 -29   1  12         27.24         34.37         8.77 o                         
 -27   1  12         20.59         18.31         5.35 o                         
 -25   1  12        391.65        368.98        12.69 o                         
 -23   1  12       1851.64       1808.84        24.23 o                         
 -21   1  12        323.17        371.52        11.91 o                         
 -19   1  12        187.23        163.30         8.27 o                         
 -17   1  12         61.70         53.90         5.59 o                         
 -15   1  12        323.23        251.35         8.96 o                         
 -13   1  12         15.30         11.43         3.98 o                         
 -11   1  12       4008.06       3999.37        35.09 o                         
  -9   1  12       1748.45       1608.81        18.19 o                         
  -7   1  12        573.21        537.86        10.76 o                         
  -5   1  12        341.68        354.28         9.10 o                         
  -3   1  12       2412.33       2285.50        21.63 o                         
  -1   1  12        378.13        419.65         9.85 o                         
   1   1  12         77.82         62.95         4.46 o                         
   3   1  12         16.53         18.56         4.21 o                         
   5   1  12        348.05        353.10         9.30 o                         
   7   1  12        153.75        157.45        10.84 o                         
   9   1  12        267.15        271.05        10.85 o                         
  11   1  12         72.05         63.00         7.01 o                         
 -32   2  12        150.27        176.18        13.13 o                         
 -30   2  12         70.44         64.10         9.54 o                         
 -28   2  12        454.38        447.47        15.31 o                         
 -26   2  12        131.80        136.02         8.43 o                         
 -24   2  12         40.50         42.53         6.34 o                         
 -22   2  12        498.47        488.34        13.93 o                         
 -20   2  12        295.85        352.38        11.13 o                         
 -18   2  12        857.48        843.97        16.38 o                         
 -16   2  12        702.02        718.82        15.41 o                         
 -14   2  12        337.80        316.49        10.42 o                         
 -12   2  12       4705.32       4658.95        39.75 o                         
 -10   2  12       3289.94       3148.57        28.22 o                         
  -8   2  12       1294.34       1281.83        17.66 o                         
  -6   2  12         76.84         87.54         5.26 o                         
  -4   2  12       3570.07       3221.49        31.31 o                         
  -2   2  12       1328.78       1316.52        16.01 o                         
   0   2  12       2079.07       2041.85        21.61 o                         
   2   2  12        199.52        228.72         8.17 o                         
   4   2  12        589.40        562.64        10.76 o                         
   6   2  12         84.27         68.87         6.01 o                         
   8   2  12        145.76        156.37        11.82 o                         
  10   2  12          0.93         -6.69         9.18 o                         
 -31   3  12        145.81        145.26        11.77 o                         
 -29   3  12        244.85        226.99        11.95 o                         
 -27   3  12        301.16        312.40        13.27 o                         
 -25   3  12        673.11        702.75        16.25 o                         
 -23   3  12       1168.48       1123.29        18.65 o                         
 -21   3  12       1063.02       1051.60        17.36 o                         
 -19   3  12       1022.71       1081.06        17.47 o                         
 -17   3  12       2453.10       2377.40        26.30 o                         
 -15   3  12        367.04        418.83        13.10 o                         
 -13   3  12       1085.44       1023.93        15.81 o                         
 -11   3  12        316.55        356.50        10.07 o                         
  -9   3  12        770.51        838.22        11.83 o                         
  -7   3  12       5111.19       5311.64        45.20 o                         
  -5   3  12       4297.58       4141.17        38.11 o                         
  -3   3  12        546.30        566.87        13.66 o                         
  -1   3  12       1011.11       1019.56        15.83 o                         
   1   3  12       1258.63       1285.35        17.69 o                         
   3   3  12        698.87        744.46        13.24 o                         
   5   3  12        425.05        455.69        11.28 o                         
   7   3  12         91.90         91.94         6.42 o                         
   9   3  12        228.58        239.96        18.73 o                         
 -30   4  12        150.99        132.59        13.07 o                         
 -28   4  12         46.20         49.63         8.65 o                         
 -26   4  12        284.99        276.99         9.90 o                         
 -24   4  12          0.83         -4.57         4.57 o                         
 -22   4  12        211.82        246.61         9.73 o                         
 -20   4  12          2.18          0.72         4.56 o                         
 -18   4  12       3441.14       3380.66        33.58 o                         
 -16   4  12        262.35        245.85         9.47 o                         
 -14   4  12        487.18        489.18        11.84 o                         
 -12   4  12        119.44        119.82         6.88 o                         
 -10   4  12        798.44        816.58        15.23 o                         
  -8   4  12         47.33         32.89         5.07 o                         
  -6   4  12        255.06        276.56        10.83 o                         
  -4   4  12       1488.89       1466.05        21.69 o                         
  -2   4  12       2100.66       2050.18        26.13 o                         
   0   4  12         18.85          8.95         4.66 o                         
   2   4  12        868.09        878.10        15.13 o                         
   4   4  12        308.81        318.53         9.99 o                         
   6   4  12        183.65        197.31         8.89 o                         
   8   4  12         39.80         33.84         6.98 o                         
  10   4  12         46.33         44.88         9.12 o                         
 -29   5  12         18.18          8.80         7.42 o                         
 -27   5  12         36.91         41.27         6.81 o                         
 -25   5  12        354.22        346.31        13.49 o                         
 -23   5  12         41.37         46.24         6.93 o                         
 -21   5  12        224.22        262.96        11.26 o                         
 -19   5  12        135.76        128.92         7.70 o                         
 -17   5  12       1692.81       1558.98        21.20 o                         
 -15   5  12         42.74         34.22         4.89 o                         
 -13   5  12        949.93        970.06        17.41 o                         
 -11   5  12        440.88        410.50        12.01 o                         
  -9   5  12        111.32        103.66         7.27 o                         
  -7   5  12        976.68        955.01        18.14 o                         
  -5   5  12        737.76        793.63        17.66 o                         
  -3   5  12        151.23        152.98         8.66 o                         
  -1   5  12        837.06        829.23        17.64 o                         
   1   5  12        372.12        394.00        12.25 o                         
   3   5  12        182.92        207.26         9.59 o                         
   5   5  12          8.03          8.07         4.67 o                         
   7   5  12         53.80         45.34         6.24 o                         
   9   5  12        102.11         93.24        10.34 o                         
 -28   6  12         16.50          6.93         5.62 o                         
 -26   6  12        321.88        313.36        14.15 o                         
 -24   6  12        168.82        208.41        10.94 o                         
 -22   6  12        696.18        697.83        17.35 o                         
 -20   6  12        215.10        212.14        10.36 o                         
 -18   6  12       1048.63       1110.60        22.30 o                         
 -16   6  12        155.26        174.86         9.16 o                         
 -14   6  12       1939.58       1958.92        25.48 o                         
 -12   6  12       2441.77       2376.38        28.63 o                         
 -10   6  12        559.28        548.59        16.04 o                         
  -8   6  12          5.56          3.52         4.71 o                         
  -6   6  12       1748.74       1835.93        26.53 o                         
  -4   6  12          5.93          3.90         4.98 o                         
  -2   6  12        828.30        838.59        17.78 o                         
   0   6  12         28.79         19.25         5.26 o                         
   2   6  12       1072.34       1095.93        19.11 o                         
   4   6  12        274.12        287.84        11.48 o                         
   6   6  12        357.67        361.79        12.38 o                         
   8   6  12        281.43        272.86        11.47 o                         
 -27   7  12         68.52         68.67         8.96 o                         
 -25   7  12         14.45          7.36         6.47 o                         
 -23   7  12         16.06          3.02         6.14 o                         
 -21   7  12          4.49         13.42         6.30 o                         
 -19   7  12        113.12        126.26         9.38 o                         
 -17   7  12         27.04         23.51         6.57 o                         
 -15   7  12         92.72        113.16         9.05 o                         
 -13   7  12        228.04        259.98        11.58 o                         
 -11   7  12        559.87        590.90        16.47 o                         
  -9   7  12         21.99         26.57         5.39 o                         
  -7   7  12        211.68        231.66        11.39 o                         
  -5   7  12         60.09         67.44         7.42 o                         
  -3   7  12        359.23        397.53        13.87 o                         
  -1   7  12        212.03        198.76        10.77 o                         
   1   7  12        216.58        242.48        12.94 o                         
   3   7  12         19.75         29.61         6.53 o                         
   5   7  12          7.93          2.19         6.07 o                         
 -26   8  12         38.18         24.34        10.97 o                         
 -24   8  12         31.15          4.49         7.10 o                         
 -22   8  12        127.93        125.63        10.84 o                         
 -20   8  12          0.63         -6.11         6.11 o                         
 -18   8  12        404.86        431.52        17.18 o                         
 -16   8  12        211.54        220.02        11.77 o                         
 -14   8  12          8.10         -2.23         5.56 o                         
 -12   8  12          7.20          1.18         5.60 o                         
 -10   8  12        333.56        370.01        13.42 o                         
  -8   8  12        189.14        186.43        10.54 o                         
  -6   8  12        256.95        231.39        12.98 o                         
  -4   8  12          2.02         -6.20         6.20 o                         
  -2   8  12        163.66        161.78        10.92 o                         
   0   8  12         13.55          8.12         6.56 o                         
   2   8  12         76.33         69.36         8.78 o                         
   4   8  12         22.18         17.57         7.59 o                         
 -23   9  12        140.80        186.65        14.58 o                         
 -21   9  12         80.20         79.06        10.28 o                         
 -19   9  12        113.39         98.18        10.86 o                         
 -17   9  12        149.03        161.10        12.21 o                         
 -15   9  12        153.92        157.57        11.92 o                         
 -13   9  12        162.45        172.38        11.55 o                         
 -11   9  12        209.35        244.90        13.96 o                         
  -9   9  12        302.71        311.98        14.38 o                         
  -7   9  12        419.07        445.56        18.63 o                         
  -5   9  12        427.01        402.87        18.36 o                         
  -3   9  12        331.08        405.29        15.39 o                         
  -1   9  12        108.58        117.85        10.58 o                         
   1   9  12         75.69         84.73         9.38 o                         
 -20  10  12         80.78         92.15        11.68 o                         
 -18  10  12         29.08          5.55         8.32 o                         
 -16  10  12         87.62         68.50        15.14 o                         
 -14  10  12         15.48          7.31         8.13 o                         
 -12  10  12          0.66          5.77         7.93 o                         
 -10  10  12         32.64         26.15         8.09 o                         
  -8  10  12        203.95        226.36        13.49 o                         
  -6  10  12         54.92         39.25        10.26 o                         
  -4  10  12        112.02        112.31        12.08 o                         
  -2  10  12          2.02          4.06         6.80 o                         
 -13  11  12          0.57          2.61        15.11 o                         
 -11  11  12         53.08         72.24        11.09 o                         
  -9  11  12         35.14         26.04         8.35 o                         
 -31   1  13         90.64        101.05        10.90 o                         
 -29   1  13       1264.18       1321.57        26.85 o                         
 -27   1  13        805.76        840.48        20.06 o                         
 -25   1  13         83.19         79.88         7.78 o                         
 -23   1  13        942.91        939.22        20.45 o                         
 -21   1  13         85.62         91.06         7.54 o                         
 -19   1  13         14.89         22.40         5.29 o                         
 -17   1  13       1283.90       1370.77        19.52 o                         
 -15   1  13       1502.85       1507.14        22.09 o                         
 -13   1  13       3416.22       3447.34        32.68 o                         
 -11   1  13       2528.62       2485.56        25.42 o                         
  -9   1  13       6662.28       6630.37        51.14 o                         
  -7   1  13        875.12        817.47        13.05 o                         
  -5   1  13       3317.99       3446.25        32.11 o                         
  -3   1  13         26.06         23.64         4.19 o                         
  -1   1  13       2636.36       2584.08        24.82 o                         
   1   1  13        114.53        104.61         6.21 o                         
   3   1  13        665.04        655.34        13.05 o                         
   5   1  13        274.06        272.83         8.63 o                         
   7   1  13        513.22        546.73        23.10 o                         
   9   1  13         77.36         72.17        11.18 o                         
 -32   2  13          1.85         -3.44         7.76 o                         
 -30   2  13         13.09         26.71         7.27 o                         
 -28   2  13        314.08        310.76        13.10 o                         
 -26   2  13         24.62         18.86         6.36 o                         
 -24   2  13        730.36        696.24        16.38 o                         
 -22   2  13       3091.98       3039.95        32.95 o                         
 -20   2  13       2158.33       2092.64        24.93 o                         
 -18   2  13        675.61        656.39        14.83 o                         
 -16   2  13       1190.21       1154.37        18.20 o                         
 -14   2  13        436.90        398.86        13.14 o                         
 -12   2  13          9.38          9.72         4.30 o                         
 -10   2  13         43.66         52.04         4.71 o                         
  -8   2  13       2069.44       1932.91        22.46 o                         
  -6   2  13       2965.62       2956.41        28.94 o                         
  -4   2  13        972.17        936.36        15.65 o                         
  -2   2  13       1113.59       1065.49        16.73 o                         
   0   2  13       1260.15       1254.51        16.29 o                         
   2   2  13         98.18        121.64         6.37 o                         
   4   2  13        374.61        383.07        10.28 o                         
   6   2  13        148.50        163.13         8.31 o                         
   8   2  13        357.92        396.79        23.45 o                         
 -31   3  13          0.56         -6.79         6.79 o                         
 -29   3  13         39.88         33.32         7.56 o                         
 -27   3  13         51.69         32.64         7.14 o                         
 -25   3  13          0.23         -4.03         4.93 o                         
 -23   3  13          0.25         -4.81         4.81 o                         
 -21   3  13         67.71         67.77         6.85 o                         
 -19   3  13          4.64          0.66         4.81 o                         
 -17   3  13        312.34        339.66        12.26 o                         
 -15   3  13        482.13        486.13        13.10 o                         
 -13   3  13         73.23         61.96         5.70 o                         
 -11   3  13        269.39        285.94         8.96 o                         
  -9   3  13        170.85        214.60         8.27 o                         
  -7   3  13        748.75        686.33        15.24 o                         
  -5   3  13       2716.10       2589.36        29.46 o                         
  -3   3  13          4.96         -1.85         3.98 o                         
  -1   3  13        262.46        283.99        10.01 o                         
   1   3  13         23.77         22.55         5.00 o                         
   3   3  13         42.73         33.34         5.02 o                         
   5   3  13         37.41         45.27         5.54 o                         
   7   3  13          1.23          3.44         6.46 o                         
 -30   4  13         66.24         36.86         9.14 o                         
 -28   4  13        132.28        130.49         9.01 o                         
 -26   4  13        206.46        205.46        10.12 o                         
 -24   4  13        324.06        355.14        12.19 o                         
 -22   4  13        372.02        410.07        12.61 o                         
 -20   4  13        245.39        232.20         9.98 o                         
 -18   4  13       2222.17       2104.32        25.64 o                         
 -16   4  13        917.46        924.92        16.88 o                         
 -14   4  13       1003.49        975.84        20.76 o                         
 -12   4  13        365.13        377.72        11.80 o                         
 -10   4  13       2588.07       2499.63        29.51 o                         
  -8   4  13        154.10        152.32         9.21 o                         
  -6   4  13        265.75        247.73        11.54 o                         
  -4   4  13        529.57        587.07        16.01 o                         
  -2   4  13       1287.10       1221.50        20.14 o                         
   0   4  13        466.16        493.09        13.50 o                         
   2   4  13        725.03        739.12        15.53 o                         
   4   4  13        673.00        705.27        14.12 o                         
   6   4  13         61.33         65.77         6.62 o                         
   8   4  13         26.47         36.38        10.04 o                         
 -29   5  13         11.63          5.37         7.60 o                         
 -27   5  13        182.50        173.32        11.55 o                         
 -25   5  13         53.24         56.00         7.52 o                         
 -23   5  13        209.43        209.31        10.94 o                         
 -21   5  13        212.42        196.06         8.78 o                         
 -19   5  13        837.57        923.39        17.36 o                         
 -17   5  13        212.70        244.30         9.84 o                         
 -15   5  13       1432.47       1368.58        20.95 o                         
 -13   5  13        576.39        648.04        15.93 o                         
 -11   5  13       2714.33       2713.26        30.96 o                         
  -9   5  13         66.48         48.56         5.96 o                         
  -7   5  13        945.50        926.50        18.94 o                         
  -5   5  13         69.34         69.59         7.03 o                         
  -3   5  13       1062.51       1083.69        18.59 o                         
  -1   5  13          3.79          2.18         4.56 o                         
   1   5  13        351.13        394.24        13.41 o                         
   3   5  13        338.35        377.46        13.12 o                         
   5   5  13        250.75        245.16        10.61 o                         
   7   5  13         15.23          8.26         5.76 o                         
 -28   6  13          0.21         -1.09         5.94 o                         
 -26   6  13          2.44         -2.82         6.06 o                         
 -24   6  13          4.67         -1.15         6.03 o                         
 -22   6  13         72.02         78.03         8.35 o                         
 -20   6  13          5.85          2.85         5.32 o                         
 -18   6  13         33.48         23.92         4.87 o                         
 -16   6  13         16.23         23.61         6.15 o                         
 -14   6  13        303.99        278.03        14.41 o                         
 -12   6  13        471.40        504.72        14.16 o                         
 -10   6  13        230.07        229.27        12.06 o                         
  -8   6  13         11.57          3.12         5.32 o                         
  -6   6  13         39.45         31.69         6.37 o                         
  -4   6  13        148.58        148.32         9.00 o                         
  -2   6  13          0.03          3.99         5.50 o                         
   0   6  13         13.75          9.84         5.92 o                         
   2   6  13         16.61          9.40         5.89 o                         
   4   6  13          6.11          8.46         5.65 o                         
 -27   7  13         99.35         89.54        10.08 o                         
 -25   7  13         47.47         50.24         8.73 o                         
 -23   7  13        144.40        120.18         9.97 o                         
 -21   7  13        190.09        180.35        11.76 o                         
 -19   7  13        283.54        311.10        13.71 o                         
 -17   7  13        390.31        432.77        15.87 o                         
 -15   7  13        978.54        957.44        22.91 o                         
 -13   7  13          6.22         -2.58         5.16 o                         
 -11   7  13        599.18        605.23        18.56 o                         
  -9   7  13        394.02        436.46        16.65 o                         
  -7   7  13        562.44        583.84        18.15 o                         
  -5   7  13          7.08         10.73         6.44 o                         
  -3   7  13        444.18        460.10        16.80 o                         
  -1   7  13         56.39         38.11         7.92 o                         
   1   7  13        107.36         90.27         9.38 o                         
   3   7  13        123.42        105.26         9.59 o                         
 -24   8  13        135.64        115.48        11.59 o                         
 -22   8  13        148.32        126.60        11.56 o                         
 -20   8  13         45.28         55.26         9.96 o                         
 -18   8  13        165.61        170.43        12.07 o                         
 -16   8  13        231.16        217.07        12.65 o                         
 -14   8  13         32.61         33.79         7.57 o                         
 -12   8  13        444.46        485.41        17.47 o                         
 -10   8  13        250.74        262.10        12.45 o                         
  -8   8  13        297.95        335.20        17.53 o                         
  -6   8  13        167.46        160.28        12.62 o                         
  -4   8  13        353.60        337.23        16.17 o                         
  -2   8  13        327.28        329.10        16.22 o                         
   0   8  13        113.60         92.45        10.74 o                         
   2   8  13         98.46         97.26        10.28 o                         
 -21   9  13          6.44          8.70         7.65 o                         
 -19   9  13          0.01         12.64         7.65 o                         
 -17   9  13         98.02         89.67        11.14 o                         
 -15   9  13         85.91         90.77        11.00 o                         
 -13   9  13          9.12          2.41         7.28 o                         
 -11   9  13         18.03         26.24         8.24 o                         
  -9   9  13          7.63          0.88         5.76 o                         
  -7   9  13         12.98          8.41         9.08 o                         
  -5   9  13         31.93         46.52         9.64 o                         
  -3   9  13          0.02          1.11         7.85 o                         
  -1   9  13          7.10          7.93         8.01 o                         
 -16  10  13        106.68         94.22        16.50 o                         
 -14  10  13         88.62         82.91        11.91 o                         
 -12  10  13         95.42         97.48        11.44 o                         
 -10  10  13         43.53         29.53         7.64 o                         
  -8  10  13        307.90        289.15        18.33 o                         
  -6  10  13        152.59        135.24        13.25 o                         
 -32   0  14          7.55         12.99        14.19 o                         
 -30   0  14        134.90        133.02        16.28 o                         
 -28   0  14       2212.95       2285.79        49.76 o                         
 -26   0  14       1899.94       1946.45        42.83 o                         
 -24   0  14        150.02        130.52        12.62 o                         
 -22   0  14       1088.94       1033.92        26.93 o                         
 -20   0  14        788.28        821.12        25.03 o                         
 -18   0  14         78.52         86.18        10.13 o                         
 -16   0  14       1073.33        968.95        22.31 o                         
 -14   0  14        670.11        672.08        23.75 o                         
 -12   0  14       5043.77       5074.63        63.55 o                         
 -10   0  14       1728.50       1975.00        31.86 o                         
  -8   0  14       1762.83       1722.08        28.42 o                         
  -6   0  14       7133.30       7136.74        79.98 o                         
  -4   0  14        112.73        121.95         9.61 o                         
  -2   0  14       1017.57       1018.26        21.44 o                         
   0   0  14          5.96          6.99         5.95 o                         
   2   0  14        348.73        371.43        12.46 o                         
   4   0  14        399.48        401.24        15.63 o                         
   6   0  14        814.33        776.15        26.12 o                         
 -31   1  14          3.00          6.02         6.75 o                         
 -29   1  14         11.61          7.48         6.34 o                         
 -27   1  14        120.07        139.33        10.58 o                         
 -25   1  14        221.92        211.43        10.60 o                         
 -23   1  14          2.76          7.61         5.30 o                         
 -21   1  14         14.55         11.01         5.45 o                         
 -19   1  14        291.11        300.55        10.66 o                         
 -17   1  14       2340.47       2207.46        27.01 o                         
 -15   1  14       1412.53       1406.15        19.34 o                         
 -13   1  14        439.93        407.71        11.33 o                         
 -11   1  14          5.45         -0.81         3.64 o                         
  -9   1  14         27.40         40.56         4.49 o                         
  -7   1  14        434.46        412.43        11.05 o                         
  -5   1  14        530.20        507.21        12.25 o                         
  -3   1  14         38.44         36.88         4.56 o                         
  -1   1  14        126.02        121.58         6.90 o                         
   1   1  14         69.26         61.30         6.05 o                         
   3   1  14        304.45        321.77         9.14 o                         
   5   1  14        294.76        316.25        11.27 o                         
   7   1  14         76.87         78.95        18.11 o                         
 -30   2  14        207.86        245.34        14.53 o                         
 -28   2  14          1.05         -3.22         6.16 o                         
 -26   2  14        105.64        133.13         9.82 o                         
 -24   2  14        155.17        166.35         9.40 o                         
 -22   2  14         92.11        126.44         8.32 o                         
 -20   2  14        506.50        505.97        13.52 o                         
 -18   2  14        766.36        733.43        17.43 o                         
 -16   2  14        403.78        424.25        12.97 o                         
 -14   2  14         50.80         61.74         6.11 o                         
 -12   2  14          5.64          1.79         3.99 o                         
 -10   2  14        556.38        524.07        11.50 o                         
  -8   2  14         37.55         21.73         4.88 o                         
  -6   2  14        777.47        859.68        14.72 o                         
  -4   2  14         20.89          5.73         4.26 o                         
  -2   2  14       1490.26       1425.84        19.26 o                         
   0   2  14        135.32        142.44         7.58 o                         
   2   2  14        336.41        337.14        11.12 o                         
   4   2  14         28.28         21.49         4.66 o                         
   6   2  14         26.59         34.83         7.48 o                         
 -31   3  14         73.21         88.28         9.64 o                         
 -29   3  14        128.55        140.08         8.97 o                         
 -27   3  14        103.01        110.98        10.00 o                         
 -25   3  14         48.36         36.98         7.06 o                         
 -23   3  14        322.03        341.85        12.83 o                         
 -21   3  14       2743.96       2745.71        32.93 o                         
 -19   3  14       2582.45       2681.55        29.61 o                         
 -17   3  14        795.99        818.09        15.80 o                         
 -15   3  14       1199.90       1201.93        17.43 o                         
 -13   3  14       1524.61       1523.66        22.05 o                         
 -11   3  14       1922.66       1900.13        23.87 o                         
  -9   3  14        310.47        316.08        11.29 o                         
  -7   3  14        590.97        560.47        14.30 o                         
  -5   3  14        350.93        345.09        11.81 o                         
  -3   3  14        987.16        950.61        16.41 o                         
  -1   3  14       1320.07       1292.91        18.56 o                         
   1   3  14        669.72        654.80        16.07 o                         
   3   3  14        347.43        361.14        11.41 o                         
   5   3  14        275.69        288.10        12.67 o                         
 -30   4  14          1.40         -5.03         7.92 o                         
 -28   4  14         49.08         47.37         5.99 o                         
 -26   4  14        138.93        107.95         8.59 o                         
 -24   4  14        899.86        939.53        20.25 o                         
 -22   4  14         32.27         28.58         5.89 o                         
 -20   4  14        380.46        359.24        13.53 o                         
 -18   4  14          1.39         -4.10         4.59 o                         
 -16   4  14        924.04       1013.37        17.74 o                         
 -14   4  14          5.04         -2.73         4.61 o                         
 -12   4  14        973.06        949.15        16.12 o                         
 -10   4  14        580.74        564.84        14.78 o                         
  -8   4  14        793.36        837.58        20.80 o                         
  -6   4  14          9.01          0.03         4.97 o                         
  -4   4  14        528.12        549.80        15.44 o                         
  -2   4  14          1.23         -3.23         4.86 o                         
   0   4  14        490.20        499.71        14.57 o                         
   2   4  14         16.63         20.40         5.66 o                         
   4   4  14        223.24        253.02        10.49 o                         
 -29   5  14          1.37         -0.98         6.47 o                         
 -27   5  14         24.73         24.78         7.54 o                         
 -25   5  14        372.11        370.14        15.40 o                         
 -23   5  14        284.69        323.17        11.76 o                         
 -21   5  14         47.01         46.93         6.33 o                         
 -19   5  14        316.42        307.70        10.64 o                         
 -17   5  14        181.31        162.38         7.72 o                         
 -15   5  14       1096.12       1098.58        19.88 o                         
 -13   5  14          8.94         13.25         5.32 o                         
 -11   5  14        175.99        173.62         9.37 o                         
  -9   5  14         44.33         53.72         6.87 o                         
  -7   5  14        615.20        588.81        18.30 o                         
  -5   5  14         73.73         56.87         7.22 o                         
  -3   5  14        403.74        409.94        14.37 o                         
  -1   5  14         13.07          1.89         5.55 o                         
   1   5  14        192.62        201.91        10.11 o                         
   3   5  14         53.56         44.65         6.67 o                         
 -28   6  14        237.48        218.08        13.34 o                         
 -26   6  14        121.33        111.85        10.46 o                         
 -24   6  14        168.55        183.97        11.80 o                         
 -22   6  14         97.07         91.33         8.77 o                         
 -20   6  14        805.00        843.39        21.11 o                         
 -18   6  14        161.90        184.33         9.73 o                         
 -16   6  14       2205.71       2135.55        28.23 o                         
 -14   6  14        646.49        648.37        16.56 o                         
 -12   6  14        390.23        422.24        13.75 o                         
 -10   6  14        262.19        251.78        11.96 o                         
  -8   6  14        971.06       1006.90        30.42 o                         
  -6   6  14        223.32        198.56        12.19 o                         
  -4   6  14        766.45        799.65        20.68 o                         
  -2   6  14        141.64        170.26        11.41 o                         
   0   6  14        374.04        412.42        15.37 o                         
   2   6  14         30.65         34.35         6.93 o                         
 -25   7  14         29.05         19.89         8.03 o                         
 -23   7  14        112.65        105.23         9.69 o                         
 -21   7  14          0.91          1.13         7.27 o                         
 -19   7  14          0.81         -6.88         6.88 o                         
 -17   7  14        637.97        641.93        20.13 o                         
 -15   7  14         39.45         36.28         7.14 o                         
 -13   7  14          1.03          0.57         5.14 o                         
 -11   7  14          9.13          7.16         6.13 o                         
  -9   7  14         62.95         67.33         9.55 o                         
  -7   7  14         32.98         37.61         8.10 o                         
  -5   7  14        237.36        251.00        13.15 o                         
  -3   7  14         94.02        104.88        10.32 o                         
  -1   7  14        114.22        117.90        10.67 o                         
   1   7  14          0.60         -6.28         6.28 o                         
 -22   8  14          2.81         -7.06         7.08 o                         
 -20   8  14        425.05        436.07        21.80 o                         
 -18   8  14          9.04         -3.44         7.70 o                         
 -16   8  14         39.60         41.33         9.03 o                         
 -14   8  14         93.22         76.88         9.63 o                         
 -12   8  14        361.63        351.99        15.28 o                         
 -10   8  14        197.07        189.76        11.72 o                         
  -8   8  14        103.00        100.74        12.37 o                         
  -6   8  14          1.19         -7.55         7.55 o                         
  -4   8  14         71.79         72.30        10.55 o                         
  -2   8  14          0.83         -1.38         7.49 o                         
 -19   9  14         16.62         16.06         9.68 o                         
 -17   9  14         10.44         17.92         9.84 o                         
 -15   9  14         64.76         83.32        11.57 o                         
 -13   9  14        194.19        201.74        13.39 o                         
 -11   9  14        154.69        173.83        12.91 o                         
  -9   9  14        260.31        309.43        20.12 o                         
  -7   9  14        228.62        223.12        16.50 o                         
  -5   9  14         70.93         72.26        11.18 o                         
 -31   1  15        422.46        434.44        16.96 o                         
 -29   1  15         40.90         50.04         8.65 o                         
 -27   1  15        715.19        741.95        20.73 o                         
 -25   1  15        565.35        623.22        17.52 o                         
 -23   1  15       1371.29       1360.54        21.88 o                         
 -21   1  15        410.83        430.54        13.36 o                         
 -19   1  15        497.28        505.81        13.47 o                         
 -17   1  15        376.62        341.48        12.83 o                         
 -15   1  15         22.18         31.85         5.66 o                         
 -13   1  15        616.07        566.43        14.64 o                         
 -11   1  15        915.87        893.30        16.38 o                         
  -9   1  15        353.26        340.62        10.04 o                         
  -7   1  15       2442.83       2334.11        25.09 o                         
  -5   1  15        338.47        351.79         9.90 o                         
  -3   1  15       1250.08       1165.06        17.82 o                         
  -1   1  15        348.75        383.28        12.14 o                         
   1   1  15        595.93        598.93        15.02 o                         
   3   1  15         84.68         89.46         6.72 o                         
 -30   2  15        195.33        194.25        12.81 o                         
 -28   2  15        248.67        258.77        14.04 o                         
 -26   2  15        650.84        612.82        22.44 o                         
 -24   2  15         59.81         52.62         7.04 o                         
 -22   2  15         11.77         13.53         5.57 o                         
 -20   2  15         82.29         84.31         7.51 o                         
 -18   2  15       1250.01       1274.80        20.53 o                         
 -16   2  15        937.92        917.30        18.71 o                         
 -14   2  15       1407.28       1405.06        19.85 o                         
 -12   2  15       2121.79       2155.79        25.46 o                         
 -10   2  15       1117.92       1089.20        17.83 o                         
  -8   2  15        370.60        408.72        11.65 o                         
  -6   2  15        477.71        525.90        14.72 o                         
  -4   2  15        193.30        214.16         9.00 o                         
  -2   2  15        202.55        196.52         9.04 o                         
   0   2  15        454.39        478.38        13.36 o                         
   2   2  15        180.74        175.33         9.12 o                         
   4   2  15        333.91        368.80        12.65 o                         
 -29   3  15          1.10         -6.80         6.80 o                         
 -27   3  15        240.93        251.72        18.50 o                         
 -25   3  15         25.54         20.93         7.00 o                         
 -23   3  15         10.33          3.21         5.85 o                         
 -21   3  15        492.74        520.39        15.21 o                         
 -19   3  15         12.44          8.18         5.04 o                         
 -17   3  15         24.06         34.01         5.49 o                         
 -15   3  15          0.99         10.10         4.57 o                         
 -13   3  15         69.69         95.36         6.17 o                         
 -11   3  15         15.63          6.33         4.96 o                         
  -9   3  15         22.74         25.73         5.15 o                         
  -7   3  15        298.73        293.15        10.73 o                         
  -5   3  15        154.07        120.68         8.03 o                         
  -3   3  15        495.25        469.42        14.38 o                         
  -1   3  15          9.93         11.58         5.54 o                         
   1   3  15         48.79         37.13         5.90 o                         
   3   3  15         75.25         87.45         7.40 o                         
 -28   4  15          2.90          0.04         6.11 o                         
 -26   4  15         13.83          5.08         7.23 o                         
 -24   4  15        168.68        200.87        11.21 o                         
 -22   4  15       1002.27        982.55        19.73 o                         
 -20   4  15        895.70        909.55        19.55 o                         
 -18   4  15        751.68        801.43        17.26 o                         
 -16   4  15       1288.87       1264.53        19.00 o                         
 -14   4  15        525.14        534.85        15.42 o                         
 -12   4  15        326.60        355.87        12.65 o                         
 -10   4  15         85.00         81.32         7.91 o                         
  -8   4  15        617.56        632.14        17.55 o                         
  -6   4  15         94.91        107.95         8.80 o                         
  -4   4  15        888.04        848.03        19.77 o                         
  -2   4  15        385.24        396.25        14.49 o                         
   0   4  15        597.99        584.48        16.69 o                         
   2   4  15         39.29         42.62         6.43 o                         
 -27   5  15         96.68         89.74        10.73 o                         
 -25   5  15        594.64        601.10        20.35 o                         
 -23   5  15        111.60         99.73         8.60 o                         
 -21   5  15        682.10        672.38        17.71 o                         
 -19   5  15        207.91        203.99        10.62 o                         
 -17   5  15        994.33       1099.16        22.15 o                         
 -15   5  15        248.64        260.16        11.91 o                         
 -13   5  15        221.92        245.38        11.50 o                         
 -11   5  15        259.38        238.57        10.54 o                         
  -9   5  15       1119.43       1114.17        24.24 o                         
  -7   5  15         68.17         74.85         8.95 o                         
  -5   5  15        868.52        896.57        22.48 o                         
  -3   5  15          9.48          5.45         6.33 o                         
  -1   5  15        500.85        488.03        16.40 o                         
   1   5  15         11.53         13.22         6.47 o                         
 -26   6  15         40.61         14.99         7.62 o                         
 -24   6  15         15.87         38.55         8.33 o                         
 -22   6  15         17.49         11.14         6.57 o                         
 -20   6  15         19.09         15.39         6.44 o                         
 -18   6  15         48.26         51.21         7.82 o                         
 -16   6  15          3.43          7.65         6.01 o                         
 -14   6  15          0.05         -4.92         4.92 o                         
 -12   6  15         15.45          4.86         6.10 o                         
 -10   6  15         15.33         13.26         7.64 o                         
  -8   6  15        117.28        117.35        12.50 o                         
  -6   6  15         87.94         86.44         9.67 o                         
  -4   6  15          0.28          6.48         7.06 o                         
  -2   6  15        222.22        243.61        12.56 o                         
   0   6  15         11.08         13.73         7.10 o                         
 -23   7  15         33.08         33.31         8.80 o                         
 -21   7  15        296.81        295.37        17.22 o                         
 -19   7  15         68.34         69.76        10.99 o                         
 -17   7  15         83.89         65.14         9.01 o                         
 -15   7  15        372.26        378.64        15.43 o                         
 -13   7  15        658.15        703.14        21.41 o                         
 -11   7  15        195.00        179.96        13.57 o                         
  -9   7  15        392.05        402.72        19.59 o                         
  -7   7  15         68.62         76.81        10.47 o                         
  -5   7  15        425.33        389.60        18.83 o                         
  -3   7  15          7.45          4.22         7.51 o                         
 -20   8  15        148.69        100.01        12.94 o                         
 -18   8  15         41.33         39.24        10.12 o                         
 -16   8  15        166.14        172.07        14.08 o                         
 -14   8  15         78.36         68.52         9.20 o                         
 -12   8  15         59.95         57.45         9.40 o                         
 -10   8  15        113.02        118.42        13.22 o                         
  -8   8  15        214.41        229.15        16.13 o                         
  -6   8  15        481.72        522.72        25.25 o                         
 -15   9  15          0.35         11.93        26.22 o                         
 -13   9  15         13.57         10.02         8.41 o                         
 -30   0  16        216.76        219.36        20.05 o                         
 -28   0  16        558.29        498.93        27.91 o                         
 -26   0  16        408.10        440.66        25.23 o                         
 -24   0  16        789.85        809.87        28.23 o                         
 -22   0  16        210.63        238.80        15.64 o                         
 -20   0  16       1150.70       1131.09        30.65 o                         
 -18   0  16       1408.59       1407.10        27.92 o                         
 -16   0  16        999.55        954.98        23.29 o                         
 -14   0  16        454.88        496.03        18.83 o                         
 -12   0  16       1004.24        984.86        23.84 o                         
 -10   0  16       1255.75       1213.73        22.92 o                         
  -8   0  16       1374.10       1313.65        24.53 o                         
  -6   0  16        283.39        280.39        14.99 o                         
  -4   0  16        407.39        369.63        17.19 o                         
  -2   0  16        319.15        304.35        15.65 o                         
   0   0  16       1569.69       1535.69        36.11 o                         
   2   0  16        209.77        209.03        13.48 o                         
 -29   1  16        162.66        182.59        14.14 o                         
 -27   1  16         51.93         44.64         8.45 o                         
 -25   1  16         50.62         52.26         8.14 o                         
 -23   1  16        255.39        253.49        11.72 o                         
 -21   1  16         58.46         62.53         7.05 o                         
 -19   1  16        144.20        147.47         7.78 o                         
 -17   1  16        131.83        139.36         8.67 o                         
 -15   1  16         75.87         66.42         6.68 o                         
 -13   1  16        131.97        152.75         8.41 o                         
 -11   1  16        926.16        902.56        17.67 o                         
  -9   1  16        261.76        265.06         8.96 o                         
  -7   1  16         72.90         76.34         6.34 o                         
  -5   1  16         28.98         23.58         4.64 o                         
  -3   1  16          4.44          0.04         4.81 o                         
  -1   1  16        255.47        281.83        11.69 o                         
   1   1  16        386.19        422.60        12.49 o                         
 -30   2  16         16.73         16.07         8.26 o                         
 -28   2  16        282.75        314.91        15.86 o                         
 -26   2  16         44.67         41.70         7.68 o                         
 -24   2  16       1065.72       1075.06        22.97 o                         
 -22   2  16        399.88        372.75        14.29 o                         
 -20   2  16        513.35        507.43        15.79 o                         
 -18   2  16          5.34          0.18         5.14 o                         
 -16   2  16        158.95        164.18         8.35 o                         
 -14   2  16         88.89         78.48         6.44 o                         
 -12   2  16         78.55         64.25         6.85 o                         
 -10   2  16         12.62          3.69         4.43 o                         
  -8   2  16        607.14        595.58        16.14 o                         
  -6   2  16        409.38        415.43        13.58 o                         
  -4   2  16       1243.05       1216.10        20.43 o                         
  -2   2  16         63.79         71.27         6.85 o                         
   0   2  16        125.21        112.40         8.10 o                         
 -29   3  16        185.68        203.95        14.73 o                         
 -27   3  16        478.64        483.85        20.23 o                         
 -25   3  16        225.60        232.10        13.22 o                         
 -23   3  16        299.68        300.19        13.63 o                         
 -21   3  16        173.48        171.32         9.93 o                         
 -19   3  16        281.56        279.77        11.48 o                         
 -17   3  16        693.50        696.11        15.37 o                         
 -15   3  16       1560.01       1530.33        20.65 o                         
 -13   3  16       1067.58       1023.63        19.09 o                         
 -11   3  16        483.23        497.27        15.34 o                         
  -9   3  16        348.19        371.11        12.40 o                         
  -7   3  16        313.99        335.77        12.79 o                         
  -5   3  16        849.54        855.45        21.47 o                         
  -3   3  16        208.16        238.69        11.77 o                         
  -1   3  16        417.47        433.14        14.73 o                         
   1   3  16        208.32        208.66        11.07 o                         
 -28   4  16        110.48         97.25        10.08 o                         
 -26   4  16          5.59          3.01         6.20 o                         
 -24   4  16          1.47         -5.71         5.71 o                         
 -22   4  16        425.38        418.30        18.89 o                         
 -20   4  16         19.09         14.92         6.23 o                         
 -18   4  16        572.35        609.42        16.65 o                         
 -16   4  16        360.75        405.13        13.14 o                         
 -14   4  16        308.17        340.01        13.74 o                         
 -12   4  16          6.25         15.13         7.08 o                         
 -10   4  16        362.65        384.55        16.25 o                         
  -8   4  16         25.16         14.18         6.60 o                         
  -6   4  16        733.87        742.79        20.67 o                         
  -4   4  16          2.94         -0.60         6.11 o                         
  -2   4  16         28.58         32.80         7.30 o                         
   0   4  16          7.27          4.90         6.33 o                         
 -27   5  16         20.34          6.55         8.37 o                         
 -25   5  16         26.22         14.10         6.45 o                         
 -23   5  16         42.68         35.57         7.15 o                         
 -21   5  16        126.63         96.21         8.25 o                         
 -19   5  16        428.42        402.31        14.81 o                         
 -17   5  16        246.74        236.32        12.13 o                         
 -15   5  16         38.26         38.72         7.12 o                         
 -13   5  16        179.01        154.38        13.54 o                         
 -11   5  16         68.55         74.34         9.67 o                         
  -9   5  16        341.18        371.85        15.48 o                         
  -7   5  16          3.09         -5.39         6.63 o                         
  -5   5  16        194.54        178.33        12.08 o                         
  -3   5  16          8.03         11.41         6.81 o                         
 -24   6  16         32.46         14.27         7.81 o                         
 -22   6  16        547.64        575.06        19.02 o                         
 -20   6  16        505.22        494.46        18.90 o                         
 -18   6  16        307.44        297.33        14.72 o                         
 -16   6  16         13.76         -1.76         6.07 o                         
 -14   6  16        385.30        392.89        17.40 o                         
 -12   6  16        350.58        355.73        17.11 o                         
 -10   6  16        784.16        821.87        26.11 o                         
  -8   6  16         53.58         59.12         9.59 o                         
  -6   6  16        733.00        729.01        23.37 o                         
  -4   6  16        122.06        115.89        11.36 o                         
 -21   7  16        130.18        100.20        12.45 o                         
 -19   7  16         26.62         15.67         9.63 o                         
 -17   7  16         42.31         27.29         8.00 o                         
 -15   7  16          0.92         -1.35         6.93 o                         
 -13   7  16          5.26          5.32         6.47 o                         
 -11   7  16        166.01        208.13        16.00 o                         
  -9   7  16         26.54         43.42         9.57 o                         
  -7   7  16        184.42        161.86        13.36 o                         
 -16   8  16         47.05         42.07         9.83 o                         
 -14   8  16        118.17        104.38        12.46 o                         
 -12   8  16         17.26          5.39        10.34 o                         
 -29   1  17        456.38        445.50        19.34 o                         
 -27   1  17        126.78        104.45        10.74 o                         
 -25   1  17        676.21        755.31        20.28 o                         
 -23   1  17         33.25         30.15         6.90 o                         
 -21   1  17       1022.89       1079.39        25.66 o                         
 -19   1  17        177.15        230.78        11.01 o                         
 -17   1  17        508.41        483.35        15.89 o                         
 -15   1  17        242.24        233.16        11.11 o                         
 -13   1  17        144.02        161.97         8.35 o                         
 -11   1  17        175.46        157.65         9.24 o                         
  -9   1  17        418.17        425.14        13.20 o                         
  -7   1  17         81.62         94.48         6.90 o                         
  -5   1  17        831.83        883.21        21.39 o                         
  -3   1  17        337.86        349.82        13.87 o                         
  -1   1  17        214.37        250.66        53.93 o                         
 -28   2  17        112.36        112.50        10.99 o                         
 -26   2  17         90.38        108.50        11.57 o                         
 -24   2  17        299.23        310.90        14.72 o                         
 -22   2  17        521.19        541.55        17.54 o                         
 -20   2  17        317.82        344.42        13.58 o                         
 -18   2  17        193.02        186.51         9.86 o                         
 -16   2  17       1150.39       1152.53        21.46 o                         
 -14   2  17        677.86        680.03        14.47 o                         
 -12   2  17        910.46        950.26        20.82 o                         
 -10   2  17        490.01        484.74        14.73 o                         
  -8   2  17         53.56         48.09         7.30 o                         
  -6   2  17        187.22        214.21        11.27 o                         
  -4   2  17        242.46        242.06        11.63 o                         
  -2   2  17         84.86         77.92         8.39 o                         
 -27   3  17         93.65         68.84        10.41 o                         
 -25   3  17        413.72        404.15        17.02 o                         
 -23   3  17          0.26          1.00         6.03 o                         
 -21   3  17        259.24        260.39        11.94 o                         
 -19   3  17        102.69         86.19         8.40 o                         
 -17   3  17          2.97          7.62         4.99 o                         
 -15   3  17        166.71        182.68         8.34 o                         
 -13   3  17          2.26         -2.89         5.05 o                         
 -11   3  17        225.05        232.88        10.76 o                         
  -9   3  17         91.33         92.61         7.94 o                         
  -7   3  17         94.75        111.76         8.95 o                         
  -5   3  17          0.08          0.86         6.06 o                         
  -3   3  17          1.44          0.57         6.26 o                         
 -26   4  17        358.73        361.82        19.78 o                         
 -24   4  17         78.98         52.76         9.25 o                         
 -22   4  17         94.49         78.73         8.57 o                         
 -20   4  17        337.58        346.46        14.70 o                         
 -18   4  17        439.64        479.34        16.78 o                         
 -16   4  17        447.15        450.73        15.44 o                         
 -14   4  17        143.13        139.59        11.42 o                         
 -12   4  17        254.33        214.19        12.92 o                         
 -10   4  17       1098.86       1038.87        24.83 o                         
  -8   4  17        451.52        496.43        20.35 o                         
  -6   4  17        313.48        304.85        14.88 o                         
  -4   4  17        184.22        198.61        12.13 o                         
 -25   5  17          2.39         -9.30         9.30 o                         
 -23   5  17        567.43        530.75        19.27 o                         
 -21   5  17        107.32        114.16        11.12 o                         
 -19   5  17        264.70        239.37        13.77 o                         
 -17   5  17        160.41        142.82         9.55 o                         
 -15   5  17        646.02        680.23        21.28 o                         
 -13   5  17         66.97         61.40        10.53 o                         
 -11   5  17        744.31        756.20        23.92 o                         
  -9   5  17        210.15        227.17        13.75 o                         
  -7   5  17        510.10        548.64        19.60 o                         
 -22   6  17         22.08         10.24         7.87 o                         
 -20   6  17         13.33         11.11         7.97 o                         
 -18   6  17          0.39          2.26         6.74 o                         
 -16   6  17         39.94         31.72         8.15 o                         
 -14   6  17        154.30        144.12        11.31 o                         
 -12   6  17         66.41         75.09        11.15 o                         
 -10   6  17          0.05          1.18         8.67 o                         
  -8   6  17         39.21         39.49         9.51 o                         
 -15   7  17        122.52        105.23        11.16 o                         
 -26   0  18        844.70        816.86        30.33 o                         
 -24   0  18         29.17          8.77         9.30 o                         
 -22   0  18       1274.21       1277.83        32.81 o                         
 -20   0  18        523.89        533.67        22.52 o                         
 -18   0  18        750.96        786.81        22.22 o                         
 -16   0  18        799.60        790.68        20.98 o                         
 -14   0  18        700.17        662.44        20.34 o                         
 -12   0  18          5.23          1.00         6.74 o                         
 -10   0  18        163.12        158.63        13.69 o                         
  -8   0  18         31.65         35.65         8.64 o                         
  -6   0  18        269.30        295.57        18.18 o                         
 -27   1  18         13.01         12.60         7.58 o                         
 -25   1  18         86.76        104.88         9.71 o                         
 -23   1  18        115.96        127.41        10.37 o                         
 -21   1  18         80.30         67.12         8.08 o                         
 -19   1  18         11.64         11.20         5.96 o                         
 -17   1  18        165.34        173.09        10.26 o                         
 -15   1  18        242.35        232.08        10.89 o                         
 -13   1  18        381.82        376.30        13.85 o                         
 -11   1  18        290.08        337.73        12.73 o                         
  -9   1  18         38.61         36.53         6.18 o                         
  -7   1  18          1.17         -2.91         5.68 o                         
  -5   1  18        181.59        201.28        11.78 o                         
 -26   2  18        466.34        432.19        19.49 o                         
 -24   2  18         17.25         19.10         7.46 o                         
 -22   2  18        671.58        718.43        20.61 o                         
 -20   2  18         25.16          6.31         6.41 o                         
 -18   2  18        186.71        188.43        10.34 o                         
 -16   2  18          1.28          0.64         4.82 o                         
 -14   2  18        128.18        135.96        10.37 o                         
 -12   2  18          2.77          2.18         5.74 o                         
 -10   2  18        331.26        326.91        14.32 o                         
  -8   2  18         65.27         55.50         8.13 o                         
  -6   2  18         75.15         55.58         7.64 o                         
 -25   3  18         73.01         64.17         9.24 o                         
 -23   3  18         56.09         60.75         8.98 o                         
 -21   3  18        580.13        594.67        19.27 o                         
 -19   3  18        386.45        386.11        14.42 o                         
 -17   3  18        410.96        408.78        11.45 o                         
 -15   3  18        532.70        544.75        18.34 o                         
 -13   3  18        332.37        349.19        16.90 o                         
 -11   3  18        367.09        346.37        16.11 o                         
  -9   3  18        988.34       1011.01        25.58 o                         
  -7   3  18        594.67        638.22        20.23 o                         
 -22   4  18          8.18          4.04         6.65 o                         
 -20   4  18        248.71        257.49        11.32 o                         
 -18   4  18          1.49          3.20         5.69 o                         
 -16   4  18        225.97        224.59        13.55 o                         
 -14   4  18         18.61          9.42         8.25 o                         
 -12   4  18        372.13        378.73        17.33 o                         
 -10   4  18         19.76         21.76         8.23 o                         
  -8   4  18        134.06        113.17        11.46 o                         
 -21   5  18          2.93          7.98         7.92 o                         
 -19   5  18         16.91         11.42         6.51 o                         
 -17   5  18         42.99         47.44        10.56 o                         
 -15   5  18        216.44        248.37        16.08 o                         
 -13   5  18        255.53        261.74        16.32 o                         
 -11   5  18        131.95        121.71        12.91 o                         
 -23   1  19        726.67        740.80        24.48 o                         
 -21   1  19        220.55        227.07        14.72 o                         
 -19   1  19       1102.02       1030.27        22.92 o                         
 -17   1  19        281.65        287.19        12.08 o                         
 -15   1  19        720.13        714.74        18.31 o                         
 -13   1  19         81.19         86.63         8.53 o                         
 -11   1  19        419.11        419.87        14.47 o                         
 -22   2  19         92.84         88.69         9.00 o                         
 -20   2  19        389.27        402.66        15.99 o                         
 -18   2  19        372.57        362.42        13.31 o                         
 -16   2  19        133.06        132.02        10.86 o                         
 -14   2  19        113.80        114.51         9.60 o                         
 -12   2  19        161.44        161.90        11.35 o                         
 -21   3  19          0.28         10.94        28.05 o                         
 -19   3  19        130.27        139.15         9.69 o                         
 -17   3  19        126.46        107.23         9.92 o                         
 -15   3  19         60.82         55.21        10.01 o                         
 -13   3  19         12.32          4.48         7.77 o                         
                                                                                
